# Supplementary material for: Quantitative analysis of transcriptome dynamics provides novel insights into developmental state transitions
Source: BMC Genomics. 2022 Oct 23;23:723. doi: 10.1186/s12864-022-08953-3 (PMC9588240; doi:10.1186/s12864-022-08953-3)
Supplement: Supplementary file 10 — Additional file 10. Supplemental Table 1. List of all Monotonically Decreasing Genes with >25 Fold Decrease from Stage 9 to 13 and their average TPM across 3 biological replicates in all conditions. [file 12864_2022_8953_MOESM10_ESM.xlsx]

## Sheet: Sheet1
List of all Monotonically Decreasing Genes with >25 Fold Decrease from Stage 9 to 13 and their average TPM across 3 biological replicates in all conditions
	meso st9 avg	meso st 10 avg	meso st 10.5 avg	meso st11 avg	meso st 12 avg	meso st 13 avg	endo st9 avg	endo st 10 avg	endo st 10.5 avg	endo st11 avg	endo st 12 avg	endo st 13 avg	epi st9 avg	epi st 10 avg	epi st 10.5 avg	epi st11 avg	epi st 12 avg	epi st 13 avg	neur st9 avg	neur st 10 avg	neur st 10.5 avg	neur st11 avg	neur st 12 avg	neur st 13 avg
aco2.L	241.683	69.9933	19.1867	9.506	4.27	2.39333	323.847	111.087	31	11.0133	3.46667	1.92667	185.443	63.7967	19.5533	7.27	2.18	1.56	160.603	44.2167	14.1433	6.24	3.68667	1.25667
aco2.S	52.2433	29.68	8.92	2.456	0.863333	0.586667	44.7267	24.2767	5.98	1.66667	0.633333	0.33	47.0867	25.12	7.90333	2.32333	0.726667	0.413333	46.3267	17.83	5.29667	2.49333	0.913333	0.443333
acot12.L	87.5933	48.59	16.75	12.612	5.5	1.89667	91.3667	56.11	26.33	10.4133	5.16333	2.23	76.5533	39.17	18.5433	8.42333	3.14	1.23667	78.0533	30.96	15.4233	9.63333	5.61333	4.57667
aktip.L	129.597	97.0633	32.6233	9.974	3.62667	2.44	126.877	103.99	38.73	9.06	2.42	1.62667	116.697	87.6733	36.77	11.7333	4.45333	3.29667	120.21	73.0167	28.0367	12.8	4.74667	3.56333
aldh2.L	80.9633	49.7767	13.0733	4.18	1.28	0.59	54.4967	28.6733	9.52667	3.18333	1.19667	0.95	62.5133	35.3233	11.08	3.61667	1.76	0.746667	56.5933	28.71	11.8033	5.22333	2.59	1.15
anapc7.L	43.5633	31.37	14.7033	7.1	3.10333	1.60667	69.6367	49.24	22.3	5.67667	2.14	1.34	61.3867	42.5	19.3567	4.58667	1.53333	0.993333	67.6	41.44	16.1067	5.55333	2.08667	1.44
appl2.L	52.28	49.3533	29.4633	18.492	5.58	1.43667	56.8333	52.89	36.34	16.58	4.46	1.7	47.7167	41.71	25.4667	13.87	4.74	1.61667	52.9633	39.77	23.26	13.6967	6.19333	2.11667
arhgap18.L	42.8567	26.5467	8.97667	5.106	1.06667	0.33	52.5367	26.42	10.1367	3.35	0.78	0.486667	31.8367	14.16	5.76333	2.23	0.653333	0.18	44.4433	19.1233	6.84333	2.98333	1.63667	0.566667
atp9b.L	32.66	24.7833	10.6333	4.478	1.98	0.593333	38.7667	32.6267	16.9133	6.01333	1.63667	0.733333	30.7367	18.0433	8.35	3.29333	1.31333	0.326667	34.2233	20.8833	9.07333	4.66333	1.97667	0.826667
bri3.S	55.3133	27.2267	10.8367	7.804	1.19667	0.636667	52.7733	35.2933	13.8533	4.77333	2.56	1.04333	50.3	25.5033	9.35667	3.91667	1.12333	0.506667	36.6933	20.28	11.2733	8.03	2.72667	2.13333
btg4.S	260.453	74.96	21.1867	9.194	1.99333	0.653333	279.647	72.97	16.46	4.44	1.49333	0.396667	121.547	25.71	6.55333	3.09333	0.693333	0.253333	130.273	33.87	12.09	8.40333	4.51333	2.24333
c11orf96.S	79.5533	41.41	15.02	5.758	1.39333	0.303333	65.9567	38.8167	14.7267	3.63	1.14667	0.476667	85.75	38.81	14.4033	4.55333	2.18	0.193333	64.07	29.5367	11.3567	6.19	1.72667	0.856667
c1orf116.L	110.273	41.9833	8.26333	2.296	0.426667	0.283333	153.453	64.8467	13.3033	2.9	1.12333	0.156667	94.04	29.9333	6.00333	2.00333	0.463333	0.41	79.2333	27.3467	5.97	3.59	1.13	0.74
ccdc3.L	77.8	54.1733	21.8833	11.188	3.52333	0.92	78.1433	57.1533	22.02	9.77333	4	2.36333	71.8833	52.3833	37.18	16.3033	4.36	1.36667	67.2967	51.2733	45.58	31.63	24.5767	13.59
ccdc69.L	63.7767	19.63	6.08	3.706	2.71	1.25	56.9567	16.0533	5.2	3.60667	2.55	1.17	42.3167	9.59	4.38333	3.82667	2.07333	1.38	35.3733	8.70667	4.78667	3.87667	2.87	1.36
ccna1.L	1444.52	449.38	81.79	43.784	6.45	1.26	1380.79	522.237	88.77	25.2733	5.8	1.40333	1047.04	239.47	44.1833	13.83	4.58667	1.06333	930.473	259.303	57.72	40.5667	13.2567	3.36667
ccnb1.L	1101.41	548.313	139.803	53.176	9.31667	2.67667	1117.2	666.297	154.007	39.33	11.7067	4.13	780.167	291.647	89.5233	30.5267	10.78	2.65333	819.943	334.007	99.45	61.11	24.2867	8.57667
ccnb1.S	1313.76	727.88	196.37	73.39	12.99	2.05667	1281.98	766.107	225.827	65.0167	13.44	2.96333	911.64	407.513	133.113	41.1033	9.33	1.47667	1097.9	470.707	197.95	116.34	38.78	10.8067
ccnb5.L	840.717	153.263	23.3067	13.08	1.03667	0.73	959.02	124.89	8.55333	2.26333	0.806667	0.486667	441.597	48.1467	4.53667	3.63	2.81333	1.30667	460.48	49.72	7.19333	3.87667	2.48667	0.66
cdc42se2-like.2.L	83.71	74.4733	30.1067	9.182	3.82333	1.82667	80.28	57.73	25.3633	7.69333	1.7	0.826667	56.6667	33.7567	15.3633	6.57667	2.49	1.49	46.13	30.59	12.1767	8.49667	3.21333	2.34
cdk5r2.L	38.2667	22.6633	9.57333	4.492	1.82333	0.823333	39.5067	33.31	17.5633	7.76667	3.2	1.08667	32.9067	19.62	10.2767	5.5	1.92	0.813333	32.29	17.8733	10.2567	5.07333	3.74333	2.41
cgnl1.S	61.56	47.85	22.0867	11.816	2.86667	1.21	68.9133	58.1967	30.0067	10.82	3.40333	1.49667	56.1767	36.7333	19.79	8.18	2.64	0.643333	68.5233	43.07	18.65	8.08333	3.26333	1.44333
cited2.L	204.32	174.113	83.6767	24.234	5.25333	1.53	225.08	183.377	88.24	25.0933	10.3867	6.75667	180.007	134.033	59.5167	18.03	3.38667	0.83	223.277	143.167	61.6233	23.6967	8.01	4.8
cpeb1.L	149.42	22.7867	2.86	1.2	0.396667	0.31	234.28	23.88	2.55	1.39333	0.533333	0.316667	133.723	21.23	2.97	1.44667	0.64	0.406667	102.097	13.31	2.95	2.32333	1.24667	0.546667
dand5.L	382.123	184.283	44.0733	8.324	1.49	0.556667	322.777	188.33	56.8433	13.9267	2.29	0.816667	392.067	194.167	54.8467	13.0533	2.97667	0.933333	232.1	149.303	48.3967	33.1267	8.88333	1.96667
dand5.S	478.033	393.19	156.27	31.19	5.06333	0.733333	475.347	376.393	231.81	67.7033	7.79	1.56333	484.467	319.023	131.55	29.9533	3.90667	0.846667	421.487	302.827	163.477	96.6733	27.07	4.95333
dap.L	34.75	25.9567	9.67333	6.69	2.16333	0.84	47.6333	36.8767	14.63	4.99333	1.59667	0.893333	34.79	22.7	8.45333	4.56667	1.55	0.533333	43.0033	20.5467	8.70667	5.26333	1.68667	0.843333
dock4.L	35.5767	23.26	7.53333	2.698	1.27333	0.926667	42.6367	31.29	12.4833	5.73333	1.52667	1.27	33.7933	23.2933	10.3233	4.57333	2.03	1.20333	33.8367	23.34	9.91	7.36667	4.42	2.17
dusp22.S	43.8033	25.4467	11.6933	7.882	2.67333	1.28667	60.8833	40.58	20.9733	9.63333	4.31333	2.18	34.2333	17.4767	9.52667	5.7	2.48333	0.9	35.6933	19.0967	10.69	8.61	5.39667	1.98667
ei24.S	100.91	47.0467	11.3167	5.384	2.79	2.26333	128.12	69.0533	26.33	9.65333	4.89	3.38333	76.9733	40.6533	14.3267	6.33667	2.29667	1.67	93.13	36.5633	14.5967	9.41333	4.17	2.22333
exd1.L	56.2633	29.5967	12.2067	7.018	4.17667	1.64333	57.9833	37.1067	15.2733	6.04333	2.69	1.42667	42.0533	17.45	7.72	3.31667	1.57333	0.723333	46.1267	17.2267	9.51667	6.70333	3.74333	2.3
fam46b.S	123.133	68.8833	25.56	7.822	3.31	2.11667	154.533	95.3467	30.7033	9.14	2.95667	2.12	127.623	70.55	27.5367	10.3533	3.12	2.56333	99.5333	55.95	22.4233	10.2667	5.87	3.24667
fbxo43.S	88.08	16.9667	3.29333	1.768	0.293333	0.0266667	87.69	13.0067	2.53	0.66	0.346667	0.343333	47.2667	9.51333	1.89667	0.92	0.21	0.08	33.0333	6.23667	1.91	1.58667	0.656667	0.333333
foxi2.L	340.783	218.97	62.15	12.398	2.20667	0.696667	297.24	214.767	64.5633	14.2367	2.21333	0.813333	339.74	211.753	56.9667	12.9133	1.86333	0.316667	304.843	192.843	69.8167	22.75	5.36667	1.04
foxi2.S	335.37	153.94	34.6967	4.758	0.86	0.153333	346.69	203.12	36.1433	4.00333	0.93	0.196667	268	113.52	22.0167	4.73667	0.59	0.306667	234.203	103.65	27.2733	8.34	1.38333	0.543333
gemin2.S	278.41	180.767	94.9767	49.7	21.72	5.86667	211.793	159.31	88.9933	39.9733	15.4867	7.97667	257.393	187.533	110.57	58.3633	21.3767	8.59667	188.623	130.457	73.5033	36.2267	16.0233	7.38667
h1foo.L	332.92	191.193	80.69	30.624	9.02667	2.31667	295.57	206.903	91.49	45.2767	14.2333	5.8	314.183	145.67	68.7167	31.4333	10.5033	1.91	288.493	155.047	97.3767	68.3433	32.6767	15.3733
habp4.L	327.097	194.933	70.1133	40.122	16.87	10.0933	355.417	212.463	82.0267	32.5033	15.1	10.0933	283.713	151.58	68.81	28.7367	13.5533	9.64667	304.883	133.65	63.5233	47.4967	33.5267	17.5867
haus4.L	49.0567	13.4767	3.93	3.552	1.18333	0.686667	65.7267	23.9267	6.11667	2.78	2.33	1.62	32.8133	8.43	2.38333	2.03333	1.06333	0.636667	34.2733	8.7	3.65	3.21667	1.77	1.5
immp1l.L	133.933	99.1333	54.01	24.522	5.27	1.04667	118.027	107.97	64.18	37.99	9.55333	1.31333	132.547	93.7933	52.87	25.9	7.56333	1.32	103.357	82.1567	62.05	44.9	24.19	8.52667
kiaa0586.L	91.7133	65.9767	41.8567	13.38	2.58	0.77	84.13	73.22	56.0467	17.9867	3.51	1.16333	90.9033	86.36	54.9867	21.8867	3.14	0.94	85.7967	71.98	54.9433	32.6967	13.0467	2.96667
kiaa0922.S	71.2267	43.0667	9.45	1.748	0.386667	0.283333	71.94	45.0967	8.27667	1.67	0.606667	0.516667	69.83	37.8033	7.24333	1.23	0.44	0.213333	68.53	37.91	7.11333	2.68333	0.736667	0.503333
klhdc10.L	59.2333	36.9067	13.4767	6.512	1.88	0.83	82.2067	54.4833	23.64	6.43333	1.44667	0.546667	48.9067	28.2933	10.4967	3.74	1.14667	0.603333	48.18	29.8533	12.3833	8.2	3.18	1.11333
larp6-like.1.S	66.9733	33.41	14.5967	9.394	3.76333	1.13667	114.73	61.04	22.9133	7.76667	3.71333	1.32667	64.2333	26.89	15.3867	8.62	4.10667	1.24333	63.1833	22.7533	7.52667	7.02667	2.83333	2.33667
LOC100037090	64.6067	44.54	21.32	13.398	5.80667	2.12667	88.9833	71.1833	36.6867	12.7367	3.38667	1.33	67.67	51.08	27.59	12.54	4.25667	1.86667	70.0767	43.9833	20.48	11.7167	4.48333	2.86667
LOC100127329	77.94	60.3	32.8167	15.364	5.82667	1.84	95.56	77.28	55.3267	25.1033	4.93	2.26333	90.13	61.1733	41.23	23.5667	6.74667	2.34	74.0067	51.5633	29.5533	26.0067	10.43	5.97
LOC100127794.L	65.2733	41.53	12.2767	4.73	1.61	0.496667	77.7467	50.3333	21.6133	7.70333	3.34	1.81667	58.8667	33.2367	12.5033	3.75667	1.27333	0.396667	59.91	31.8333	12.8067	7.73667	3.56333	1.22667
LOC100137619	100.86	12.4433	1.81667	0.87	0.286667	0.07	106.883	12.3133	1.96667	0.673333	0.316667	0.116667	48.5433	6.48	1.32667	0.8	0.363333	0.12	52.01	12.2067	2.55333	1.38667	0.75	0.186667
LOC100137643	144.737	101.017	46.1467	16.384	5.24	2.73	167.603	138.55	76.74	30.2833	6.74	1.85333	140.743	85.2033	42.0667	20.7033	8.13	2.2	144.923	109.353	60.1733	45.71	21.24	7.98
LOC108695571	148.157	96.4333	25.25	11.618	3.97	1.92	120.783	86.2333	26.1633	8.49333	2.28333	1.03667	100.937	55.0267	18.6333	5.58333	2.00333	1.39	129.067	66.4933	24.6067	11.48	8.34667	7.14667
LOC108698330	182.527	102.097	31.6533	12.224	3.26333	0.58	167.27	114.433	41.77	14.1933	5.64333	1.22	199.233	98.5933	32.8667	10.3833	3.33667	0.693333	174.12	101.86	46.2933	26.98	12.5167	5.12667
LOC108701404	365.457	324.113	163.283	55.858	23.8567	4.63333	476.087	405.987	187.277	106.26	25.8467	6.97333	294.71	241.333	138.993	76.3367	22.5167	5.35667	535.62	362.623	253.587	169.98	90.1567	30.3267
LOC108701415	69.99	31.2733	14.6233	7.12	4.23333	2.36	66.5367	38.18	19.6733	9.70333	3.75667	2.16667	50.9133	26.26	14.6933	8.43333	3.73	1.79	45.5267	22.9067	10.3233	9.50333	6.38333	2.77333
LOC108701515	82.5967	38.7533	14.33	7.272	2.76	0.88	90.5733	40.8533	13.97	6.81	2.10333	1.42	59.2167	24.8867	8.85333	4.1	1.76667	0.723333	72.67	23.28	8.37667	4.88667	4.36	1.4
LOC108703729	79.4167	48.6167	15.63	5.226	2.02	1.07	103.577	70.1767	25.2433	9.16	3.45667	0.966667	75.4533	47.77	21.0767	9.16333	3.43667	1.24667	72.6167	34.88	13.9867	9.23	4.38	1.65333
LOC108705579	139.97	37.9967	5.92	2.774	0.68	0.31	167.503	43.7167	3.70333	1.36	0.406667	0.243333	114.353	13.3867	2.27667	1.06	0.573333	0.28	108.55	12.9833	2.32	1.39333	0.87	0.513333
LOC108706339	146.14	74.89	43.8	25.616	1.64333	1.45333	158.113	100.21	45.8467	36.6433	13.2633	0.446667	297.387	142.54	46.1633	12.0367	10.1	0.746667	158.247	110.15	57.4733	55.3133	24.91	16.4367
LOC108708000	72.37	36.3333	8.65667	2.348	1.27	0.253333	96.9933	54.0967	16.53	5.38	1.98667	0.646667	61.0567	30.3233	9.31	2.1	1.09	0.236667	64.6867	30.88	12.9167	6.69	1.87667	1.56333
LOC108708627	138.21	34.1233	10.23	2.844	0.6	0.173333	140.627	34.17	7.88333	1.70333	0.453333	0.166667	72.5633	17.13	5.72	2.17667	0.523333	0.236667	72.5233	15.0367	3.92667	2.43333	1.55667	0.476667
LOC108708645	1166.3	311.49	43.9033	32.43	1.91333	0.48	725.36	159.63	27.44	10.2	3.21333	1.40333	766.087	159.63	21.2433	10.8033	1.94667	0.45	549.337	115.26	32.0333	20.2167	7.84333	1.77
LOC108709196	967.033	549.243	200.09	53.784	18.9	3.13667	923.58	622.677	192.747	64.7333	16.3933	6.97	866.667	417.487	154.827	53.43	15.36	2.48667	910.28	442.927	216.277	140.957	64.02	22.7867
LOC108709286	202.64	84.4933	33.8667	17.744	5.06667	1.08	227.607	127.4	48.21	23.3267	13.21	6.49667	161.227	58.9	30.8633	14.8433	6.49333	1.54	139.327	56.32	37.5367	33.1733	20.7567	10.7533
LOC108709750	57.7733	27.87	6.2	4.126	1.04667	0.366667	64.46	40.3833	13.3467	2.77	1.13	0.82	57.1367	23.2267	8.35667	3.02667	1.04667	0.27	44.92	19.16	5.84333	5.25667	2.66667	1.93667
LOC108710103	91.5133	18.3433	4.06667	2.16	0.443333	0.21	104.61	22.8333	3.46333	0.91	0.26	0.11	73.5833	13.4533	3.30333	0.96	0.32	0.183333	42.5067	8.54	2.46667	1.82	0.746667	0.306667
LOC108711716	58.6067	21.6567	7.02667	3.346	1.95333	0.37	59.5433	27.6367	9.81	3.51	2.37	1.87667	48.4567	18.5633	7.76333	3.21667	0.833333	0.523333	32.75	15.2633	6.28	5.20333	2.18667	0.81
LOC108713033	119.227	83.4267	38.44	12.206	5.31333	2.22	156.817	122.453	76.6633	31.3333	8.33	4.46667	131.027	85.9067	43.8167	17.7367	5.54667	3.03667	99.8933	87.3433	42.57	40.32	17.2033	8.69667
LOC108713263	44.6	31.85	17.0067	4.9	1.23	0.366667	50.6	38.1067	22.7967	6.60667	1.24667	0.98	54.1033	41.7	20.9533	6.11	0.976667	0.293333	37.9067	29.8033	14.7467	8.56	1.98667	0.8
LOC108713875	135.55	46.8467	18.37	10.826	4.82667	0.976667	164.73	93.0633	43.0033	20.5867	5.78667	0.79	127.133	59.9767	22.7267	12.7567	4.39333	0.96	129.873	64.2833	48.2133	38.43	22.14	8.24667
LOC108714328	57.3267	38.1967	10.4467	5.014	1.80333	0.633333	70.0367	49.2533	45.3367	15.5167	6.53	1.81	50.7533	36.75	18.5233	5.82	4.06333	1.69667	53.16	37.51	15.43	10.7167	3.73667	0.593333
LOC108714398	33.1667	18.1667	7.41333	4.05	1.93	0.48	69.6567	38.3	16.7733	8.66667	3.86333	1.83	39.7767	17.7167	9.60333	4.48	2.49	0.7	32.85	16.9467	6.97667	5.81333	3.62667	2.02333
LOC108717897	38.11	22.64	11.47	7.86	3.04333	0.53	62.81	42.5	25.4533	12.3	3.7	1.14333	35.0433	20.6733	12.8967	7.88	2.24667	0.56	34.0167	19.3567	13.98	10.8633	6.66	2.33333
LOC108717918	278.227	156.183	32.4233	9.184	4.03333	1.90667	356.1	220.083	30.3767	8.52	3.51333	2.25333	290.203	125.033	28.0667	8.25333	3.75	1.52	288.033	99.6167	17.5367	9.4	5.23667	2.66
LOC443573	148.733	88.1533	24.03	8.75	0.903333	0.37	42.7367	27.18	11.5967	4.45333	1.13667	0.24	35.6733	17.3767	7.78667	2.61667	0.816667	0.38	39.59	22.47	7.61667	6.35667	2.68	2.12667
LOC733265	143.08	85.7733	39.4033	16.586	5.32333	1.06333	179.303	112.69	47.4033	16.5933	5.17333	1.82	148.48	84.2033	43.6067	20.8633	5.69667	0.92	154.78	70.23	32.6667	19.8367	8.14667	2.45333
lpar5.S	53.9233	29.05	8.74	4.37	1.54333	0.51	48.88	29.09	9.38	3.5	1.03333	0.343333	45.2233	22.8067	8.70333	3.23333	1.82	1.22333	40.5967	20.5367	6.51	3.63333	1.83667	1.04333
map1lc3c.L	138.973	80.3033	35.6433	16.894	3.91333	1.08667	245.927	160.037	64.5067	28.1867	8.30333	3.46667	88.2833	32.6533	15.1767	8.61667	3.08	0.443333	128.54	47.5067	20.52	15.98	6.90333	2.92667
MGC68639	137.79	43.5767	7.08333	2.704	0.243333	0.15	213.37	69.8367	9.52667	2.32333	0.276667	0.233333	105.277	25.4	4.65667	1.54	0.353333	0.0333333	100.223	30.3133	5.57333	3.21333	1.14	0.466667
mov10l1.L	76.7433	51.08	22.9067	12.79	6.39667	2.38	89.9967	55.5233	31.72	12.6867	4.58333	1.82	55.4367	36.9867	20.62	8.78333	3.05667	0.67	72.71	49.7967	28.35	20.22	8.34	3.66667
mylip.S	136.533	49.47	10.4867	4.078	1.96	1.41	151.7	44.3433	8.32333	3.45333	3.07667	2.1	87.48	25.5133	5.41333	1.94333	0.876667	0.31	80.8933	26.9767	5.33	4.21667	1.64667	0.726667
nde1.L	161.517	117.907	50.7433	28.354	15.02	6.10333	194.657	147.247	67.2567	24.45	9.07	3.63	149.85	103.867	46.0467	23.65	10.87	5.16	148.963	98.5933	51.16	33.7967	19.5867	10.7033
neu1.L	41.3233	28.95	14.2167	9.274	3.57333	0.873333	46.99	36.6267	16.13	5.51	2.57333	1.40667	45.87	30.5367	14.7	5.77667	2.20667	0.733333	42.3433	25.19	9.95667	5.13333	1.86667	1.06333
oat.1.S	238.093	65.9567	21.54	10.722	3.98333	2.73333	265.86	79.5233	18.5667	9.08667	3.51	2.36333	149.963	33.97	15.0067	9.76667	4.57	2.96667	117.993	40.0133	26.3	20.8967	16.2067	7.43333
pacs2.L	38.03	28.1133	12.7433	2.856	1.03333	0.816667	45.5267	38.4933	21.48	5.83	1.73667	1.66	49.77	38.1967	16.28	4.64667	1.31667	0.886667	37.54	31.0433	15.8667	8.26	3.45667	2.17
patl2.L	111.56	73.2733	25.9067	10.878	2.45333	0.77	105.867	74.5367	31.3933	7.67333	1.64333	0.506667	82.0233	51.14	21.88	7.08	2.68667	0.496667	90.9167	57.7867	28.3633	11.0567	4.17	1.30333
polr3g.L	110.513	50.3567	27.47	5.906	2.14	0.716667	80.13	55.7733	24.94	15.8367	1.94333	0.52	84.3333	33.14	6.95667	5.68333	1.07333	0.683333	96.86	52.34	13.6033	5.92667	1.89667	0.993333
popdc3.S	64.18	40.4667	15.8033	9.524	3.05	0.47	54.57	38.6133	14.75	8.03667	3.37667	1.64667	50.8433	23.9467	12.3767	5.20333	1.67	0.503333	53.9433	22.1633	7.61333	3.51	1.62667	0.893333
pou5f3.3.L	601.21	384.273	82.42	22.468	4.43	1.19	529.543	369.157	81.6967	14.85	3.85667	1.52333	626.153	329.51	69.24	15.09	4.53	1.38667	558.703	342.887	82.2	37.08	11.5667	2.85
pou5f3.3.S	629.08	356.67	72.45	20.868	3.57	0.87	673.323	398.56	78.44	14.22	5.13667	2.79	645.923	338.373	77.5067	23.45	6.70667	2.08667	617.297	335.747	82.66	36.5633	18.3167	5.95
prss16.L	57.1967	47.4233	24.7533	11.754	3.90667	1.01333	62.8067	49.33	31.2433	16.08	5.28	1.86	56.7667	41.14	24.5667	14.76	5.50333	1.89333	65.9733	46.5	30.39	21	11.0867	5.78
pxylp1.S	37.3367	22.55	11.27	4.288	1.33667	0.576667	42.7333	30.5233	15.9533	5.10667	2.29333	1.06	38.2	24.54	11.5367	4.17667	1.13	0.206667	35.8133	25.9033	10.8533	6.59333	3.55333	1.52667
rdh13.L	57.8133	20.0333	6.57	4.73	1.57333	1.2	62.28	22.4633	5.30667	1.95	1.94	1.37333	31.88	7.63333	1.95333	1.22667	0.696667	0.35	41.9767	11.7867	5.42333	2.55333	1.62333	1.16667
rgs4.S	76.41	61.4567	28.8867	11.354	4.39333	0.72	37.42	32.7967	15.9633	5.22	1.33333	0.663333	92.9333	59.98	30.3167	13.3833	3.77333	0.4	78.7733	49.1067	18.0833	9.58333	4.18667	2.04
rilp.S	46.07	37.71	22.7533	11.604	2.76667	0.446667	57.3767	50.33	30.5	10.3033	1.98	0.52	43.8167	32.9367	18.5867	8.79667	2.79333	0.756667	43.8833	31.17	17.62	10.1267	5.43333	1.77333
rnf138.S	117.62	50.2467	22.4967	14.678	5.02	1.66	62.1367	32.1633	9.71333	6.60667	2.39	1.06	73.0033	31.92	16.19	9.71667	4.69	1.85	87.9033	45.2667	24.12	17.7967	10.3433	4.05
slc18a2.L	118.503	50.2667	14.0867	6.46	2.86667	0.506667	181.5	86.3433	28.5067	12.26	2.96333	1.39	126.87	41.8333	18.64	9.72333	3.40667	1.17333	96.8433	38.8433	14.7533	12.13	4.91667	1.46
slc35a1.L	117.137	55.5433	10.3867	7.574	4.68333	2.87	102.48	49.74	9.08	2.44667	1.85333	1.63667	81.12	43.5767	16.74	8.52333	2.84	1.49667	97.4133	38.7067	7.38667	4.22667	1.66	1.41
snx10.L	97.3	40.3367	17.51	12.288	5.02667	1.88667	105.97	47.1567	18.1633	8.14333	2.90667	1.4	68.74	31.1667	14.41	9.23	3.37667	2.12667	77.1667	40.1467	17.5533	10.3667	5.66667	3.34667
snx7.L	61.73	32.7633	16.2567	9.094	3.01333	1.41667	90.3133	50.71	23.4767	11.46	3.33667	1.34333	65.39	31.3433	16.3467	10.8133	5.25333	1.65333	61.3533	31.95	17.32	15.2367	7.26667	3.15
snx7.S	60.5333	28.7167	11.7967	4.598	2.92333	1.60333	84.8	46.79	19.2467	8.77	4.63333	3.13667	45.3633	16.7067	7.45667	4.70667	1.98	0.853333	53.1367	23.26	9.77333	8.79667	6.14	2.70667
taf4b.S	83.26	52.4233	16.4433	6.984	3.09333	2.12667	92.32	62.34	28.9833	10.1367	3.82	2.03667	69.2267	37.92	17.2067	6.94	2.06667	1.12	72.4333	38.7167	16.8567	13.56	7.13667	3.95
tmem57.L	200.677	126.85	44.4333	18.826	7.46	2.96	196.053	142.323	59.9	22.2267	9.15	4.22333	158.87	89.1867	32.2033	10.7733	4.97	3.6	182.57	84.5	27.8333	14.1533	6.24333	3.07667
tmem57.S	124.543	83.48	25.5933	7.742	2.08	0.803333	132.11	97.5967	37.9333	11.28	3.19	1.85	95.69	54.2567	17.1733	4.61	1.74667	0.73	107.723	68.0267	21.27	13.7267	4.63	1.74
trim2.L	50.8167	25.6567	5.45	2.224	0.37	0.0933333	61.3433	31.2133	5.14667	0.996667	0.246667	0.136667	49.9567	20.2867	3.01	0.83	0.45	0.0333333	49.15	23.51	3.06667	2.45667	1.08333	0.23
tspan1.S	102.077	70.4933	43.8333	33.21	10.67	2.19	117.617	94.4333	71.0033	47.2333	18.5567	4.5	87.3133	66.95	45.6667	30.38	12.6667	2.22	63.55	47.4167	32.8067	23.3667	15.0033	7.02333
tubg1.L	116.383	39.98	10.2867	5.022	1.9	1.25667	129.287	41	9.63	4.54	3.58333	1.75333	93.0567	25.76	8.78667	4.39667	2.77	1.56	102.383	26.12	9.07	6.81	4.60333	2.9
ubl7.L	45.69	36.2	15.55	12.868	1.46	0.593333	43.6433	35.9767	21.7933	11.1933	2.92	1.53	50.83	33.6867	16.83	6.59	2.11333	1.00333	42.37	27.8767	16.9233	9.09	3.79333	0.856667
vldlr.S	87.4233	25.8133	7.97667	5.402	3.29667	1.81333	115.947	36.5233	11.6467	6.81	3.47333	2.72333	87.4967	29.0833	12.15	6.13	3.96	2.32667	51.52	17.8867	7.55	5.70333	3.81	3.06667
Xelaev18000723m	423.82	330.517	139.367	26.238	3.62	0.403333	389.157	351.633	187.523	54.5433	6.24	0.72	339.363	225.617	92.8733	20.59	2.95667	0.526667	326.12	247.34	148.08	72.9567	22.21	4.15667
Xelaev18024710m	47.2933	31.4067	14.9667	5.734	2.46667	0.773333	52.7067	37.0433	17.05	5.77	2.13	0.976667	44.67	26.1833	13.9567	6.61333	2.00667	1.08667	44.4567	29.9	15.6633	11.4167	4.41333	2.21667
xpo6.L	192.337	167.523	127.773	47.552	11.85	3.04	215.863	202.133	145.76	59.5567	14.5933	4.66667	227.743	221.043	148.017	68.07	19.6867	6.84333	204.807	187.983	134.417	69.5633	30.7533	10.8167
xpo6.S	138.897	106.927	78.14	26.516	10.69	1.64333	116.117	102.937	71.5333	26.2133	6.93333	2.34667	142.007	131.313	83.61	35.6233	8.77	1.49333	114.57	108.21	74.7167	34.2833	15.5933	4.56667
ywhag.L	59.6	41.0467	23.8233	13.61	3.47333	0.616667	57.7367	44.41	28.3567	16.53	7.36	1.67	51.9167	33.44	20.5067	13.8667	4.62	0.913333	51.19	37.8233	22.06	17.6833	9.13667	4.19333
zar1l.L	179.117	66.7533	24.4	11.754	6.44667	2.01	167.283	70.8867	28.4167	13.8267	7.08	2.43	171.327	62.4133	24.5033	14.05	8.73	2.07	114.547	53.37	28.8333	17.76	12.32	5.12667
zar1l.S	84.84	21.3267	6.81	4.608	3.20333	0.903333	101.517	29.0033	8.80333	7.18667	2.81333	0.89	80.8133	24.5	7.78333	4.57667	2.76333	0.783333	52.6533	15.8233	7.16333	5.70667	3.04667	1.77667
zfp36l2.1.S	155.28	33.6267	5.44667	1.292	0.666667	0.57	196.197	67.6533	13.04	4.28667	0.466667	0.213333	113.26	28.1133	6.24	2.73667	0.856667	0.533333	74.2	30.08	13.8667	11.7733	6.59667	2.3
zfp36l2.2.L	241.773	59.7433	16.87	4.516	1.75	0.693333	218.16	79.0733	19.3233	5.84667	1.72	0.92	175.883	54.9467	15.69	6.87333	2.26333	0.683333	133.313	48.66	19.4033	15.1733	6.62333	3.21333
znf577.S	86.4333	35.6167	9.77333	4.004	1.30333	0.206667	74.3133	37.1033	11.1267	4.16333	1.17	0.39	60.8	25.0233	9.50667	3.11	0.726667	0.21	59.0567	20.5267	8.55333	4.11667	1.74333	0.673333
zyg11b.L	34.69	28.68	14.07	5.002	1.61	0.33	40.37	32.6667	17.94	5.52	1.63	0.753333	30.9667	20.0767	11.5533	6.02	1.50667	0.846667	40.7433	22.2567	8.65333	5.44	2.15	0.766667
