# Supplementary material for: Quantitative analysis of transcriptome dynamics provides novel insights into developmental state transitions
Source: BMC Genomics. 2022 Oct 23;23:723. doi: 10.1186/s12864-022-08953-3 (PMC9588240; doi:10.1186/s12864-022-08953-3)
Supplement: Supplementary file 13 — Additional file 13. Supplemental Table 4. List of Genes Differentially Expressed in Temporal DESeq for each lineage with Log2 Fold Change and pvalues, corresponding with Figure 2E. [file 12864_2022_8953_MOESM13_ESM.xlsx]

## Sheet: Sheet1
List of Genes Differentially Expressed in Temporal DESeq for each lineage with Log2 Fold Change and pvalues, corresponding with Figure 2E
Transcription Factors in bold and and percentage TF calculated at bottom of each gene name column
Gene Name_Endo9-10	log2FoldChange_Endo9-10	padj_Endo9-10	Gene Name_Endo10-10.5	log2FoldChange_Endo10-10.5	padj_Endo10-10.5	Gene Name_Endo10.5-11	log2FoldChange_Endo10.5-11	padj_Endo10.5-11	Gene Name_Endo11-12	log2FoldChange_Endo11-12	padj_Endo11-12	Gene Name_Endo12-13	log2FoldChange_Endo12-13	padj_Endo12-13	Gene Name_Epi9-10	log2FoldChange_Epi9-10	padj_Epi9-10	Gene Name_Epi10-10.5	log2FoldChange_Epi10-10.5	padj_Epi10-10.5	Gene Name_Epi10.5-11	log2FoldChange_Epi10.5-11	padj_Epi10.5-11	Gene Name_Epi11-12	log2FoldChange_Epi11-12	padj_Epi11-12	Gene Name_Epi12-13	log2FoldChange_Epi12-13	padj_Epi12-13	Gene Name_Meso9-10	log2FoldChange_Meso9-10	padj_Meso9-10	Gene Name_Meso10-10.5	log2FoldChange_Meso10-10.5	padj_Meso10-10.5	Gene Name_Meso10.5-11	log2FoldChange_Meso10-10.5	padj_Meso10-10.5	Gene Name_Meso11-12	log2FoldChange_Meso11-12	padj_Meso11-12	Gene Name_Meso12-13	log2FoldChange_Meso12-13	padj_Meso12-13	Gene Names_Neur9-10	log2FoldChange_Neur9-10	padj_Neur9-10	Gene Names_Neur10-10.5	log2FoldChange_Neur10-10.5
krt16.S	11.9939	2.17e-21	frzb-1	9.39852	1.15e-10	frzb2.L	7.5166	7.55e-14	ripply2.S	9.22667	3.08e-15	Xelaev18042133m	7.73988	2.16e-06	c3.L	10.2913	4.14e-14	gata2.L	6.75605	7.2e-05	gata4.S	5.37627	7.8e-07	niban2	5.73757	1.29e-06	loc100489834.L	7.92366	0.000287303	elavl3.L	9.76411	3.97e-10	Xelaev18002117m	7.08242	0.00019952	msgn1.L	7.47633	0.0123701	sfrp1.L	6.201	0.000206367	hoxc4	8.89915	0.000839341	trarg1.L	7.66372	7.10042e-06	gcm1.L	4.98424
nodal2.L	11.3548	1.28e-25	cer1	8.23062	6.93e-08	adamts18.L	7.51079	1.96e-06	LOC108700980	6.93177	2.44e-05	ptpn20	7.72997	2.23e-07	unc93a.L	8.08828	1.39e-08	gata2.S	5.55356	0.00149032	cdx4.L	4.27901	9.16e-11	otog.L	5.46371	0.00588275	lrrc18.L	7.79424	6e-05	pnliprp1	9.40008	9.96e-09	chrna4.S	5.89346	0.0320872	apobec2.L	7.05716	0.00329754	hes8.L	6.13336	1.54e-09	wnt10a.L	7.54366	0.00050397	unc93a.L	7.25291	6.26674e-06	cndp2	4.56308
mixer.S	11.301	5.03e-19	foxa2.L	7.94679	8e-07	apobec2.L	7.34976	1.73e-10	sstr2	6.78578	1.03e-10	kcne1.L	6.87184	2.66e-17	il10rb.L	8.05733	2.15e-07	dlc.L	5.41291	0.0021961	esrrg.L	4.01856	0.000212391	znf534.L	5.29811	0.00365126	lrrc31	6.86278	0.00121211	mixer.S	8.62399	4.92e-05	ccdc129.L	5.43113	0.00253812	hoxd1.S	6.80317	0.00190809	LOC100145533.L	5.88082	5.06e-13	LOC108708640	6.72433	0.000393862	fibcd1.L	6.93001	7.58103e-05	ccdc129.L	4.44714
LOC108705994	10.938	1.01e-17	cer1.S	7.66502	6.1e-23	vax2.L	6.85647	0.000216302	p2ry4.L	6.72291	9.81e-05	LOC108705583	6.8705	3.49e-05	hamp2.L	7.88558	0.000172293	szl.L	5.27258	0.00107969	tbx3.S	3.91856	3.44e-07	hes8.L	5.22381	0.00411516	kiaa1549l.S	6.78472	0.0067932	unc93a.L	8.5248	1.35e-05	capn8.2.L	5.41573	0.00280164	t.L	6.39773	9.5e-06	msgn1.S	5.20491	0.0180655	hoxa5.S	6.60649	0.000393862	col4a5.L	6.84506	1.51638e-09	LOC108711733	4.15606
cml	10.8942	8.37e-17	rgs16.S	7.31649	6.32e-08	LOC108701275	6.19285	0.000344599	klb.L	6.56651	2.18e-06	frmpd2b	6.29604	1.24e-14	trarg1.L	7.81107	1.2e-06	msx1.S	5.05628	7.92e-10	cdx4.S	3.83557	4.14e-06	itln1.L	4.94182	0.044571	LOC100488736-like.1.1	6.75695	0.00690339	sp6.L	8.22981	7.85e-07	muc1.L	4.90643	0.00140688	frzb.S	5.97364	0.00128264	cmahp.L	4.89747	6.44e-08	sparc.L	6.35691	7.14e-07	cyp26b1.L	6.8224	0.000375051	vtn.L	3.95665
foxa4.S	10.8181	1.66e-67	ckmt1b.S	7.07632	7.76e-08	nell2.L	5.94977	0.000627946	Xelaev18003553m	6.50572	0.00044883	spam1.L	5.93107	5.51e-05	ltbr	7.68513	1.94e-07	dbn1	4.47829	0.0188284	celf3.S	3.80771	2.99e-09	hes8.S	4.91953	0.00407862	stmnd1.S	6.60031	0.000201524	c9.L	8.13071	4.37e-11	col4a5.S	4.78867	4.02e-07	hes5_X2.S	5.6358	0.000575549	slc35a3.1.L	4.6503	3.64e-06	hoxc4.L	6.16801	0.0112217	pcolce.L	6.78196	5.21421e-06	rai2.S	3.91379
nodal1.L	10.7472	2.18e-34	darmin.L	6.99359	1.91e-05	mmrn2.L	5.92197	1.56e-22	celf3.S	5.86273	1.63e-05	hrg.L	5.75639	3.35e-05	lhx3.S	7.67491	7.71e-20	szl	4.35426	0.00326491	tcn2.S	3.69741	0.00321461	ppl.S	4.79718	1.58e-05	bc051019	6.57376	0.000148699	LOC108709519	7.97851	3.33e-06	mrc2.S	4.78079	0.000896302	pnhd.S	5.59925	1.1e-05	hes5.1.L	4.56962	1.23e-22	Xelaev18010427m	5.92356	0.000465153	Xelaev18026908m	6.78006	0.000480035	Xelaev18002025m	3.89209
bix2.L	10.739	2.29e-64	lrrn3.L	6.87019	4.73e-05	irx3.S	5.87017	2.04e-12	msgn1.S	5.83732	1.91e-17	ppp1r1b.S	5.55846	0.00921369	tril.L	7.60342	6.78e-06	col4a5.S	4.23779	3.1e-09	nppb.S	3.45285	0.00015409	hes5.3.S	4.7906	0.00778908	ai661453	6.50243	0.000892464	c3.L	7.90136	1.27e-07	lamb1.L	4.71741	0.00583063	pcdh8.2.L	5.58505	0.0156063	LOC108719743	4.53423	5.08e-06	hoxa7.S	5.90802	0.000399534	LOC108701523	6.75884	0.000799925	LOC108696785	3.79908
mespa.S	10.5964	1.97e-15	Xelaev18043356m	6.84127	0.000120419	mpo.S	5.7923	1.56e-13	LOC108715566	5.83215	3.34e-20	LOC108700048	5.43756	0.000685786	cd274.L	7.36458	2.5e-16	igfbp2	4.08083	0.000412823	nptx2.S	3.38771	2.79e-10	dmrt2.S	4.78287	0.00215542	fam81b.S	6.44253	0.0137348	chrna2.L	7.87776	3.16e-05	npnt.S	4.61908	0.001281	kcnk6.L	5.57309	0.00322148	ly6e	4.2713	4.02e-05	hoxc6.L	5.52875	0.000511149	LOC108705667	6.7087	0.00147036	col4a5.S	3.76072
nodal1.S	10.4464	7.62e-16	LOC108712937	6.8199	6.84e-05	meox2.S	5.79073	0.00126119	opn5.2.L	5.82765	1.96e-09	fat2.S	5.41367	1.29e-21	slc25a4.L	7.00802	0.000819889	zc3h12c.S	3.90009	0.012377	gata3.L	3.37063	8.9e-05	atp13a-like.S	4.56019	0.00686824	LOC101733219.S	6.40492	0.000185092	ltbr	7.66085	1.35e-05	trpm8b.L	4.32759	0.00471031	hes5_X1.L	4.97471	0.000284748	otog.L	4.26494	1.72e-21	hgf.S	5.4643	8.13e-09	mfap2.S	6.56184	0.000185021	clca3.L	3.69272
xenf	10.3726	3.82e-15	LOC108705045	6.69133	2.51e-05	LOC108708140	5.78096	1.28e-08	tmprss2.1.L	5.82601	3.32e-07	LOC108700106	5.34633	0.000587996	cyp26b1.L	6.8719	0.000896341	sspo.L	3.82305	5.87e-25	fkbp9.L	3.32488	0.00106935	foxj1.2.L	4.53778	4.73e-06	LOC100488736-like.2.1	6.07833	0.0077366	kiaa1324l.L	7.47945	3.15e-11	fam198a.L	4.27757	0.00134943	val.L	4.97098	0.00250142	glb1l2.S	4.16762	6.68e-08	pcdh8l.L	5.42222	0.000686961	rflcii.L	6.35874	0.000168051	onecut2.L	3.62132
pcdh8.2.S	10.2865	5.52e-29	slc5a8.L	6.53663	2.62e-33	mmrn2.S	5.69737	1.29e-10	tmprss2.1.S	5.79702	0.000112454	Xetrov90020448m.S	5.26433	8.8e-09	sp6.L	6.86247	1.52e-07	scnn1a.S	3.80985	3.27e-07	gata3.S	3.25115	0.000760065	mcidas	4.35605	0.018857	LOC108711774	5.99599	0.0279032	afap1l2.L	7.44665	2.68e-05	scnn1a.S	4.07182	0.00100168	wnt8a.S	4.68604	0.02341	LOC108719498	4.08813	0.000187109	fat2.S	5.34784	0.00372348	jund.L	6.35518	0.00684585	Xelaev18040848m	3.61997
LOC108705749	10.1948	5.2e-15	frzb.S	6.47712	1.91e-21	LOC108698145	5.66203	4.51e-07	gjb1.L	5.74353	8.42e-06	igf2.L	5.21384	1.32e-35	pnck.L	6.82173	0.00506348	dll1.L	3.67817	2.15e-07	dlx2.S	3.22121	1.25e-15	foxj1.2.S	4.34864	4.21e-05	spata18-like.L	5.96007	0.0272861	LOC108712667	7.42808	2.9e-05	ror2.L	4.03982	6.56e-11	myom3.L	4.47112	0.0284463	sp5.L	4.06145	2.75e-10	xhoxc8	5.26698	0.032232	Xelaev18040122m	6.2765	0.00373493	moxd1.S	3.57459
mespb.L	10.1548	2.09e-14	ventx1.2.L	6.14636	2.2e-28	cer1	5.6239	3.64e-21	kifc3	5.7343	0.00682957	nt5e.L	5.18439	1.16e-08	rgs16.S	6.80384	0.00432648	pax3.L	3.67239	4.64e-05	phospho1.S	3.11781	9.16e-11	kit.S	4.27663	1.09e-07	tmc5.L	5.85863	0.00596904	f3.S	7.37538	1.85e-05	trpv5.L	4.03694	0.00130112	wnt8a.L	4.44164	0.0433591	loc100145533.S	4.04736	0.00469024	hoxc6.S	5.26135	0.00483922	Xelaev18026517m	6.247	0.000881211	Xelaev18013398m	3.46904
gata4.S	10.0157	5.5e-14	spns2.L	6.09588	7.67e-135	Xelaev18014608m	5.59378	0.0032202	LOC100037118	5.69768	4e-19	fam198a.S	5.18064	0.00256519	LOC108703573	6.7937	0.00126585	dlx5.L	3.65455	5.91e-05	tbx2.L	3.10795	8.1e-09	fcgbp	4.23703	0.0423662	LOC108696147	5.84525	0.00841586	elavl3	7.34974	0.000258304	gjc2.L	3.93386	0.0119595	bmp7.1.S	4.2862	0.000131659	hoxd1.S	4.04158	0.0111261	meox2.S	5.25161	0.00304915	dennd2a.L	6.24236	0.00395559	foxd4l1.L	3.37013
mixer.L	9.67619	2.87e-109	klrc4-klrk1	6.0078	9.86e-06	LOC108701270	5.53193	4.52e-12	b3galt1.L	5.54531	0.00168805	LOC108698406	5.14906	6.14e-07	Xelaev18036730m	6.774	0.000528763	fucolectin.S	3.62341	0.0201267	onecut1.2.S	3.07374	5.84e-05	prox1.S	4.15374	0.00293341	kiaa1324.L	5.70842	0.00858458	Xelaev18003954m	7.27626	0.000125355	cdx2.L	3.72748	0.00016744	tbx20.L	4.0477	0.000325795	Xelaev18029603m	4.00389	0.0021511	hoxc8.S	5.18048	0.0318363	LOC108696845	6.22041	0.00406711	hoxd10.L	3.35407
osr2.S	9.67063	1.88e-27	spns2.S	5.99085	2.48e-82	msgn1.L	5.46955	0.000185487	znf469.L	5.47193	4.79e-08	olig2.S	5.1031	0.000464494	slc7a8.S	6.69331	9.43e-45	cfh.L	3.5393	8.99e-06	LOC108699846	3.06993	0.016966	klf4.S	4.03781	0.00603054	hmx3.L	5.60421	0.00176958	nodal.L	7.27378	2.86e-05	sspo.L	3.68538	2.54e-11	slc5a8.L	4.04659	1.18e-05	tp63.S	3.97244	1.48e-05	fign	5.02394	0.0128269	inpp5e	6.16859	1.21627e-07	LOC108699634	3.30895
pcdh8.2.L	9.64005	1.86e-71	gata6.S	5.96427	1.68e-80	ptprq.S	5.39392	0.000210419	tmem72.L	5.42619	6.03e-16	eva1a.S	5.04691	0.000795746	mchr1	6.64859	0.00129314	dock10.S	3.44177	6.62e-05	mcidas.L	3.01104	0.00156713	isl1.L	4.03123	2.5e-07	ikzf2.S	5.50447	0.00351237	polm.L	7.21371	7.68e-05	slc26a9.S	3.67712	0.0352039	t2.S	3.99073	0.011971	slc16a9.S	3.93364	2.55e-05	plod2.S	4.92571	0.00674388	Xetrov90019340m.S	6.11518	0.00556081	abca5.L	3.28467
Xelaev18010896m	9.41966	8.02e-13	atp1b4	5.96257	0.000339338	dmbx1.L	5.361	2.19e-15	endoul2.L	5.35798	2.36e-06	ugt1a1.L	5.03386	5.07e-11	cebpe.S	6.61948	0.00401289	g0s2.L	3.16823	0.0015776	mespa.S	2.9931	0.00112866	slc45a3.S	3.77042	6.45e-05	colca2.L	5.4169	0.00592505	cnr2.S	7.20716	2.71e-05	figf.L	3.64161	0.000394379	gata6.L	3.94694	0.0156063	ugt8.S	3.84253	0.000128518	hoxd4.L	4.71897	0.0052578	cacng4.S	6.11015	0.00770563	LOC108715896	3.25986
mix1.S	9.27279	1.7e-107	spry4.L	5.95736	1.84e-31	prr18.S	5.34874	1.03e-07	LOC100135146.S	5.34159	0.00693165	cfi.S	5.01444	2.23e-19	col4a2.S	6.60509	0.00102658	ror2.L	3.1249	3.27e-07	LOC108714877	2.97044	0.00141992	hes3.3.L	3.73058	0.0121326	hgf.S	5.36856	0.00805134	hamp2.L	7.20647	9.14e-06	MGC147600.S	3.63454	0.0245165	crabp2.S	3.92333	9.5e-06	atp12a.L	3.83694	1.49e-06	pcdh8l.S	4.65495	0.04191	Xelaev18012882m	6.07577	0.00097399	pgs1.L	3.25945
mespa.L	9.2634	1.99e-10	LOC108709890	5.91965	0.00556779	loc548390.L	5.30387	4.1e-08	wnt8b.S	5.29001	1.69e-06	tmem119.S	4.95227	9.05e-07	cfb.L	6.5379	8.77e-17	LOC108715896	3.09322	0.000687608	LOC108716948	2.93354	0.000908565	galnt12.L	3.66374	0.000820071	ccdc17.L	5.33224	0.000447267	LOC100487224.L	7.17467	1.28e-05	bmp7.1.L	3.62935	0.00066596	lamb3.S	3.88417	0.00016319	fcgbp	3.82654	2.45e-36	hoxa10.S	4.60971	0.00021481	LOC495139	5.9707	0.0123572	map3k14.S	3.24368
chrna4.S	9.084	2.6e-10	bpi	5.84374	0.000565922	dmbx1.S	5.27257	1.41e-18	sp5.L	5.27975	5.52e-22	cfi.L	4.94727	3.41e-39	tmprss9.S	6.51622	0.000413241	lrp2.L	3.05212	0.0255266	pnck.S	2.88802	0.0477035	Xelaev18002015m	3.63711	0.0111016	LOC108708418	5.3311	0.0145699	loc108703073.S	7.13983	6.69e-25	clcnkb	3.62748	0.000182511	rbm20.S	3.86846	1.46e-05	ppl.S	3.81911	6.68e-08	atp13a-like.S	4.6073	1.86e-10	fer1l4	5.92145	8.05839e-06	LOC398451	3.18102
osr1.L	8.99881	3.58e-23	pkdcc.1.S	5.83794	1.24e-26	LOC108700135	5.19402	1.56e-13	Xelaev18044644m	5.16847	1.62e-10	lmo4.2.S	4.83856	4.66e-46	chgb.L	6.41549	0.00322439	LOC100496293.L	3.01242	0.011711	npnt.S	2.80909	0.00213865	atp12a.L	3.62933	0.00254224	pou1f1.L	5.28287	0.0225779	lhx3.S	7.07167	6.72e-07	MGC83169	3.59816	0.0168908	prrt3-like.L	3.83079	0.0346613	gck.L	3.77034	8.74e-05	hoxc5.L	4.59307	0.0201255	parp6.L	5.87239	0.025628	LOC108715640	3.18037
LOC108702948	8.97218	0.0347395	ntrk1.L	5.83572	0.00128582	kcnk10.L	5.11847	0.00437743	pou4f1.2.L	4.9833	0.00376538	spib.L	4.78683	1.47e-08	Xelaev18032989m	6.34258	0.00422498	pkdcc.1.L	2.97487	5.83e-05	ccndx.S	2.80119	0.000491139	anos1.L	3.60425	0.00139201	epn3.S	5.26765	0.00370416	cxorf21.S	6.93261	4.12e-05	sh3d21.L	3.59444	0.000182511	lamb1.S	3.8054	0.0157498	mesp2.S	3.73562	0.00215166	slc9a5.L	4.57507	5.82e-05	Xetrov90026252m.L	5.87077	0.0484316	otx2.S	3.1621
osr2.L	8.96322	2.25e-37	adamts15.L	5.77268	0.0149951	gypc.L	5.11508	4.58e-26	dhh.L	4.95467	1.75e-10	Xetrov90020447m.S	4.70041	7.96e-20	trpm8b.L	6.32352	0.00187886	capn8.S	2.9127	0.000770761	evx1.L	2.78416	7.9e-06	loc100489456.L	3.54923	0.0239869	sstr5.S	5.02888	0.00596904	kcnj15.L	6.86864	0.00184498	gata2.S	3.56893	0.00229026	LOC398451	3.79042	0.0203573	Xelaev18032572m	3.73058	0.000123908	tuba1cl.1.L	4.4467	9.47e-05	afap1l2.S	5.82643	0.0421166	scnn1a.S	3.12365
Xelaev18010420m	8.89221	6.38e-10	LOC108707266	5.74676	0.00744881	slc28a3.L	5.08558	1.67e-09	crabp2.S	4.8537	1.07e-30	pcdh8l.L	4.66748	1.1e-18	pcolce.L	6.30973	0.00345775	ventx1.2.L	2.90645	0.00149032	socs4.S	2.77683	0.00162257	loc100145533.S	3.54764	0.0271623	casz1.L	4.98408	2.59e-05	cish.S	6.81602	0.000346596	anxa4.S	3.50974	0.00115183	spry4.L	3.79025	0.0125495	mcidas	3.72712	1.32e-05	Xelaev18000621m	4.43983	5.33e-06	c3.L	5.77573	3.24644e-10	actc1.S	3.08736
LOC100492708	8.82579	2.18e-14	slc16a7.L	5.7456	0.00692066	Xelaev18009016m	5.04598	7.95e-06	trpm6.L	4.82899	3.1e-30	myadml2	4.61499	0.00715813	Xelaev18002905m	6.23874	0.0003322	runx1.L	2.90639	0.000119892	plaur	2.74266	0.00405113	tbx20.L	3.50373	0.00144996	ppp1r32.L	4.95515	0.000188684	LOC108711579	6.81142	0.000709029	c5.2.L	3.48676	0.0179083	hoxd1.L	3.75765	0.00961773	hoxd1.L	3.71585	0.0248845	flt3lg.S	4.43404	1.2e-05	LOC108704362	5.72627	0.0387477	wfdc2.L	3.05913
bix1.3.L	8.59218	2.12e-184	runx1t1	5.73383	3.09e-27	LOC108715837	4.99086	4.05e-12	slc1a1.L	4.79725	4.62e-14	Xelaev18002155m	4.60312	0.00648474	f3.S	6.23471	0.000352787	gli2.S	2.89141	2.38e-09	LOC108698139	2.66639	0.000423552	fam3d.S	3.49509	0.0383263	LOC100127337	4.92183	0.0002947	atp12a	6.80292	4.73e-27	capn8.S	3.46194	0.000178201	sebox.L	3.74515	0.0173702	syt1	3.71515	3.76e-11	hoxa7.L	4.39978	0.00739424	fam124b.L	5.71253	0.00137984	plcb2.L	3.059
val.L	8.5848	4.2e-09	tmem150b.S	5.67124	0.00148545	prdm12	4.96671	9.73e-05	LOC108706987	4.76624	1.45e-12	LOC108707188	4.58816	1.38e-16	gpr65.S	6.22889	4.22e-15	pkdcc.1.S	2.86573	0.0196658	id4.S	2.6266	0.000258213	vill.S	3.47912	0.0295476	ttc24.L	4.89868	5.5e-06	mespa.S	6.79108	0.00403284	scnn1a.L	3.43984	3.94e-08	osr2.L	3.73481	0.00854753	frem1.L	3.70787	0.00301534	hoxb8	4.33551	3.96e-07	Xetrov90028960m.L	5.65413	0.0278409	itga4.S	3.0438
lrit2.S	8.53974	4.35e-09	ca7.L	5.61026	0.000483294	ntn3.S	4.92114	1.63e-18	Xelaev18003555m	4.74903	5.77e-12	hephl1.L	4.57558	0.00145077	pts.S	6.09932	0.0012235	clca3.L	2.85917	1.7e-13	tbx3.L	2.61338	0.000591273	myb.L	3.47222	0.000128998	neurl1.L	4.89167	0.00600315	LOC108715654	6.66206	0.00274331	LOC108717899	3.43272	0.000100539	foxc1.S	3.73126	0.029112	LOC100486385.L	3.63526	1.4e-39	LOC108701747	4.3217	2.17e-07	ppp1r3e	5.63398	0.00451363	rnf223.S	3.02295
cass4.L	8.44531	1.03e-218	hoxa9.L	5.59824	0.00315917	arhgap9.L	4.86159	0.00177856	fgfrl1.S	4.72773	4.73e-08	fgl2	4.54687	9e-05	s1pr1.L	6.09582	0.0114081	foxi4.1.S	2.85642	0.000411222	msx2.L	2.59773	0.000446269	gata6.S	3.43389	1.25e-09	loc100127564.L	4.87882	0.039501	cdx4.S	6.65397	0.0045653	arhgap36.L	3.43069	0.000113019	irx3.L	3.69388	0.0406726	pnliprp1	3.56846	0.00274258	hoxa10.L	4.19766	1.91e-05	Xelaev18031009m	5.63197	0.0269949	ror2.L	3.01549
Xetrov90010614m.S	8.36407	7.95e-08	crx.S	5.58749	1.13e-72	LOC108706139	4.85474	0.000252243	ripply2.1.S	4.6724	0.00548411	klb.L	4.4675	1.9e-14	npy2r-like.1.L	6.05507	2.08e-06	figf.L	2.84895	0.0270185	gcm1.L	2.56491	0.00456474	tbx3.L	3.41998	9.22e-13	capsl.S	4.79992	0.00659893	LOC108719420	6.64066	0.0108871	kremen2.L	3.42111	0.00417275	gnaz.S	3.66777	0.000129457	tbx6.S	3.51225	0.00146368	hoxd4	4.19049	0.00467123	arhgap36.L	5.60641	0.0310166	LOC108717899	3.00162
flrt3.S	8.31365	4.38e-84	vcan	5.55042	9.13e-20	adamts5.S	4.85	0.00289474	ripply2.L	4.65752	7.68e-08	zc3h12c.L	4.42878	1.25e-13	pcdh8l.S	6.04599	0.031071	egfl6.L	2.79935	0.000759962	Xelaev18043506m	2.54195	0.0307854	bmp7.1.S	3.41929	2.09e-05	cdhr4.L	4.7571	0.0374347	trpm5.L	6.59642	6.15e-08	LOC108703849	3.41491	0.01948	fgf16	3.61536	0.0319776	LOC108705880	3.5015	0.00275853	hoxc9.S	4.17367	0.000446602	hcls1.S	5.59443	0.0428479	LOC108708225	2.96334
hoxd9.L	8.30274	4.43e-08	thsd7a.L	5.53192	0.0456472	LOC108702987	4.84988	1.03e-11	Xelaev18011560m	4.65538	0.000233056	loc100490316.L	4.38953	5.11e-22	dennd2c.L	5.88133	1.03e-16	nuak1.L	2.78401	0.00355769	foxn4.L	2.49332	7.04e-07	dipk1c.S	3.41641	0.00111057	gnaz.L	4.71647	0.0105873	elovl3.L	6.56053	0.00018909	tll1-like.1.L	3.36055	7.38e-05	hes5.9.S	3.59574	0.00393476	hes3.3.L	3.49658	0.000183079	spns2.S	4.15425	0.00167299	dcst2	5.58637	0.0343804	LOC108707645	2.9561
gata2.L	8.30002	1.2e-145	LOC108715064	5.45247	0.0326791	kcnk6.S	4.84148	2.35e-07	sp5.S	4.59459	8.21e-20	tbx3.S	4.38645	1.49e-12	elavl3	5.8722	0.000164784	sema6a.S	2.76176	1.17e-07	adora2a.S	2.48871	0.0146097	tril.L	3.37666	2.51e-05	prr29.L	4.70925	0.0116053	fcn2	6.54594	0.000439532	cdx4.S	3.35594	0.0312533	evx1.L	3.48531	0.000134272	LOC100497061.L	3.48086	0.0148597	actc1.S	4.14347	0.0345187	afap1l2.L	5.57362	4.81312e-07	runx1.L	2.94566
camta1.L	8.29019	1.14e-08	tmprss2.14.S	5.45201	0.0257008	myo10.S	4.82155	8.02e-11	nrl.S	4.57082	0.000254148	LOC108701190	4.37362	0.000830496	mybpc2	5.86951	0.0345906	ventx1.1.L	2.73522	0.00390738	smad9.S	2.48549	0.00278708	eya1.L	3.35592	0.000292123	t.L	4.70878	0.000548176	loc100496061.L	6.53281	0.0031523	comt.2.S	3.33545	0.025368	capn8.1.S	3.46182	0.0194257	hkdc1.S	3.34454	2.66e-11	cyp1c1.L	4.10513	0.00900645	nhs.L	5.55135	4.3687e-07	mid1ip1.S	2.92844
LOC108709611	8.28191	8.42e-08	gata3.L	5.44615	1.75e-06	slc16a10.S	4.80897	5.17e-18	LOC108709100	4.46258	0.000733417	Xelaev18037313m	4.33045	0.000216085	fli1b.L	5.86603	0.0207298	kremen2.L	2.73147	0.0160664	gjc2.L	2.46445	0.0194104	gdpd1.L	3.31942	0.0390596	myo15b.L	4.69141	0.0183639	foxi1.S	6.48304	5.89e-06	map3k19.L	3.29639	0.00299492	slc7a7.S	3.44973	0.00546954	hoxa11.S	3.32344	0.00332768	ptpn20	4.0961	0.00726627	pts.S	5.52014	8.25781e-07	dock10.S	2.92349
osr1.S	8.20005	1.76e-11	st6galnac4	5.39897	0.00304755	col3a1.S	4.808	1.64e-12	slc7a5.L	4.46244	1.08e-40	dlk2.S	4.32097	3.85e-05	emilin1.L	5.84572	0.01287	clcnkb	2.72774	3.87e-06	lmo4.2.S	2.4411	4.05e-05	Xelaev18045499m	3.29258	5.93e-09	tacr1.S	4.66119	0.00220939	post3.S	6.46763	6.55e-23	kremen2.S	3.28255	0.0374409	Xelaev18039917m	3.43897	0.000412517	lrat.L	3.31674	0.00502547	hoxa9.S	4.09339	0.000965706	Xelaev18009763m	5.46735	0.0477418	sspo.L	2.91915
sebox.L	8.15229	3.39e-08	igf2.S	5.38767	0.0390017	cer1.S	4.79865	9.36e-20	gbx2.2.S	4.44048	0.00588406	celf3.S	4.29099	2.37e-52	itga4.S	5.83269	0.00645665	rgs2.L	2.72737	0.0270953	Xelaev18020076m	2.38645	0.0103336	hspg2.L	3.28725	6.51e-09	b3gnt3.L	4.65992	1.93e-07	Xelaev18015096m	6.40037	0.00278928	moxd1.S	3.25151	0.00657899	fam3d.S	3.42463	0.000523708	znf534.L	3.29189	3.41e-10	dbndd1.L	4.09003	0.0180282	Xelaev18041918m	5.45395	0.0429083	sds.S	2.89136
kcnab3.S	8.1408	3.01e-08	gpx3.S	5.38509	0.0230688	foxe3.S	4.79101	5.91e-05	flt1.L	4.43566	8.38e-18	tbx3.L	4.28243	5.27e-11	cdx1.S	5.82748	7.77e-21	slc30a8.L	2.72333	0.0282046	muc1.L	2.37875	0.000491139	slc45a3.L	3.2737	0.0271623	LOC108710713	4.61642	2.15e-05	MGC80993	6.38847	0.00600183	ano9.L	3.2368	2.6e-05	kcnk6.S	3.39853	0.0262045	lamb1.L	3.26438	8.78e-13	ppl.S	4.08323	2.65e-10	pappa	5.42543	0.00686794	slfn13.L	2.84576
LOC108705533	8.1146	4.39e-64	LOC108696302	5.30827	0.030991	tbx22.L	4.73157	0.000769087	lypd6.S	4.42572	6.07e-11	Xelaev18005504m	4.26643	2.31e-33	akna.S	5.77915	2.89e-07	wfdc2.L	2.71489	0.0013082	pdgfra.L	2.33199	0.000334035	slc38a2.L	3.23366	7.47e-05	morn3.S	4.61205	0.00129096	rbbp8nl.L	6.36164	0.000595107	ccn1l.S	3.22853	0.0237149	map3k12.S	3.3933	0.00053091	tril.L	3.26052	0.0136583	plod2.L	4.03789	0.00392315	kbtbd11.L	5.29513	1.71199e-06	c3.L	2.83602
afap1l2.L	8.03539	9.31e-08	dmbx1.S	5.28575	0.00237982	tmem150b.S	4.73064	1.69e-13	LOC108712697	4.42388	2.64e-20	MGC82982	4.24523	5.56e-07	gbx2.1.L	5.74431	0.00929513	c3.L	2.69497	6.54e-08	LOC100486385.L	2.3274	0.00913362	mcidas.L	3.1958	7.47e-05	efhc2.S	4.61028	0.000330934	LOC108701422	6.35785	0.000975336	crabp2.L	3.20632	0.000883682	spry4.S	3.39026	0.00547093	vgll1.L	3.25275	5.58e-09	LOC108700048	3.99356	0.000482999	fbxo24.L	5.28325	0.00232739	cfh.L	2.83163
homeobox100496651-provi	7.98242	2.63e-17	chst1.S	5.25315	0.0110958	tac1.L	4.67471	1.65e-12	col13a1	4.41356	0.0106419	pak6.L	4.16551	9.22e-05	p2ry2.S	5.73288	0.00615437	nptx2.S	2.62498	0.00384658	aim1l.L	2.32066	0.00205752	tbx3.S	3.10386	2.67e-10	LOC108708075	4.56695	0.0135689	Xelaev18022784m	6.35012	0.0109277	wfdc2.L	3.19122	2.1e-11	pnhd.L	3.34632	0.0300379	slc45a3.S	3.13475	2.91e-12	hoxb4.S	3.97002	6.25e-06	LOC108717287	5.25862	0.0195837	lrig1.L	2.83056
rgs1.L	7.94165	1.38e-07	Xelaev18043812m	5.20894	1.56e-06	LOC108716719	4.66684	9.94e-09	igf2.L	4.39358	7.35e-05	Xelaev18029531m	4.16053	1.26e-14	fgd1.L	5.63966	1.42e-14	LOC108716735	2.62467	0.00108738	col17a1.L	2.27872	0.00867459	vill.L	3.08031	3.39e-05	lrrc73.S	4.51791	0.00102226	Xelaev18002791m	6.34289	0.00500254	eps8l2.S	3.18144	3.35e-06	hes9.1.S	3.32635	0.0209051	galnt12.L	3.10324	1.53e-09	cmahp.L	3.96274	3.5e-07	fstl1.L	5.25453	0.0111669	myoc.L	2.81444
otx2.L	7.93935	1.22e-67	irx3.L	5.19602	7.15e-42	gal3st4.5.L	4.62333	4.35e-05	cga.L	4.36295	0.00156101	cyp11a1.S	4.11127	4.22e-11	kbtbd11.L	5.63379	9.72e-06	efnb3.L	2.60736	0.0252428	ulk1.S	2.26882	0.000244967	LOC100486385.L	3.07858	2.77e-10	scn5a	4.50305	3.17e-06	szl.L	6.32834	0.00617621	krt12.S	3.17246	7.84e-09	fucolectin.S	3.28912	0.00250142	crb2.S	3.08388	0.000437236	foxj1.2.S	3.95333	0.00040755	LOC108704223	5.25148	1.9516e-05	parp6.L	2.81317
nodal3.1.L	7.85601	1.33e-05	egr1.L	5.18563	8.72e-39	adgrl4.S	4.61315	2.21e-11	ankrd10	4.35697	0.00157959	Xelaev18041713m	4.10675	2.19e-06	sucnr1	5.61128	0.0478261	axl.S	2.5949	0.003133	loc108705532.L	2.24862	0.0164708	tuba1a.S	3.04479	0.0419623	pip5k1b.S	4.50255	0.00514375	pou6f1.L	6.32684	0.00426625	il16.L	3.15354	0.000182511	pnck.S	3.23544	3.64e-08	hes9.1.S	3.0451	0.00256463	frmpd2b	3.94945	0.000637767	hsp90aa1.1.L	5.24535	1.77128e-45	Xelaev18002226m	2.80797
des.1.S	7.8477	2.18e-08	ptger4.L	5.18083	1.85e-33	ca7.L	4.57324	9.1e-05	frzb2.S	4.35017	5.53e-07	lrit1.S	4.09953	0.00108671	kremen2.S	5.55604	0.0307236	dll1.S	2.58321	0.000480637	c3ar1.L	2.22816	3.27e-06	gata3.S	3.03649	2.61e-05	msrb2.L	4.49553	3.13e-06	Xelaev18013483m	6.30172	0.00563243	myh6.S	3.15025	0.0237149	onecut1.2.S	3.18226	1.28e-05	vill.L	3.0266	7.98e-07	hoxa9.L	3.9405	0.00862663	pnliprp1	5.2387	3.71527e-18	aqp3.S	2.79745
adcyap1.S	7.84433	6.79e-22	bcl11b.L	5.12518	0.00759891	nwd2	4.54496	0.000221788	pax3.S	4.31395	3.34e-18	gfi1.L	4.07797	4.09e-08	LOC108713742	5.55118	0.0420654	elavl3	2.58041	0.00367566	gmnc.L	2.22803	0.00919024	syt8.L	3.02913	0.00145358	cracr2a.L	4.4871	0.00222796	dlx3.L	6.26142	0.000102713	c3.L	3.12553	3e-19	hspg2.L	3.14243	1.99e-06	slc3a1.S	3.02042	0.00716428	cyp26c1.S	3.92732	0.000151798	cmpk2.S	5.22703	0.00980319	cdc14a.S	2.79697
pitx3.L	7.77519	5.63e-10	anxa6.L	5.08977	7.52e-07	foxc2.L	4.54288	3.42e-12	mamld1.L	4.29504	1.53e-09	kcng3-like.1.S	4.07459	0.0054467	LOC108699681	5.55071	0.0357502	wasf3	2.56895	0.00268277	lrrn1.L	2.21886	0.0202685	ankrd22.S	3.01221	0.00593638	ccdc78.S	4.48027	2.07e-06	gata3.L	6.25491	0.0100903	slc9a2	3.12373	0.00010821	LOC108704696	3.11387	0.0145231	krt12.L	3.01989	2.29e-07	otog.L	3.90637	1.29e-21	slc16a9.L	5.221	0.00203264	map3k19.L	2.78411
LOC108719420	7.76892	5.56e-07	Xelaev18032309m	5.06459	0.00106521	tlr8	4.54072	0.00139548	vav3.L	4.2903	4.81e-05	nt5e.S	4.07243	2.67e-06	proc.L	5.53904	0.0489201	Xelaev18022564m	2.55204	0.00107969	tmem200c.S	2.21147	0.0263858	foxn4.S	2.98175	0.00361737	gpr156.S	4.44727	0.000104432	cxcl10.L	6.25314	0.00138711	trim29.L	3.0976	0.000109941	tll1.S	3.11172	0.000272426	p2rx1.L	3.00604	0.00622224	hoxb5.S	3.90264	0.000303687	pde6d.S	5.18775	0.019055	fgd1.S	2.77322
chrd.L	7.75324	1.21e-83	Xelaev18039313m	5.06325	0.0117187	pcca	4.52927	0.00752338	eya1.L	4.2289	2.94e-41	cacna1b.S	4.07233	2.33e-05	pcdhga2	5.51538	0.0165098	itgb8.L	2.53922	0.0113729	sox17b.1.S	2.19327	3.42e-05	rab15.L	2.96549	0.000228201	MGC75872.L	4.40922	0.00481928	foxj1.S	6.24953	3.48e-17	otog.L	3.07951	0.0138381	dpysl4	3.10678	0.0353852	hes5.2.L	2.98004	0.000695742	crnn	3.89462	0.000523132	ltk	5.17534	0.02589	trpm8b.L	2.74518
otp.S	7.74851	5.34e-07	gata4.L	5.01868	3.43e-57	Xetrov90000618m.S	4.52067	0.0113063	Xetrov90028420m.S	4.18838	0.00424408	LOC108713294	4.04722	0.0027349	cxcl11.L	5.48938	1.09e-14	map3k14.S	2.53798	6.38e-07	nanos3.S	2.16111	0.0346991	comt.L	2.95969	1.07e-09	cfap70.L	4.38121	5.26e-06	LOC108716397	6.24795	0.00170656	lef1.L	3.0491	0.00223403	rgs2.L	3.08077	0.000441951	fucolectin.S	2.96837	1.21e-05	hoxb7.S	3.84725	0.00638611	actc1.S	5.03239	0.0402896	crb2.L	2.74228
nptx2.S	7.70758	1.6e-46	fkbp7.L	4.98365	0.00215419	LOC108719061	4.51834	3.36e-05	axin2	4.16513	2.69e-11	LOC108696372	4.04096	1.18e-14	mptx1	5.48917	0.0473036	arhgap6	2.53116	0.0274409	lmo4.2.L	2.16033	2.04e-05	krt16.L	2.95588	0.00637904	akna.S	4.36096	1.35e-05	foxi4.1.S	6.2272	8.16e-08	LOC108715348	3.03944	2.43e-05	bmp7.1.L	3.08075	2.94e-05	LOC398451	2.96447	0.00192982	mmp11.L	3.83683	0.00197262	sucnr1	5.02412	0.042986	elavl3	2.71752
bix1.1.S	7.67865	8.44e-91	gata6.L	4.97774	3.41e-26	hnf1b.S	4.51776	7.22e-10	myo10.S	4.14995	1.36e-32	pdzd3.L	4.03484	0.00578385	fgd1	5.47953	0.00645122	crb2.L	2.49655	0.0100459	rassf10.L	2.13003	0.0245076	aim1.S	2.92892	0.00147054	loxl2.L	4.35943	0.0467923	cdx1.S	6.2193	2.83e-13	hao2.L	3.03645	0.000455528	umod.2.L	3.02051	0.00674832	cdx2.S	2.94215	0.0164445	hoxb1.S	3.81209	7.35e-05	Xelaev18036730m	5.02237	0.0246101	kcnk1.S	2.70956
Xelaev18002860m	7.66785	0.000200174	trpm4.L	4.97348	4.85e-06	frzb.S	4.51072	3.24e-22	foxp4.S	4.13615	6.74e-23	lrp4.S	4.02975	1.66e-13	snai2.L	5.47335	0.00692227	slco5a1.S	2.49644	0.00396995	mfsd2a.L	2.12896	0.0248502	vgll1.L	2.92383	0.0396621	ttll10.L	4.35371	0.00121211	c22orf15.L	6.21277	0.0113213	c22orf15.L	3.03233	0.000920318	ripply3.L	3.00719	0.00678889	hoxa1.L	2.93649	0.00958548	LOC108715566	3.79112	2.55e-05	Xelaev18040117m	5.00772	0.0256306	pkdcc.1.L	2.70697
Xelaev18028211m	7.63121	1.56e-06	otx2.S	4.9716	3.66e-51	LOC108699247	4.50876	0.0014281	hnf1b.S	4.10133	1.48e-41	nhs.L	3.98961	0.0481418	st6gal1.L	5.46038	0.0136002	msx2.L	2.47616	0.00719374	rgs2.L	2.12477	0.00338856	dmrta2.S	2.90363	0.0258367	ccdc64b.L	4.29655	0.00795415	Xelaev18022785m	6.20536	0.0147171	slc6a8.S	3.01364	0.00769734	crabp2.L	2.99639	1.17e-05	LOC108718065	2.93465	1.85e-09	hoxa6	3.78762	0.00204914	Xelaev18022564m	5.00516	0.000204654	chgb.L	2.67927
LOC108706704	7.55145	1.96e-06	vcan.L	4.96347	5.92e-88	dhrs3.L	4.50197	1.7e-10	fut4.L	4.05686	0.0153539	LOC108719843	3.982	0.0209757	fam124b.L	5.45366	0.0193274	fam212a.S	2.47446	0.00215766	msx2.S	2.12316	1.54e-06	tnni2.L	2.89257	0.0015389	tril.S	4.26908	0.0152156	dennd2a.L	6.20027	0.00591575	egfl6.L	3.01351	0.0361116	rab3d.L	2.97378	0.0034427	atp13a-like.L	2.9181	1.13e-06	nhs.L	3.78615	2.3e-05	hamp2.L	5.00221	0.000968714	g0s2.L	2.67701
LOC108712674	7.54214	1.68e-07	pkdcc.1.L	4.93415	8.55e-34	onecut1	4.48911	3.11e-13	LOC108713029	4.01177	0.000410635	Xelaev18026948m	3.97527	0.00237633	LOC108704223	5.4377	2.67e-05	foxi1.L	2.46275	0.0137064	sesn1.S	2.10827	4.05e-05	parm1	2.8836	0.00715604	wdr88.L	4.26733	0.00802484	sema3f.L	6.18882	5.41e-13	LOC108715896	3.01065	3.01e-06	nrp2.S	2.94311	0.029531	ppl.L	2.91295	7e-06	adcy9.L	3.77752	3.1e-14	myoc.L	4.9221	0.042469	parp12	2.61593
gata2.S	7.53818	1.02e-30	Xelaev18035430m	4.89872	0.00213508	gpx3.S	4.4631	9.85e-12	meis3.L	4.01073	2.02e-36	col13a1.S	3.95964	0.000292954	col4a5.L	5.42326	1.9e-10	gata3.L	2.45699	0.0407178	ccn1l.S	2.10442	0.00264125	slc26a4l.L	2.86076	0.0134319	tekt1.S	4.24123	0.00035946	fam26e.S	6.18789	0.00309595	elovl3.L	3.00008	0.00186627	bmper.L	2.92613	0.00581857	spns1	2.9015	1.99e-07	LOC100127337	3.77748	4.14e-06	itgb4.S	4.90827	0.0463622	olfm4.L	2.60711
chgb.L	7.52355	2.07e-05	dnah6	4.87049	0.023012	aldh1a3.S	4.44923	1.2e-18	chst5.S	3.97623	0.00177558	gby.L	3.9283	9e-05	LOC108708391	5.41253	0.01215	afap1l2.L	2.44726	0.00217623	capn8.S	2.10104	0.00946095	ag1.S	2.83141	0.00588275	c2orf70.S	4.23391	0.00730497	Xelaev18045196m	6.13935	0.0184172	slc30a8.L	2.99821	0.0395325	antxr2.S	2.90546	0.00995247	krt.L	2.89901	6.68e-08	foxj1.2.L	3.76132	1.52e-06	LOC108715896	4.86984	0.0471183	otog.L	2.60423
fgf3.S	7.50639	5.57e-23	mig30.L	4.86032	1.73e-62	dnah7.L	4.43976	9.66e-05	LOC108706900	3.97564	0.0113386	loc108705532.L	3.85591	5.58e-32	crispld2.S	5.41222	0.000663168	bambi.L	2.44344	0.000298384	crabp2.S	2.09832	0.000932505	foxj1.S	2.82649	7.09e-07	Xelaev18004129m	4.22182	0.0472692	nr1i3.L	6.13718	0.0165562	glipr2.S	2.99351	0.00134812	itga6.S	2.89191	0.00231811	cntn1.S	2.89572	0.00475013	loc100158267.L	3.73116	5.44e-06	Xelaev18034569m	4.85812	0.00145141	ltbr	2.5997
cbm101731809provisional	7.47846	1.79e-05	slc6a8.S	4.85049	2.81e-43	nkx2-4.L	4.43875	0.0115337	Xelaev18004377m	3.9712	0.0068241	ppp1r15a.S	3.84475	2.72e-06	rflcii.L	5.3702	1.48e-05	scnn1a.L	2.43354	0.00051671	pygm.S	2.07722	0.025968	rab3d.L	2.81266	0.000617099	LOC108699458	4.18901	0.0171885	gal3st4-like.2.L	6.12846	0.00845228	gata3.S	2.98655	0.0367753	aim1l.L	2.88587	0.000932642	parm1	2.88958	2.06e-07	hoxc9.L	3.69309	0.00719217	Xelaev18028821m	4.85532	0.0360755	crx.L	2.56102
hoxc13.S	7.47018	3.92e-24	LOC108697541	4.82838	0.0202412	nck2.L	4.38983	7.9e-27	Xelaev18046953m	3.93673	0.00749089	wnt11.L	3.8283	0.000403463	fosl2.L	5.33795	1.09e-17	MGC52622	2.42763	0.00380983	ventx3.2.S	2.07602	2.33e-10	spns1	2.78753	0.00277366	ppp1r36.L	4.18499	0.00294706	LOC108704510	6.12415	8.48e-06	clca3.L	2.96748	1.84e-11	prss23.S	2.84993	0.0124205	socs3.L	2.88241	0.00568607	tuba1cl.2.L	3.69226	7.39e-09	fam120b.S	4.85532	0.0362181	tmem56.2.L	2.52574
prdm12.L	7.42264	1.7e-05	st6gal2.S	4.82586	0.0256456	gad1.1.S	4.37797	1.35e-16	tll1.S	3.923	5.65e-20	ventx3.2.L	3.80542	4.04e-20	nhs.L	5.30593	5.19e-13	foxi4.1.L	2.41821	0.0175723	samd12	2.07158	0.041781	capn8.2.L	2.78718	0.00120198	loc100145045.L	4.1788	0.0328528	rflcii.L	6.12183	0.0147771	MGC52622	2.9573	2.54e-11	tp73.L	2.81297	0.0124205	prox1.S	2.87312	0.00127343	sod3.L	3.64691	0.00046802	Xelaev18030606m	4.85525	0.0149488	LOC108698246	2.52333
loc495835.L	7.41516	1.91e-11	fn3k.L	4.82329	8.91e-18	alpl.S	4.34358	3.16e-05	nts.L	3.92166	0.003544	nr6a1.L	3.79587	3.07e-34	myoc.L	5.26597	0.0150162	col8a1.L	2.40224	7.45e-05	tmem213.L	2.06086	0.00728608	nefm.L	2.77888	0.000128631	klhdc9.L	4.16304	2.83e-05	ventx1.2.L	6.097	0.000500601	MGC80993	2.90096	0.000563813	hes9-1.L	2.75142	0.0274928	liph.L	2.87045	0.00174529	LOC108719498	3.59649	1.71e-14	eps8l2.S	4.80777	0.000594007	krt8.2.L	2.50074
Xelaev18031473m	7.41021	1.15e-06	MGC86526.S	4.79448	0.00436143	slc4a2.S	4.33776	7e-36	prdm12.L	3.91195	7.68e-08	rab27a.S	3.78934	2.1e-05	LOC108717594	5.25169	0.0143181	tph1.S	2.38886	0.0032827	tbx2.S	2.03977	0.00711027	gadd45b.L	2.77291	0.00447513	dcdc2b.L	4.13917	0.0194806	slc7a8.S	6.08692	1.28e-11	elavl3	2.90089	0.000477587	vill.S	2.75029	0.000301691	axin2.S	2.84998	0.00253932	LOC108697577	3.5807	0.000562252	cish.S	4.71409	4.13665e-05	Xelaev18000594m	2.50045
mespb.S	7.36039	7.91e-22	trim50.S	4.76409	0.00275589	six1.L	4.33031	1.57e-08	ncr3	3.90625	0.00023186	hes8.S	3.77931	0.000146533	Xelaev18034532m	5.24015	0.0107276	sds.S	2.34571	3.83e-05	fermt1.S	2.02555	0.00913362	arid3a	2.76159	0.0029454	msrb2.S	4.13441	0.0456927	LOC108716723	6.08592	0.00108579	fer1l4	2.90006	0.0067971	vtcn1.L	2.74483	0.0032994	iqca1.L	2.84801	0.00629251	klf4.S	3.57816	0.0123885	Xelaev18003524m	4.71379	0.015652	myt1.S	2.49827
pkdcc.2.L	7.3467	5.8e-13	LOC108705470	4.75614	0.0343204	slc5a8	4.32451	4.3e-21	slc38a8.L	3.88299	1.14e-48	cpxm1.L	3.7611	0.0290482	meis3.L	5.23158	7.39e-09	adcy4.S	2.33981	0.00367237	lancl3.S	2.00733	0.0156094	slc9a3r2.L	2.75414	8.02e-05	efhb.L	4.13398	0.000496021	nynrin	6.05936	2.75e-36	fblim1.L	2.89437	0.001281	efcc1.S	2.728	0.00417901	dipk1c.S	2.84628	0.00238487	Xelaev18032572m	3.54398	1.54e-08	pou6f1.L	4.69634	0.0118237	fa2h.L	2.49363
Xelaev18024303m	7.32009	1.62e-05	LOC101027296	4.75443	0.0331759	igfbp2	4.28656	4.7e-21	Xelaev18003864m	3.87409	0.00607735	klf3.L	3.73949	6.13e-05	LOC108707481	5.22234	0.00723598	tll1.S	2.33571	0.0045808	ptpn14.S	1.98991	0.000149277	prrt3-like.L	2.74722	0.000128998	spag6.L	4.11542	7.91e-05	trim29.L	6.05387	2.75e-09	LOC100487224.L	2.89172	0.00418239	gdf3.S	2.71512	0.0447396	rab27a.S	2.83595	1.01e-08	robo2	3.53438	0.0171873	pcdh8l.S	4.65542	1.59147e-06	pkdcc.1.S	2.48407
menf.1.L	7.29801	1.87e-153	loc100494211.S	4.73929	2.74e-17	dkk1.L	4.23143	6.12e-35	axin2.S	3.84689	4.19e-06	Xelaev18045499m	3.7378	0.00685083	col11a1-like.L	5.14367	0.0314385	ptger4.S	2.3289	0.021944	foxi1.L	1.98811	0.000577393	slc17a9.S	2.73868	0.00817952	tekt2.S	4.09134	1.19e-06	Xelaev18043700m	6.01406	0.0011739	tmprss9.L	2.88416	0.0399242	myod1.S	2.59631	0.00842496	loc100496187.L	2.81929	0.00020092	pm20d1.L	3.53337	0.000282949	tox2.S	4.64279	0.0474238	lrp2.L	2.478
eomes.L	7.26074	2.87e-63	ntn3.S	4.73328	0.00101215	cdh11.L	4.22493	2.11e-09	LOC108704705	3.83906	8.89e-21	LOC108700044	3.71207	1.48e-05	slc26a4.S	5.14317	0.00582376	gprc5b.L	2.31498	0.000187746	cdkn1a.L	1.98205	0.00041841	LOC108710463	2.73758	0.0036879	txn.L	4.05932	0.00999102	znf608	5.9621	1.66e-08	slc25a4.L	2.87573	0.0029829	theg-like.S	2.58255	0.0124971	kif26a.S	2.77108	0.000284481	wnt5a.S	3.5281	0.000193312	hoxd9.L	4.64108	0.0101586	fam169a.S	2.45765
Xetrov90015502m.S	7.24823	0.000127505	LOC108703288	4.7183	0.0299937	crb2.S	4.22126	3.73e-09	LOC108697952	3.83626	0.0306825	rin2.S	3.69766	2.51e-12	edn2.L	5.14031	0.00228131	atp1b2	2.31221	0.0072559	ubp1.L	1.97966	0.04046	hes9-1.S	2.73474	0.00565309	lrrc74a.L	4.05649	0.00283575	l3mbtl1.S	5.95349	0.0129322	LOC108701721	2.87527	4.32e-05	krt12.L	2.57605	0.0092979	hes9-1.L	2.74345	0.00274258	kcnj2.L	3.51722	0.000708512	Xelaev18028055m	4.61294	0.00144043	LOC108707019	2.44537
LOC108699856	7.22349	1.42e-06	foxd4l1.1.S	4.71222	4.26e-42	LOC108700818	4.18477	3.9e-06	LOC108717763	3.81066	1.68e-24	fgf10.L	3.6881	7.96e-09	neurod2.L	5.13833	0.0422805	elavl3.L	2.2994	0.00146115	ulk1.L	1.96668	0.00365826	znf185.L	2.73082	0.00764533	ttll13p.L	4.05052	0.000110312	sox18.S	5.9409	3.36e-05	atp1b2	2.86117	0.000610675	foxc2.L	2.56323	0.00854753	lmln	2.73958	0.00553547	b4galt4.L	3.51611	1.41e-06	lhx3.S	4.60151	2.30971e-15	irx3.S	2.44023
bix1.3.S	7.20678	3.13e-148	wnt8a.S	4.70197	1.15e-20	gnrh2.L	4.17454	0.000251663	gdap1l1.L	3.80368	4.66e-05	slco2b1.S	3.60816	3.01e-05	MGC116527	5.12475	0.0164	myo5b.L	2.28603	1.82e-05	pcdh9.L	1.96546	0.000108708	rasal1.L	2.72734	0.00383021	vstm5.L	4.01412	0.0255442	mfap2.L	5.92524	0.00672317	LOC100496293.L	2.85847	1.74e-08	krt12.S	2.54791	1.76e-08	prr18.S	2.72224	0.0185042	ccdc136	3.50888	0.000999854	elavl3	4.55286	0.0205164	otx2.L	2.4353
LOC108705598	7.19804	1.77e-05	mig30.S	4.69298	2.63e-15	gjb2.L	4.16965	4.7e-21	tet2.S	3.749	0.00415343	LOC108719071	3.60512	2.05e-05	LOC108698355	5.08735	4.9e-06	map3k19.L	2.26088	0.00524073	myb.L	1.95977	0.0407866	znf827.L	2.71173	0.0172354	crym.S	3.99434	0.0201304	Xelaev18034532m	5.90832	0.0173935	cd99l2.L	2.85397	2.9e-12	mcidas.L	2.545	0.000341506	hes5.5.L	2.70124	0.00192398	slc3a2.L	3.4926	0.00439956	neurod2.L	4.5226	0.000305484	emilin1.L	2.40883
or10a7	7.19031	0.0389214	gata3.S	4.67286	1.86e-19	rbm20.S	4.15225	1.5e-30	Xelaev18001208m	3.73767	0.000492167	tmem125.L	3.59964	1.78e-08	lypd2.L	5.07248	3.13e-07	ptk2b.S	2.25816	0.0183338	sspo.L	1.95466	7.03e-15	rab27a.S	2.71161	0.0067715	LOC108705769	3.98981	0.000351562	nxpe2.L	5.88224	0.0103283	nr1i3.L	2.85087	0.000394084	blvra.L	2.53551	0.00206833	hoxa9.L	2.68252	0.0447238	fgl2	3.48251	0.00047696	Xelaev18026857m	4.5172	0.0154387	Xetrov90015964m.S	2.40493
slc2a6.L	7.17929	3.55e-05	Xelaev18034439m	4.66853	0.0390288	sim2.L	4.13948	0.0169022	pros1.S	3.72751	1.37e-12	phka2-like.L	3.59456	1.25e-07	foxd4l1.L	5.06659	0.0237245	chst1.S	2.25359	0.0215125	ankrd65.L	1.94056	0.0220699	Xelaev18039917m	2.69538	0.0135228	fam166b.S	3.98904	0.000760296	chgb.L	5.87309	0.0469248	LOC108720014	2.84804	0.00757293	slc29a3.L	2.50801	2.43e-05	ccdc129.L	2.67922	0.00102763	arhgef37.S	3.46562	1.4e-07	jun.S	4.5073	5.24339e-43	LOC108705860	2.39979
wnt7a	7.17556	4.27e-05	ppp1r3e	4.66046	0.0492821	prdm1.S	4.13192	1.06e-21	Xelaev18006811m	3.70615	0.0018313	st3gal4.L	3.57886	4.14e-09	acod1	5.06491	1.06e-130	ventx3.2.L	2.25063	0.0209913	ccng1.L	1.93772	0.00490332	myb.S	2.6781	0.00237538	Xetrov90005895m.L	3.98701	0.0382638	Xelaev18038471m	5.86593	0.0317794	gli3.L	2.83254	6.16e-05	Xelaev18041737m	2.48305	0.00890476	b3gnt3.L	2.67741	0.00194776	liph.L	3.45391	2.87e-09	lhx3.L	4.49006	0.00556836	LOC100486385.L	2.3981
Xelaev18028212m	7.17282	3.63e-05	bmp7.1.S	4.65189	1.32e-06	LOC108714374	4.09852	0.00139098	sfrp1.L	3.70289	2.7e-09	Xelaev18004102m	3.57663	0.00316266	zmym3	5.03357	0.0189732	foxi4.2.L	2.24711	0.00118604	vash2.S	1.92356	0.0110697	vtcn1.L	2.67462	0.00917369	slc41a3.S	3.94254	0.000805535	podxl	5.85836	0.000673946	epas1.S	2.8263	2.48e-09	btc.S	2.48281	1.58e-05	mcidas.L	2.65666	6.69e-08	mmp11.S	3.44834	0.000260671	dennd2c.L	4.47907	5.5509e-19	col8a1.L	2.39213
Xelaev18021016m	7.15881	5.1e-06	LOC108705469	4.65074	0.00741778	irx1.L	4.09449	3.65e-10	myo3b.L	3.69657	2.09e-08	ets1.S	3.56086	2e-20	nkain1.S	5.02336	0.00188057	fam167a.L	2.23992	0.0171496	slc25a22.L	1.91454	0.0349627	pdgfa.S	2.67316	0.00423017	hhex.L	3.94179	0.000203372	tmigd1	5.85232	0.00501962	runx1.L	2.82277	3.94e-05	mybpc2.L	2.48039	0.0294504	tcaf1.L	2.64178	0.000550651	tgfb1.L	3.44343	0.0296632	sst.S	4.43388	0.00891538	col4a5.L	2.38699
hsd17b6	7.12283	0.000316446	synpo.L	4.64666	0.00142479	gad1.1.L	4.07929	4.09e-06	gata5.L	3.67323	3.29e-10	dlc.L	3.54689	4.94e-08	atp12a	5.02323	3.19e-10	chrna2.S	2.23968	0.0230771	tuft1.L	1.90984	0.000119905	xk81a1.L	2.66857	5.45e-05	dnhd1	3.92418	0.000877259	nr1i3.S	5.84959	0.00482382	pygm.S	2.81576	0.00803141	arhgap27.S	2.45895	0.002324	LOC108711745	2.61935	0.0111129	capn9.S	3.43377	0.000999376	Xelaev18012881m	4.41369	0.0150733	stoml3	2.38643
trpm8b.L	7.1133	2.46e-05	Xelaev18023152m	4.64617	4.45e-05	ucn1.S	4.07052	0.00221751	a2ml1.L	3.65881	8.5e-16	ccn1l.S	3.49231	3.05e-11	gpr65.L	5.01179	1.83e-12	fam167a.S	2.23134	0.0436539	c5.2.L	1.90483	0.022602	slc1a1.L	2.65202	0.00277459	myzap	3.91815	0.0107257	gpr65.S	5.82213	6.29e-05	col8a1.L	2.81446	0.00226718	dnase1l3	2.44955	0.00115529	socs1.L	2.61384	0.000311599	hoxb3.S	3.42153	0.000534514	ugt2b4.L	4.40629	0.0332259	ltk	2.38496
pdgfra.S	7.10769	1.1e-15	zic3.L	4.62822	4.5e-60	nr4a2.S	4.06663	1.43e-05	chrnb2.S	3.65453	0.030059	klf8	3.49187	0.0128882	dennd2a.L	4.97971	0.0173752	shroom3.L	2.23007	0.0246319	flrt3.S	1.89978	0.00856046	pcdh8.2.L	2.64487	0.00286101	loc100494072.S	3.91269	0.000969906	cass4.L	5.82164	1.33e-08	msx2.S	2.81203	0.00463752	tpbg.L	2.44149	0.00269816	f2rl2.L	2.59544	0.0339534	Xelaev18000499m	3.42074	0.00756	LOC108706543	4.34818	1.56056e-05	wasf3	2.37444
pth1r.L	7.10123	6.21e-05	crx.L	4.59333	1.31e-34	angpt2.L	4.05814	0.000709337	calb1.L	3.65445	8.26e-20	foxf1.S	3.48025	0.000383963	LOC100037118	4.94647	0.00383446	azin2.S	2.20876	8.93e-05	dhcr7.L	1.89016	0.0330169	LOC398451	2.6079	0.000572243	cdkl4	3.89571	0.00241428	LOC108695521	5.79601	6.51e-11	LOC108698170	2.77368	0.000504908	cpe.L	2.43154	0.0131111	vtcn1.L	2.58637	9.77e-11	pmp22.L	3.40477	0.001199	txnip.L	4.33657	9.39695e-54	ddit3.S	2.37299
LOC108719251	7.07177	7.45e-05	st3gal1.L	4.55176	3.07e-41	darmin.L	4.0537	4.42e-09	plcb4.L	3.65281	0.0181919	nkx2-1	3.47128	9.12e-23	cxcl10.L	4.93843	2.78e-12	id4.S	2.20514	0.0109829	dlx2.L	1.87404	0.000948565	gby.L	2.60667	0.00923555	ccdc81.L	3.89389	0.0345504	LOC108696520	5.76328	0.0389397	ventx3.2.S	2.772	0.0144664	efs.S	2.42335	0.00943027	syt16.L	2.57994	0.00759934	thbs2.L	3.38504	0.00039811	LOC108716750	4.32624	7.02683e-05	kif1a	2.37059
MGC79993	7.06631	2.49e-56	LOC108698145	4.53546	0.0232361	frzb-1	4.02696	1.35e-16	hcrtr2.L	3.64609	5.52e-17	b3galt1.L	3.46912	3.07e-14	zeb2.S	4.91521	7e-11	LOC100487499.S	2.18988	0.00222085	rbm24.L	1.87272	8.9e-05	Xelaev18000619m	2.5913	0.0135228	LOC108701701	3.89382	0.0106941	LOC108700185	5.75099	0.0308798	cyp27a1.L	2.77063	3.02e-06	fam83c.L	2.4071	3.46e-05	nxpe2.L	2.55832	1.52e-14	MGC53587	3.37191	0.012488	LOC108713742	4.31507	0.0180983	elovl3.L	2.36439
Xelaev18032521m	7.0098	0.0010779	moxd1.S	4.53257	6.06e-06	foxc2.S	3.99011	1.26e-08	pitx1.L	3.63692	4.38e-08	LOC108700108	3.45524	6.81e-14	afap1l2.L	4.90085	0.00325909	pde7b	2.18496	0.00498164	smad6.2.L	1.86919	0.0425973	dtx1.L	2.58828	0.00473673	htr1a.L	3.89337	0.0213273	nxpe3l.2.L	5.75097	0.0399085	fermt1.S	2.76086	0.0348235	clcnkb	2.3821	0.000723936	pou4f1.2.L	2.54945	0.00669524	loc548390.S	3.37034	5.51e-09	pcdhga2	4.2972	0.00808212	cfb.L	2.36111
glipr2.S	7.00519	5.96e-19	gata4.S	4.50163	1.41e-93	mmel1.L	3.9854	1.31e-05	ube2g2.S	3.62933	0.00817069	emilin1.L	3.45215	1.29e-06	LOC108696785	4.87898	9.07e-05	fblim1.L	2.17594	0.0012902	sh3d21.L	1.86713	0.00627532	fzd6.L	2.58104	0.000611413	ccdc13.L	3.88798	8.84e-05	Xelaev18009383m	5.74371	0.0389397	plekhs1	2.75789	0.0254663	syne3.L	2.37964	0.00489999	vsig8.L	2.54026	4.46e-08	fign.S	3.36913	0.000486097	capn8.S	4.28375	0.00157655	il16.L	2.35974
sia1.L	6.99518	1.24e-05	dleu7	4.49442	5.22e-20	LOC100189574	3.96727	9.96e-08	robo4.S	3.60704	1.47e-11	fetub.L	3.44748	1.5e-06	MGC82544	4.84392	5.02e-08	ccn1l.S	2.17582	0.023679	slc9a3r2.L	1.85575	0.0386478	s100a2	2.57437	5.68e-07	slc35e4-like.L	3.87865	0.000306057	cyp26b1.L	5.73932	0.0255709	slco5a1.S	2.75739	0.0141352	dleu7.L	2.37051	0.000575549	slc30a10.S	2.53592	1.33e-14	scn5a	3.34177	0.000793041	lypd2.L	4.28129	5.13405e-07	atp1b2	2.3564
bix1.2.L	6.99142	4.76e-85	LOC108719432	4.48988	0.0480591	LOC108711758	3.96706	1.35e-16	fam46d.S	3.60499	2.37e-07	ppargc1b.S	3.41904	0.00411945	Xelaev18015119m	4.82067	0.0178612	fgd1.S	2.16917	9.38e-12	ccng1.S	1.84802	0.0267175	bmper.L	2.57347	0.0228849	ak9	3.87133	0.000558731	ervfrd-1	5.7382	0.000783111	afap1l2.L	2.74841	9.16e-09	pygm.S	2.36908	0.00734568	sult6b1.5.L	2.52482	8.78e-13	kif26a.L	3.33842	0.00725925	emx1.2.L	4.27348	0.00300238	foxn4.L	2.34411
LOC108715896	6.98873	5.27e-06	gabbr1.L	4.48512	0.045491	slc3a1.L	3.95403	8.78e-07	lama1.L	3.60444	4.74e-13	hoxd1.L	3.40413	1.67e-07	snap25	4.81297	0.0414262	sox18.S	2.14997	3.89e-06	chrna2.S	1.8452	0.00820611	slc3a2	2.56876	0.000260191	fbxw10.L	3.86839	0.0108459	LOC108713032	5.73501	0.0360395	LOC108703841	2.73131	0.00222907	lhx1.S	2.36759	0.0390728	fut6.S	2.5088	1.53e-09	kdelr3.S	3.3379	0.0305898	sst.2	4.25722	0.00188211	dio3.L	2.34161
onecut2.S	6.95401	2.59e-08	Xelaev18016122m	4.48193	1.31e-18	thbs4.S	3.94552	0.0335903	notch2.S	3.60215	5.53e-13	svop.L	3.40135	6.09e-08	dmrt3.L	4.80191	1.53e-09	LOC100496797.L	2.12843	0.00285402	LOC108699131	1.83881	0.0466306	tbx2.L	2.56617	6.78e-07	lrrc34.L	3.84137	0.000342196	snap25	5.72366	0.0358468	tmem265.S	2.7244	0.0200802	Xelaev18045499m	2.3665	0.000288738	adgrf1.L	2.50216	6.89e-05	ttc24.L	3.3343	0.0105825	gpr65.S	4.25385	1.47449e-06	LOC108699553	2.32092
LOC108717435	6.94822	2.83e-12	t.L	4.46751	0.00084556	matn4.S	3.92427	0.000688571	Xelaev18022564m	3.59787	2.23e-16	LOC108700001	3.38895	0.00148055	LOC108704510	4.79902	1.11e-23	smad7.S	2.12426	0.000267528	msx1.S	1.83462	0.049867	ecm1.S	2.56455	0.00269763	akna.L	3.82277	0.00121211	gpx2.S	5.7058	5.79e-08	tmem265.L	2.70951	5.16e-05	lef1.L	2.35774	0.00734568	syt13	2.48761	0.000162671	b3gnt3.L	3.32959	0.0120235	fgd1.L	4.24707	7.56673e-06	amotl2.S	2.31891
wnt5a.L	6.93285	6.25e-06	flnc	4.4631	1.14e-06	srl	3.91927	3.93e-05	ror1.L	3.59568	2.58e-27	LOC108709924	3.38084	1.21e-13	fam120b.S	4.77957	0.0343661	myt1.S	2.1141	0.00795388	lox.S	1.82854	0.0229556	LOC108719358	2.55758	0.0194358	c11orf53.L	3.82001	0.0274089	foxa4.S	5.70142	0.044887	gnb3.S	2.70403	0.0184778	pvrl1-like.2.S	2.33602	1.74e-05	robo2	2.48237	0.0163011	epha3	3.32755	0.00212731	LOC108702643	4.21885	2.03051e-09	sall3.S	2.29717
Xelaev18034023m	6.91379	1.48e-52	egr1.S	4.45984	4.76e-42	pcdh15	3.90501	0.0016159	mia.L	3.59547	0.00254888	slc41a1	3.3781	9.26e-06	ror2.L	4.7771	5.34e-10	fam212a.L	2.11158	0.00172368	Xelaev18038969m	1.82321	0.00023921	sidt1.L	2.54291	0.0271694	tbata.L	3.81906	0.00104517	Xelaev18043100m	5.68984	0.0351382	lox.S	2.70062	0.00174123	irf5.S	2.33589	0.00211737	znf185.L	2.48126	3.05e-11	kiaa1217.L	3.3191	0.00173752	robo4.S	4.18942	0.00792252	olig4.L	2.28998
barhl1.L	6.91178	0.0001517	Xelaev18034008m	4.42865	0.000732734	LOC101027296	3.87676	9.52e-09	mmel1.L	3.59537	1.24e-13	tgfbi.L	3.37622	0.00801702	dhx58.L	4.76319	2.35e-07	scube2.S	2.10345	2.33e-06	uts2r	1.79755	0.0468009	c1orf127.L	2.51997	0.026217	hba3.L	3.81184	0.0300631	Xelaev18025621m	5.67098	0.0108667	pkp3.S	2.68063	5.24e-08	xk81a1.S	2.33227	7.1e-06	hes5.1.S	2.47998	1.16e-05	robo1.L	3.31085	0.0468593	cxcl11.L	4.18245	1.06578e-11	ppp1r3e	2.2884
hoxc8.S	6.89486	6.69e-08	kcnk6.S	4.42234	1.86e-06	admp.L	3.87092	5.47e-27	Xelaev18003342m	3.58304	1.62e-07	MGC154492	3.37613	7.4e-07	Xelaev18012881m	4.76255	0.0433991	trpm8b.L	2.09009	0.0143304	cdkn1a.S	1.79725	0.0213653	LOC108699294	2.51598	7.47e-05	ribc1.S	3.80246	2.67e-05	meis3.L	5.67006	3.92e-05	Xetrov90002352m.L	2.67804	0.0158477	LOC100486385.L	2.31547	0.000685787	LOC108698034	2.47988	0.0103729	sp5.S	3.31076	9.87e-07	Xelaev18032989m	4.17483	0.00342846	abcc8	2.27826
foxa4.L	6.89069	4.71e-218	bmp7.1.L	4.41329	6.31e-44	slc12a3.2.S	3.8596	1.2e-35	slc3a1.L	3.58153	6.34e-09	ripply2.L	3.3696	0.0192038	tbc1d24.2.S	4.7557	4.85e-16	vcan.L	2.0783	0.0082016	st8sia1.L	1.78968	0.0023292	Xelaev18037313m	2.482	0.00120198	Xelaev18022505m	3.801	0.000395077	cfp	5.66593	0.0473003	degs3.L	2.67552	0.00017438	cdx2.S	2.31054	0.0322737	xk81a1.S	2.47372	1.19e-08	axl.L	3.30566	0.000225317	Xelaev18015096m	4.17051	9.95365e-05	umod	2.27346
LOC108705022	6.86487	3.15e-62	Xelaev18002117m	4.39068	0.0114286	htr3b.L	3.83705	0.005972	eps8l3.S	3.56679	2.58e-11	slco1b3.S	3.35572	1.4e-09	LOC108717350	4.75256	1.38e-41	cfb.L	2.06832	4.37e-11	tll1-like.1.L	1.78194	0.0267175	b4galnt3.S	2.47965	0.0144054	efcab5.S	3.78733	0.00760754	pts.S	5.65791	0.0131013	LOC108699767	2.66685	0.00641275	rbm20.L	2.29126	0.0220633	slc45a3.L	2.47155	1.78e-13	mmel1.S	3.30514	0.00827352	LOC108716791	4.16319	0.00919899	il10rb.S	2.27105
LOC108719085	6.83601	2.09e-15	Xelaev18002940m	4.38535	0.000295153	trpc6	3.82858	0.000103128	fzd4	3.56653	9.92e-10	abtb2.S	3.34712	2.4e-16	c9.L	4.73036	0.0352269	onecut2.L	2.0671	0.00160692	parp3.L	1.76676	1.54e-06	hsd3b1.L	2.47645	0.0149123	ggt5.S	3.77616	0.000737112	Xelaev18003524m	5.63035	0.0160149	dlx3.S	2.66273	0.00123629	sp5.L	2.26635	0.0188965	aatk	2.46963	0.0107058	fign.L	3.28488	0.00315695	htr1a.S	4.1346	0.0140925	cyp27a1	2.26955
Xelaev18000337m	6.82961	1.18e-85	LOC108696274	4.37353	1.18e-05	LOC108695296	3.81818	7.51e-06	bsnd.L	3.56164	7.14e-05	klb.S	3.34444	9.24e-07	tnip3.L	4.72574	0.0417127	hesx1.L	2.04669	0.0479672	t.S	1.75502	0.0229556	sox5	2.46236	0.0230436	Xelaev18000343m	3.77266	1.09e-05	kbtbd11.L	5.61171	0.00492052	ervfrd-1	2.65944	2.53e-06	zc3h12c.L	2.26459	0.0270658	gng13.S	2.46559	0.029047	basp1.S	3.26531	0.0197756	meis3.L	4.13452	1.78463e-07	rnf223.L	2.24652
ppp1r16b.S	6.82614	0.000626443	dmpk.L	4.35651	5.04e-12	LOC100487423.L	3.79115	0.00499578	LOC108704696	3.55858	4.3e-33	Xelaev18000356m	3.34396	0.000480902	tns4.L	4.71967	0.0458738	pdlim4.L	2.04659	0.000608775	notch1	1.75229	0.0103336	hspa13.L	2.45795	0.00508641	lhb.S	3.76968	0.00768675	Xelaev18001971m	5.6092	0.045119	sds.S	2.65785	0.0067971	rab34.L	2.26003	8.06e-05	Xelaev18036730m	2.46527	0.00205437	MGC75872.L	3.26464	0.00474477	sp6.L	4.13051	4.35982e-05	LOC100496797.L	2.24239
hao1.L	6.80799	1.25e-05	aim1l.L	4.35435	0.000111784	arx.S	3.78745	3.09e-05	ldlrad4.L	3.55639	0.00300103	mmel1.S	3.33625	2.06e-19	apoc1-like.L	4.70311	7.11e-08	p2ry2.S	2.04544	0.040353	LOC108711723	1.74799	0.0234516	cfap161.L	2.4098	0.0453624	LOC108717174	3.75264	1.75e-06	sst.2	5.59673	0.0422144	foxi4.1.S	2.65657	0.000347432	gnb3.S	2.25905	0.000284748	syt8.L	2.46315	1.85e-19	itln1.L	3.26197	1.96e-07	LOC108712691	4.12291	0.00915643	Xetrov90002352m.L	2.24189
rerg.L	6.80606	4.7e-05	Xelaev18035048m	4.34644	0.0191522	il10.L	3.72134	0.0135803	pzp-like.2.L	3.54363	0.00024675	c6.2.L	3.33429	9.04e-07	LOC108715654	4.70067	0.00570079	hsp90aa1.1.L	2.04284	3.45e-07	plk2.S	1.74394	7.9e-06	onecut1.2.S	2.40643	1.92e-07	tmem67	3.73908	0.0019656	alpl.L	5.58602	2.74e-15	hsd11b1l.L	2.64857	0.00611888	ablim1.S	2.25783	0.00110869	nr6a1.L	2.44649	1.11e-06	rapgef3	3.26092	0.00862663	atf3.L	4.11477	4.06815e-10	st3gal5.L	2.23213
cass4.S	6.80289	8.38e-49	LOC108717899	4.30846	8.27e-06	LOC108701312	3.71171	2.1e-32	pou4f1.2.S	3.54212	0.00077429	shroom3	3.33313	1.29e-10	fer1l4	4.65916	0.0175637	myt1.L	2.03657	0.000759676	vcan.L	1.74139	0.00557621	hs6st1.S	2.40223	0.027273	rem1.L	3.72922	0.0137348	cacng4.L	5.53552	0.0194555	lmo4.2.S	2.6472	0.00035944	hes5_X2.L	2.24125	0.0213355	krt12.S	2.43428	5.78e-09	ndnfl1.1.L	3.24833	0.0127958	atp12a	4.06235	5.20582e-07	cyp27a1.L	2.23031
hoxb3.L	6.79978	1.11e-05	pnhd.L	4.30136	4.79e-36	il1r1.S	3.7054	5.56e-10	LOC108706988	3.54186	0.00253131	Xelaev18011469m	3.31348	0.0459153	acod1l.L	4.64529	1.1e-191	LOC108704672	2.02435	0.000297132	ubald2.L	1.73893	0.00455981	esr10.S	2.3998	0.0156469	Xelaev18041179m	3.70344	0.000809287	Xelaev18017809m	5.53088	5.29e-05	arid3a	2.64395	0.028747	post7p.L	2.2306	7.1e-06	acpp	2.42278	1.61e-06	hoxb9.S	3.24377	0.0280499	Xelaev18024603m	4.02636	0.0389536	tex264.S	2.22868
LOC108699131	6.77613	1.35e-115	LOC108708585	4.29975	0.00128602	gata3.L	3.70485	1.72e-19	ptk6.L	3.52702	0.0151565	LOC108709534	3.30898	5.38e-10	Xetrov90014299m.L	4.63142	0.00132959	ventx1.1.S	2.01696	0.0276866	mdk.S	1.729	0.0196373	clcnkb	2.39783	2.79e-13	elmo3.L	3.70255	6e-05	c17orf58.L	5.52025	0.00890778	tead4.L	2.64391	5.8e-05	ccn1l.S	2.22225	0.00885629	sidt1.L	2.40701	0.00144832	gbx2.1.L	3.2419	2.69e-05	jun.L	3.9891	2.7905e-25	LOC108697411	2.22822
LOC108710786	6.7578	5.81e-07	fer1l4	4.28566	6.28e-06	LOC108701980	3.67284	0.0023328	slc2a2.S	3.49965	7.04e-34	Xelaev18036101m	3.30248	0.00196093	socs3.L	4.62463	4.23e-19	LOC108699553	2.01291	5.73e-05	myc.L	1.7013	0.043745	tll1.S	2.39197	1.16e-11	LOC108699362	3.69288	0.00686554	pdgfa.L	5.49004	3.83e-09	tll1.S	2.63588	0.00303465	nek2.L	2.2197	1.42e-09	LOC108708140	2.39471	0.0381985	gbx2.2.L	3.21996	0.000119959	nedd4l	3.98523	0.00103779	cyp27b1.L	2.2261
LOC108718887	6.73503	0.000738772	cthrc1.L	4.27827	0.0131571	bhlhe41	3.66793	3.66e-06	kif21b	3.49086	4.57e-05	LOC108719358	3.27355	1.66e-13	irg1.L	4.61316	3.34e-98	pygm.S	2.00984	0.0330826	aplnr.S	1.69416	2.99e-05	ahnak.S	2.37623	0.000601787	ppl.L	3.69042	1e-05	krt12.S	5.48983	9.53e-05	myt1.S	2.6342	7.01e-07	amotl1.L	2.21106	0.000753095	plekhg5.L	2.3834	0.0258521	wnt5a.L	3.21504	0.000404379	LOC108699553	3.95568	4.30371e-09	fam3b.S	2.22263
npas2.L	6.68611	9.81e-07	sox10.L	4.26665	3.99e-05	fgfr4.S	3.65211	4.38e-18	ece2.L	3.4806	8.32e-06	prrx2.L	3.26675	0.0160204	LOC108696887	4.59319	1.01e-23	tmprss9.L	2.00818	9.39e-05	fzd10.S	1.68843	0.0101358	abtb2.L	2.37384	0.0155959	LOC108709187	3.67993	0.0196582	apoc1-like.L	5.48726	8.81e-12	elavl3.L	2.63377	0.00017569	trim29.S	2.19779	2.38e-14	Xelaev18012290m	2.37101	0.0164213	tmem184a.L	3.20474	0.00176342	Xelaev18034532m	3.93149	0.0417278	tmem265.L	2.22112
Xelaev18026287m	6.68332	0.00104815	t.S	4.24363	3.3e-47	irx2.L	3.65177	1.65e-07	Xelaev18007877m	3.46476	0.00151143	fcho1.L	3.25613	2.7e-13	Xetrov90002352m.L	4.59041	0.0172908	sema6a.L	1.99689	0.020511	abcc5	1.66826	0.0427048	gnb3.S	2.37092	0.0098724	ccdc33.L	3.67904	2.63e-05	LOC108712697	5.48374	1.07e-06	plcd3.S	2.58974	0.00198473	zeb2.S	2.19308	0.0208789	LOC108704696	2.37073	0.00999712	ugt8.S	3.1859	5.01e-07	gpr65.L	3.92386	7.41358e-08	LOC108698170	2.21918
gsc.L	6.657	3.41e-77	cdh24.S	4.24174	0.0173086	meis1.L	3.64683	5.76e-10	serpind1.L	3.46036	0.0028416	gdf6.S	3.23943	2.13e-09	col4a1.L	4.58834	0.000752104	cdc14a.S	1.98442	0.00653323	kcnk5	1.666	0.000368675	Xelaev18035430m	2.36302	0.0383524	kcnrg.L	3.67527	0.00157738	fam83f.S	5.48191	0.0367109	lrrn1.L	2.58497	0.00379368	lsp1.L	2.18853	0.013794	gdpd1.L	2.35902	4.29e-06	arhgef26.L	3.1718	0.00862791	Xelaev18046094m	3.90933	0.000165654	sptbn5	2.21747
LOC108714665	6.6552	0.0010167	a2ml1	4.22948	0.000783672	Xelaev18015877m	3.64488	7.04e-06	lamb1.L	3.45571	2.82e-16	ripply3.L	3.23816	0.000479999	tmem125.S	4.57889	0.0107506	gm39120	1.95618	0.00244059	msi1.S	1.66535	0.00278708	LOC108714664	2.36115	0.0349606	slc3a2	3.65405	1.93e-07	btc.L	5.48013	0.00495431	mdk.S	2.57558	2.54e-11	mfsd2a.L	2.18417	0.000934598	LOC108701787	2.35078	0.00467274	plxna2.S	3.16694	7.1e-08	ccnd1.L	3.89983	0.000303052	LOC108708942	2.20683
Xetrov90015502m.L	6.64845	8.25e-05	LOC108711579	4.22643	5.84e-05	cdh6.S	3.61617	0.00192706	faah.3.S	3.42884	0.000409918	rgs20.S	3.2274	0.00972951	samd12	4.56302	0.0022905	Xelaev18043700m	1.94335	0.00736441	ventx3.2.L	1.65704	0.0431088	Xelaev18003738m	2.36001	0.0119781	LOC108718065	3.65021	2.34e-06	kiaa1324l.S	5.46481	6.44e-09	krt5.7.S	2.56216	0.000270207	slc6a8.S	2.1821	0.0277724	cdx1.L	2.34618	0.0317644	loc100489456.L	3.1494	0.00958567	wasf3	3.88335	0.0235251	LOC108698354	2.19606
LOC108697572	6.64756	0.0463372	Xelaev18030919m	4.2217	0.0231011	gramd1a.S	3.59223	7.47e-35	foxe1.L	3.42403	3.08e-06	vepp1.L	3.20863	3.4e-09	cep19.L	4.55137	0.0153314	Xelaev18027269m	1.92288	0.00480256	sox18.L	1.65502	0.0028939	tbx2.S	2.3564	0.000106499	sytl1.L	3.64823	0.0193684	cd274.L	5.44772	5.72e-09	ptk2b.S	2.56161	0.018992	pygm.L	2.17701	7.01e-05	LOC108701744	2.34305	0.000990282	myf5.L	3.14859	0.00262595	irf8.S	3.8795	1.03713e-09	heg1.S	2.19568
klhdc8a.S	6.64324	0.000776647	lef1.L	4.18881	1.96e-36	LOC101735011.L	3.57015	1.84e-08	vav1	3.41297	0.00434175	slc10a1.L	3.20321	1.14e-09	map3k14.S	4.54978	0.000210471	trim67.S	1.92245	0.0427315	crp	1.65372	0.00571379	gfra1	2.34481	0.0431662	tuba1cl.2.L	3.63274	0.0338978	loc495835.L	5.40493	0.0236182	atp1b2.S	2.5536	0.0317883	npnt.S	2.16821	0.0069402	adck1.L	2.33892	0.000124828	LOC108718065	3.14628	2.61e-17	dhx58.L	3.87943	1.10155e-06	scnn1a.L	2.19002
fbn2.S	6.62888	0.00139217	carmil3	4.18842	0.0182028	sfrp2.L	3.56886	2.96e-13	Xelaev18005504m	3.41001	1.1e-05	mgat3.L	3.17987	1.24e-14	egfr.L	4.54818	0.00130054	arhgef19.L	1.90728	0.0374117	msx1.L	1.65197	0.0358499	lgalsl.L	2.33796	0.0130588	bok.L	3.60617	0.00183676	yrdc	5.39395	6.46e-11	map3k14.S	2.5517	0.0193849	glipr2.S	2.16726	0.00738142	post10.L	2.3369	1.11e-06	galnt12.L	3.12973	2.94e-14	Xelaev18047274m	3.86636	0.00577692	spsb3	2.18941
amigo2	6.60691	0.000328486	rgs20.L	4.16197	0.0345143	foxc1.S	3.56458	5.14e-09	msx1.L	3.40606	2.81e-27	syt9.L	3.17755	0.0386102	rnf223.L	4.53928	4.71e-09	col4a5.L	1.90579	2.81e-09	xkr8.S	1.6511	0.0471852	foxj1.L	2.31654	0.000651685	catip.L	3.58704	0.000809287	p2ry2.S	5.38835	0.0377279	trpv6.L	2.54357	0.000920318	tll1-like.1.L	2.16701	0.0057413	gcnt4	2.3309	2.8e-05	ndnf.S	3.11825	0.0140614	axl.S	3.85463	0.0353454	Xelaev18036730m	2.18056
LOC108704130	6.51771	7.13e-05	sidt1.S	4.16116	0.00866803	slc3a1.S	3.56264	0.000106086	hoxd1.S	3.40417	3.65e-05	blvra.L	3.16955	9.32e-14	sox18.S	4.53511	4.35e-15	Xelaev18000128m	1.90511	0.0124294	loc100494211.L	1.64644	0.0438167	hes5.1.S	2.31466	0.0384874	Xelaev18002192m	3.584	0.000239996	mst1.L	5.37255	3.35e-13	znf474.S	2.54241	0.014185	LOC108709394	2.16578	0.0487391	fam177b.L	2.32537	1.08e-10	bean1.L	3.10568	4.55e-05	LOC108717350	3.84358	1.20058e-18	LOC100487499.S	2.17175
lhx1.L	6.49857	8.74e-54	Xelaev18028207m	4.1596	0.00128025	foxb1.L	3.56139	1.13e-07	hmcn2	3.39204	7.76e-37	msx2.S	3.16667	9.81e-18	loc100496061.L	4.50607	0.00241452	myc.L	1.89755	0.00810776	kiaa1614.L	1.63724	3.61e-05	lsp1.L	2.31398	0.0240774	btbd11.S	3.58127	0.0099738	LOC108715348	5.36889	0.0201421	dlk2.S	2.53014	0.0035626	prss23	2.16224	0.00209618	ttn	2.32291	0.000751358	gli2.L	3.10163	0.00361786	map3k14.S	3.84154	0.0130038	myh6.S	2.17136
rorb.L	6.49247	0.00131633	Xelaev18004081m	4.15079	1.29e-05	arx.L	3.53928	9.57e-08	adamts18.L	3.37037	7.25e-10	tril.L	3.1594	2.37e-13	cish.S	4.49293	1.54e-11	lmo4.2.S	1.89619	0.000626391	spin1.S	1.62582	0.0157193	syt16.L	2.30442	0.0457647	fam101b.L	3.56819	8.01e-07	Xetrov90029963m.L	5.36813	3.41e-06	vgll4l.S	2.5297	0.000204069	vash2.S	2.15644	0.00101843	eps8l1.L	2.30132	1.03e-10	dse.S	3.09062	8.9e-11	cdx2.L	3.8183	3.63926e-05	LOC108719253	2.16894
npy2r-like.1.L	6.45776	7.4e-19	LOC108704696	4.15042	6.66e-06	kmo.L	3.53889	2.57e-06	ncmap.S	3.36967	2.31e-18	Xelaev18004391m	3.15459	0.0326612	foxi4.1.L	4.48745	1.57e-05	tmem265.L	1.89411	0.00666683	mdm2.L	1.62363	3.22e-09	cdh2.S	2.30309	4.55e-05	bix1.1.L	3.56205	0.000767835	LOC100492708	5.35059	0.000771902	chrna2.L	2.52416	0.00476943	Xelaev18038969m	2.15489	0.00289378	LOC108695829	2.29165	4.48e-06	tuba1a	3.08844	2.9e-07	LOC108712667	3.80622	5.02333e-06	chrna2.S	2.16543
pcdh8l.S	6.43462	0.00293327	olig4.L	4.14668	9.25e-08	fgfr4.L	3.53481	1.98e-13	msgn1.L	3.34211	2.14e-06	hipk2.S	3.15087	3.12e-14	rai2.S	4.46982	0.00218574	meis2.S	1.88644	0.0125383	gprc5b.L	1.61047	0.00913362	bmerb1	2.30053	0.0212008	ca2.L	3.54411	0.00620679	acod1l.L	5.31135	2.46e-05	LOC100497556.L	2.51811	3.35e-06	bcor.L	2.1502	0.000926014	vill.S	2.28142	8.4e-08	slc16a9.S	3.08745	0.00201746	cxcl10.L	3.74702	2.05495e-05	gli2.S	2.16449
MGC82209	6.42396	1.37e-11	pitpnc1l.L	4.14213	1.54e-17	kng1.L	3.53162	0.0150791	meis3.S	3.32922	3.09e-11	LOC108714950	3.1455	6.02e-06	vamp5.L	4.45318	0.030612	ltk	1.88615	0.0198514	clcnkb	1.60157	0.00015409	ttc39a.L	2.29589	0.015352	ccdc160.L	3.53897	0.00418495	foxj1.L	5.30929	0.00849264	azin2.S	2.51801	1.27e-06	gata2.L	2.14961	0.031852	sytl2	2.281	8.84e-05	lrat.L	3.08499	0.000913321	LOC108715654	3.73977	0.00399766	serpinh1.S	2.15896
Xelaev18003951m	6.4155	3.75e-14	LOC108711733	4.14091	2.28e-05	LOC108705874	3.51175	7.54e-06	nrn1.L	3.32826	2.93e-09	hnf1b.L	3.1334	5.28e-17	LOC108717439	4.45077	0.0218209	rreb1.L	1.88307	0.0128808	agap2	1.59739	0.0267321	fzd6.S	2.29178	0.00806258	Xelaev18009543m	3.53855	0.000104432	Xelaev18036730m	5.29029	0.0210743	dennd2a.L	2.49754	0.00222907	post.L	2.14265	1.96e-06	fzd10.S	2.2713	0.0131495	tmem125.L	3.06935	0.00992883	krt18	3.73471	0.00364611	sytl2	2.15644
emx2.L	6.4137	8.82e-05	mnx1.S	4.12801	0.00308816	fbn3.S	3.50807	0.00024403	egflam.S	3.3272	2.35e-05	LOC100135146.S	3.13257	1.18e-05	fam83c.L	4.42152	0.0110741	Xelaev18013398m	1.88183	4.57e-05	lrrn1.S	1.58565	0.0164708	rab25.L	2.28886	0.00806258	rsph1.L	3.53055	4.2e-07	acod1	5.28785	5.11e-11	ablim1	2.49538	0.00198665	eya1.S	2.10649	0.0102855	dync1i1	2.25707	0.011592	fam155b	3.05225	0.0167168	Xelaev18040899m	3.72431	0.0287308	gata2.S	2.15545
LOC108716734	6.41303	4.79e-06	foxd1.L	4.12631	1.67e-12	abcb5	3.49948	1.2e-16	hnf1b.L	3.327	1.22e-07	chst6.L	3.13037	9.14e-05	trarg1.S	4.4146	0.00704427	kalrn.L	1.87917	0.00576705	cdx2.L	1.57369	0.0102484	sp5.L	2.2844	0.00602842	fgr.L	3.51435	0.0215862	hpgd.S	5.26685	0.00300087	LOC108709519	2.48601	0.00010821	ano9.L	2.09774	0.000464035	gli3.S	2.24427	0.00778897	polrmt	3.04622	0.0484617	LOC108709519	3.7224	2.66797e-06	arl6ip1.L	2.14262
chst3.L	6.38483	0.00255492	slc34a2.L	4.12578	1.77e-42	nlrc4.L	3.49531	5.76e-10	Xelaev18005962m	3.32662	0.0179501	rassf10.L	3.12722	6.37e-14	LOC108699553	4.3851	0.00317036	cyp27a1.L	1.87579	0.00695146	s100a2	1.57244	0.0050542	mab21l3.S	2.28117	0.0138278	LOC108705531	3.50611	0.00480705	Xelaev18001619m	5.25092	9.81e-08	arhgap33.L	2.47809	1.23e-05	arhgef3.2.L	2.08693	0.0154735	cdx4.L	2.23293	0.0059547	gjb1.L	3.04023	0.00537475	Xelaev18012750m	3.70762	5.56362e-09	sds.L	2.11768
spns2.S	6.38406	0.001436	Xelaev18028209m	4.11074	0.002603	dkk1.S	3.46965	1.07e-16	mmrn2.S	3.32055	6.17e-11	LOC108709417	3.12135	7.07e-05	kiaa1324.S	4.38118	9.71e-15	aifm3-like.L	1.8744	0.0382122	fbxw7.L	1.56362	0.00481917	slc30a10.S	2.2723	0.00568903	pdp2.S	3.49982	0.0191672	irf1.L	5.23954	2.46e-05	robo3.S	2.47585	4.35e-05	sult6b1.5.L	2.07569	0.000328556	ahnak	2.22838	0.00240439	tecta.1.L	3.03295	0.000154523	sema3f.S	3.68147	4.08878e-05	LOC101733073.L	2.11358
LOC108718080	6.37558	0.000138899	npnt.S	4.09254	5.59e-06	fst.S	3.46489	3.92e-06	slc4a10.S	3.31775	6.37e-11	bco1.L	3.11493	0.0103873	bcl3.L	4.37453	4.55e-07	LOC108698800	1.87428	0.00478696	col1a2.L	1.56336	0.0459891	pou2f3.L	2.27096	0.0297053	wdr66.L	3.49526	5.86e-05	syt8.L	5.23785	0.0087737	pkdcc.1.L	2.47225	0.00459739	slc44a3.L	2.05972	0.000957731	slc26a4l.L	2.22742	0.0317576	sostdc1-b	3.02618	0.00585633	zeb2.S	3.67919	3.45465e-07	cckar.L	2.10919
Xetrov90024317m.L	6.3573	0.0202456	loc100490316.L	4.09223	0.0031672	slc12a3	3.44276	9.22e-13	b3galt5	3.31144	3.21e-07	asic2	3.11149	2.59e-06	elavl3.L	4.37062	3.91e-05	Xelaev18003060m	1.86111	0.0134235	numbl.L	1.56327	0.0188501	loc100216141.L	2.26374	0.00363597	rapgef5.L	3.49255	0.00714914	LOC108700765	5.22809	0.00617104	cdon.L	2.46868	0.0373635	fcgbp	2.04752	1.1e-05	rab3d.L	2.22516	0.0106372	myo3b.L	3.00027	0.027871	LOC108703467	3.66999	0.0127363	tfap2e.L	2.10326
1a11.L	6.35501	6.26e-33	mrc2.S	4.08294	7.07e-07	meox2.L	3.43754	0.001727	prrx1.L	3.29541	0.00155294	abtb2.L	3.10409	2.99e-07	Xelaev18012882m	4.33108	0.0326566	pcdh18.L	1.85838	0.0004562	mafb.L	1.55792	0.000710139	rarres1.L	2.2602	0.0314363	tex52	3.49179	0.00289263	LOC108711244	5.21826	0.00180222	gprc5b.L	2.46636	0.000826452	mov10	2.03914	0.0019657	ttc39a.L	2.22331	1.44e-06	cat1.L	2.99793	8.7e-05	nr2f2	3.65972	0.0393245	dennd2c.L	2.10299
tmprss9.S	6.35341	0.000185161	mmp1.S	4.07805	0.000485794	trim54.L	3.43702	2.19e-09	Xelaev18003609m	3.27905	3.71e-09	val.L	3.0836	0.00121084	yrdc	4.32309	1.67e-20	sst.2	1.85836	0.00734566	post7p.L	1.55155	0.00136321	znf827.S	2.25976	0.0424579	ptprd.L	3.4825	0.0128929	ventx1.1.L	5.21407	0.00497106	dlx6.L	2.4546	0.00568824	golm1.L	2.02779	1.7e-07	gby.L	2.21166	2.37e-05	dgkk.L	2.99585	9.01e-11	LOC108695812	3.65657	2.43185e-11	col4a1.L	2.09962
rgs2.L	6.35127	2.78e-07	cnrip1.L	4.05907	1.42e-08	il1b.S	3.43236	0.0205542	sema6a.L	3.27378	1.03e-40	eng	3.07855	0.000125279	fbn1.S	4.32218	2.38e-07	il16.L	1.84655	0.00100518	nav2.L	1.54882	0.0266069	rergl	2.25687	0.0444522	tmem178a.S	3.46618	0.0132659	phldb3.L	5.19825	8.72e-25	hpgd.S	2.45133	5.76e-07	LOC108714317	2.02485	0.0220633	phka2-like.S	2.20982	0.0338274	ppl.L	2.97266	1.91e-08	Xelaev18040126m	3.64384	5.83871e-05	aqp4	2.09693
LOC108716865	6.32924	0.00391709	asb9.L	4.05838	0.0273912	iqca1.L	3.42767	4.28e-05	sv2b-like.S	3.27338	0.00247966	ndrg1.S	3.07516	0.0347632	slc16a9.L	4.31489	0.00688079	klf10.S	1.83895	8.61e-09	mars2	1.54705	0.00459081	kcnc1	2.25432	0.00811518	capsl.L	3.45736	0.00549509	Xelaev18040899m	5.17949	0.027572	ecm1.S	2.4472	0.0146309	dhcr7.S	2.01946	0.0183022	vwf.L	2.20319	0.0172038	ptprd.L	2.97078	0.00700605	col4a6.L	3.61909	0.000136229	LOC108697464	2.09611
pitx2.S	6.32794	4.34e-22	pnhd.S	4.02511	2.87e-19	rbm20.L	3.41868	4.1e-08	ventx1.1.S	3.26609	2.02e-18	adamts18.S	3.05112	0.0272599	eps8l2.S	4.30085	0.0450011	LOC108712518	1.83655	0.00172132	Xelaev18022564m	1.54571	0.0156183	nbeal2.L	2.25383	0.0210751	prox1.S	3.45241	0.000520622	vamp5.L	5.1736	0.0329566	rarg.L	2.4365	0.000151218	krt15	2.01857	0.0251753	greb1.L	2.19518	0.0293638	LOC108704135	2.96625	0.0169826	LOC108699748	3.60091	0.0285178	ccdc68.L	2.0904
slc38a2.L	6.29409	1.75e-118	ventx1.1.L	4.02378	0.000199877	ctnna2	3.41783	0.00188633	LOC108700650	3.26593	0.000186352	sept5.L	3.03442	2.39e-06	lhx3.L	4.2943	0.00634341	olfm4.L	1.82719	0.047897	arhgap36.L	1.54254	0.0449925	krt23.L	2.24618	0.00671488	ccdc146.L	3.43556	0.00251446	LOC108696887	5.1691	1.39e-07	LOC108717200	2.43165	0.0260695	znf185.L	2.0156	0.000617953	ag1.S	2.18024	0.00278974	gby.L	2.96205	3.04e-11	pdgfa.L	3.5879	3.2031e-11	prdm14.L	2.08926
Xelaev18001619m	6.29173	1.46e-41	nrp2.S	4.00648	3.19e-37	LOC108714422	3.39239	3.82e-05	slc28a3.L	3.25451	0.00163414	celf3.L	3.0288	2.18e-05	pax3.S	4.29352	0.000145396	slc9a3r2.L	1.8247	0.0189424	ccno.L	1.52596	0.00278708	rgl1	2.24271	0.0160175	slc16a9.S	3.43436	0.0179585	Xelaev18001991m	5.1592	0.00203326	xdh.S	2.43041	0.0432495	LOC108695829	2.01297	0.000440756	ttc22.L	2.17932	0.00238487	lrrc31	2.95946	0.0270896	ror2.L	3.58458	2.92735e-05	gpd1.L	2.0743
mfsd2a.L	6.27963	1.13e-16	LOC108700903	3.97425	5.49e-11	a2m.S	3.38369	2.73e-21	nuak1.L	3.25295	2.78e-16	wnt5b.L	2.99688	2.58e-33	olfm4.L	4.26795	0.000170953	c9.L	1.82036	1.38e-09	pidd1.L	1.52246	0.00819219	tbc1d31.L	2.24045	0.000256778	cfap52.S	3.42608	0.000747542	lin28a.S	5.14997	3.05e-09	dlx3.L	2.42977	0.000706239	arhgap6	2.01262	0.00722499	agr2.S	2.17882	8.86e-05	sytl5.L	2.95907	2.29e-13	mfap2.L	3.56621	0.0307324	fgd1.L	2.07261
znf410	6.27476	0.0020515	ank3	3.95677	2.23e-31	Xelaev18031226m	3.37995	0.0159259	aldh1a3.L	3.25022	8.33e-08	s1pr3.S	2.97091	0.000650942	foxj1.L	4.26688	1.64e-33	celsr1	1.81938	0.0002549	LOC100495010.S	1.50802	0.0378215	cdc42bpa.L	2.23158	4.03e-05	plk4.S	3.41512	0.00456322	egr3.S	5.14615	0.0327047	LOC108715654	2.42428	0.00824772	figf.L	2.00875	0.000798309	Xelaev18012620m	2.17619	0.00706706	nr1d1.L	2.95439	3.33e-05	kiaa2012	3.5552	0.00682965	LOC108698034	2.06884
clcf1.L	6.25089	1.26e-58	capn8.2.L	3.94698	0.00833668	foxc1.L	3.37902	0.000543994	il6r.S	3.24908	0.000199003	gli2.S	2.96728	1.23e-08	LOC100490918.L	4.266	2.51e-15	rflcii.L	1.80543	6.07e-06	egln3.L	1.50692	3.95e-07	LOC108711831	2.22029	0.00626891	dnah12.L	3.41291	0.000175971	vwf	5.13586	0.0429834	alpl.L	2.41736	0.00479396	post10.L	2.00601	4.29e-06	col16a1	2.17427	0.00129338	tenm4	2.9505	0.0146716	LOC100491629.L	3.54376	0.0019871	trpv6.L	2.06767
Xelaev18033293m	6.23488	0.0122378	apcdd1.S	3.91341	2.75e-35	ntrk2.S	3.37647	0.0115288	dbx2.L	3.24105	0.0362283	znf750.S	2.96135	5.05e-10	alpl.L	4.25882	2.36e-28	cdx2.L	1.80164	0.00960724	gss.L	1.50692	0.00994208	ppl.L	2.21065	0.0271623	armc4.S	3.40653	0.000101744	cd99l2.S	5.13262	0.0153135	fa2h.L	2.41502	0.0440032	mettl7a.2.L	2.00034	0.0321087	fzd10.L	2.17279	0.00507494	slc41a1	2.93585	0.00544812	ltbr	3.52224	0.0370208	c22orf15.L	2.06738
c1ql1	6.23108	1.16e-09	sebox.L	3.90978	1.12e-44	irx5.L	3.37626	0.0116824	arhgap4.S	3.22478	6.25e-11	axl.L	2.94187	0.00920729	LOC108715070	4.23019	0.0198621	dazl.L	1.78851	0.000135232	sox4.S	1.49126	0.00686889	pvrl1-like.2.S	2.20627	0.00200196	LOC108705675	3.39755	0.0192305	LOC108706358	5.11701	0.0471382	rreb1.L	2.40639	1.18e-06	kiaa1217.S	1.99167	0.0322737	LOC108719446	2.172	0.0484801	Xelaev18006569m	2.92557	0.000170628	adam9	3.51603	1.17125e-09	sema6a.S	2.05584
slc16a5-like.S	6.22869	0.00339203	foxe1.S	3.90434	1.06e-12	znf385b.L	3.37122	4.88e-06	LOC108716735	3.21552	1.15e-25	frrs1.S	2.94054	0.00139954	LOC108701215	4.22575	0.0227011	sox18.L	1.78776	0.0295828	xfrp	1.47937	0.0387109	dab2ip-like.L	2.20612	0.00778908	ttll7.L	3.38489	0.0147328	socs3.L	5.1068	0.00106886	smc2.S	2.4063	0.0270119	lypd6b.L	1.98461	0.0170421	rbbp8nl.S	2.17177	4.53e-05	sytl1.L	2.92395	0.0386015	LOC108702449	3.50724	0.00321232	socs3-like.1.L	2.05303
igfbp4.L	6.22371	0.00470461	cebpa.L	3.88527	1.43e-38	LOC108716401	3.36767	0.0206716	gngt2.1.S	3.18828	4.26e-08	tril.S	2.93986	3.87e-10	casp7	4.21959	7.17e-07	arl8a.S	1.78117	0.0402248	skida1.S	1.46608	0.00255304	flrt2.L	2.20471	0.00228467	lekr1.L	3.38328	0.0155282	LOC108698355	5.09515	0.00580127	LOC108713946	2.40465	0.00147367	rdd4.L	1.94565	0.0403485	pvrl1-like.2.S	2.1653	5.63e-06	cacna1b.S	2.90763	0.00368138	Xelaev18040986m	3.46093	0.0461247	LOC108704223	2.05047
c3.L	6.21608	2.15e-13	Xelaev18039952m	3.87746	0.0108566	LOC108704696	3.36393	3.28e-16	Xelaev18029198m	3.1784	0.0246373	exoc3l2.L	2.93979	3.38e-18	klhl23.L	4.21378	0.00696819	pkp3.S	1.78069	0.00852444	post.L	1.46576	0.00996418	myo1e	2.19168	0.043659	axl.L	3.37662	0.00220427	wasf3	5.07149	0.00549172	wif1.L	2.39922	0.0162534	rspo2.L	1.94087	0.00442474	itln1.L	2.16395	0.0067876	plxna2.L	2.90455	5.68e-08	Xelaev18038498m	3.44394	2.42109e-06	LOC108716397	2.04944
nodal.L	6.20967	1.84e-27	chrd.2.L	3.87612	1.14e-14	dhrs3.S	3.36277	1.34e-17	vat1l.L	3.17213	0.00686332	cemip.S	2.9394	0.00319543	LOC100491629.L	4.20273	0.00168562	sacs	1.7726	0.00301483	myt1.L	1.46056	0.00385585	plekha7.L	2.18975	2e-09	eml6	3.37352	0.0114113	arhgef19.L	5.06886	0.000787358	trim29.S	2.38969	0.00145835	Xelaev18018282m	1.93755	0.0245615	post.L	2.14136	1.71e-05	itpr3	2.90056	2.17e-13	ptprj	3.44386	0.00355047	rasgrp2.L	2.04832
nr2f1.L	6.20464	2.76e-22	rnf223.L	3.87511	1.65e-08	LOC108701392	3.35051	0.00503112	adamts5.L	3.16364	0.0360499	gjb1.L	2.9367	0.00317265	Xetrov90029963m.L	4.16894	1.94e-15	slc25a29.L	1.77035	0.0174376	arrdc3.L	1.44362	0.000295357	Xelaev18030689m	2.18429	0.0402082	slc3a2.L	3.36533	3.98e-05	pax6.L	5.06227	0.0403392	nxpe2.L	2.37153	0.0206385	LOC108717439	1.92942	0.037602	Xelaev18029191m	2.12624	0.0266383	tcaf1.L	2.8853	0.000913321	fzd2	3.44092	5.18547e-11	tuft1.L	2.04802
eomes.S	6.19682	1.7e-129	ednra.S	3.86169	1.19e-32	foxd2.S	3.32311	7.93e-05	dlk2.S	3.16172	0.00839942	sod3.L	2.93166	0.00050019	col4a6.L	4.16775	5.53e-06	xepsin.L	1.76672	1.47e-07	aplnr.L	1.44282	6.85e-07	lmo4.1.L	2.18421	0.0264959	noxred1.L	3.36145	0.023413	cass4.S	5.06093	1.29e-05	smad6.2.L	2.36621	0.0341027	slc9a3r2.L	1.92846	0.000412517	abcb5	2.11319	0.00859108	ribc1	2.88039	0.0017643	acer1.L	3.43968	0.0173503	LOC108714578	2.04743
unc93a.L	6.19542	1.99e-29	pcdh8.2.S	3.86111	1.61e-41	igf2.S	3.30806	0.00118128	pvrl1-like.2.S	3.13308	4.07e-20	eya2	2.93139	3.19e-17	lrrc9.L	4.15403	0.00397112	arhgap33.L	1.76459	0.00681281	post10.L	1.42686	0.0414144	mboat1.L	2.18237	0.012659	galnt5.L	3.36134	0.0155282	cxcl11.L	5.05673	4.5e-06	gnb3.L	2.35541	0.00125453	dhcr7.L	1.92761	0.0379752	irf5.S	2.10991	0.00129594	MGC52899	2.87855	0.000301411	bcl3.L	3.42446	0.0265484	MGC86547	2.03182
pnpla7.L	6.18689	0.00368656	LOC108720035	3.85852	0.0489443	nrp2.L	3.30272	9.5e-34	tecta.1.L	3.11822	7.04e-08	slit2.S	2.93082	0.00240928	LOC108706753	4.15396	0.0288367	LOC108704223	1.7617	0.000523455	cebpa.L	1.4216	0.0184949	gata4.S	2.18125	0.00269763	LOC398451	3.35884	8.43e-14	Xelaev18001689m	5.05644	0.00419907	trabd2a	2.34838	0.025368	nxpe2.L	1.92727	1.75e-05	gcm1.L	2.09954	5.52e-07	tox.L	2.87718	0.0274236	pear1.L	3.42342	0.0436806	LOC108704569	2.0318
shh.S	6.17749	0.00770197	pip5k1b.L	3.85453	0.0113532	kcnk6.L	3.30133	1.41e-18	twist1.L	3.11147	1.14e-15	c2cd4c	2.93051	0.0227744	pou6f1.L	4.13485	0.000408622	insm1.S	1.75951	0.00229813	ccdc173.L	1.4103	0.0155238	rorb.L	2.17118	0.0006352	c9orf9.L	3.35178	0.0167767	fosl1.L	5.05292	2.14e-07	cfp	2.34408	0.0155958	trim29.L	1.92402	0.00050417	itpr3	2.09753	3.25e-06	myo10.S	2.86857	0.000192305	Xelaev18029244m	3.4204	0.000232631	rflcii.L	2.03065
nodal.S	6.17464	0.00625527	LOC108715287	3.84953	0.0132597	ccl19.L	3.29598	0.00205082	rtn4rl1.L	3.10745	0.019371	ttll7.S	2.92985	8.09e-05	areg.S	4.12907	0.0332231	robo3.S	1.75474	4.91e-05	blvra.L	1.40398	0.017393	Xelaev18032309m	2.17043	0.015997	ttc12.L	3.35082	0.0016416	doc2a.S	5.04036	0.0281252	dlx5.L	2.34328	0.0423608	dlx2.S	1.92079	0.0429333	kxd1.S	2.09001	0.000711403	kitlg	2.8608	0.0158037	tbc1d24.2.S	3.41317	0.00124756	efnb3.L	2.02946
LOC108716397	6.16405	0.020904	litafd.S	3.84779	0.0197742	ptprb.L	3.28391	3.04e-07	gpd1.L	3.09005	1.72e-19	ca8.S	2.92406	3.81e-05	nedd4l	4.10741	0.00143125	sulf1.L	1.74857	7.87e-06	smad7.S	1.39916	0.0318427	LOC108700979	2.16559	0.0110681	slit1	3.34953	0.0141202	LOC108711414	5.03837	1.35e-05	sema6a.S	2.33864	0.00976937	sept5.L	1.91191	0.00554247	capn8.2.L	2.08684	0.000194326	slc2a2.S	2.85516	0.00226602	MGC82544	3.41106	8.74424e-09	pnliprp1	2.02194
ifnl3	6.15784	0.00376433	rgs2.L	3.84543	1.04e-25	adgrb2.S	3.28266	0.0174781	plppr4.S	3.08652	0.019271	sp4.S	2.92061	0.000550505	kcnh4.S	4.10708	0.0236933	irx2.S	1.74829	0.000469414	bcor.L	1.39908	0.000194327	tll1-like.1.L	2.1642	2.62e-06	cux2.L	3.34845	0.0268476	Xetrov90026452m.S	5.02815	0.00539237	myb.S	2.33472	0.0488477	msx2.L	1.90929	0.0102178	hes5_X2.L	2.08506	0.01076	hes8.S	2.85291	0.000247373	LOC108715348	3.40934	0.000129849	sacs	2.02058
Xelaev18011064m	6.14888	0.00941679	fli1.S	3.83251	0.0466756	ggt5.L	3.27815	6.68e-09	lfng.L	3.07562	1.05e-15	dbx1.L	2.89587	0.00819699	LOC108715896	4.10525	0.0399794	sbno2.L	1.73679	5.57e-09	cyp27b1.L	1.37591	0.00281808	xfrp	2.16413	1.8e-07	saxo1	3.34618	9.08e-05	LOC108698798	5.01959	0.0378378	lin28a.L	2.32847	0.00298913	fhl3.L	1.90749	0.00744153	rbm20.L	2.08261	0.0175008	sh3rf1.L	2.84769	5.68e-08	Xelaev18019664m	3.40014	0.00183035	pabpc4.L	2.01809
LOC495206	6.14337	0.00953201	c10orf71	3.82697	0.0123504	LOC108698356	3.27675	9.12e-14	fam179a.S	3.07266	0.00978087	rbm24.L	2.8941	1.67e-15	pdgfa.L	4.10219	3.47e-07	LOC108706318	1.73635	0.00162859	tuba3c.S	1.37097	0.0426551	syt13	2.16317	0.0406151	lpar3.S	3.3341	0.00112124	ptprj	5.01455	0.0241621	LOC108704223	2.32143	0.010787	lrrn1.L	1.90335	2.34e-05	LOC100037903.1	2.0819	0.000767913	atp13a4.L	2.84184	0.000214711	Xelaev18029130m	3.39948	0.0448706	olig4.S	2.01803
cep19.L	6.13684	1.02e-13	cpz.L	3.80561	0.00541468	nipal2.S	3.27417	1.52e-09	nlrc4.L	3.07166	2.93e-12	cdx4.S	2.89059	3.67e-07	plekhg2.S	4.09837	0.0232163	lrrn1.S	1.73362	0.00402861	cecr1.S	1.36279	0.0214823	cul5.S	2.16262	0.0388386	LOC108704212	3.32746	0.000127316	LOC108698352	5.0084	2.79e-05	cyp27a1	2.32076	4.32e-05	cdc14a.L	1.89939	0.0158259	post7p.L	2.06854	5.63e-05	tp63.S	2.83871	0.0230679	LOC108696887	3.39874	5.5625e-17	ror1.S	2.00603
scn2b.L	6.13176	0.00059275	shox2	3.80296	5.34e-09	inpp5e-like.S	3.26143	0.0246339	fkbp9.L	3.06493	2.4e-15	Xelaev18003555m	2.88664	3.16e-20	onecut2.L	4.09109	0.0424569	proser1.S	1.73182	0.0163312	abhd3.S	1.34994	0.0277082	ptk2b.S	2.16258	2.37e-07	spag17.L	3.32313	0.00289263	scnn1a.L	4.99304	9.16e-05	fgd1.S	2.31021	0.0041397	myc.L	1.89756	0.00046737	fam13b.L	2.05963	0.000189922	zc3h12a.L	2.83154	6.87e-07	znf572.L	3.39821	0.00140192	sst.2	2.00478
bmper.L	6.11377	0.00524397	pdgfra.S	3.79792	2.54e-38	serpinb10.S	3.26071	0.0133186	hgf.S	3.06123	1.17e-05	gnaz.L	2.8851	0.000928797	Xelaev18017453m	4.08191	0.0117641	bambi.S	1.73106	0.00812636	gfpt1.S	1.34923	0.0334638	wdr66.L	2.15915	0.0165044	slc26a4l.L	3.31946	4.18e-05	slc16a12.S	4.98757	1.25e-12	scube2.S	2.3074	0.0100224	errfi1.L	1.89137	0.00664743	nceh1.L	2.05912	0.00310673	atp12a.L	2.81946	2.11e-09	mafa.L	3.39017	0.00638205	mcf2l	2.00345
lef1.L	6.11181	0.000425328	Xelaev18023478m	3.79091	0.0169839	cdc14a.S	3.24272	9.5e-12	comt.2.S	3.05411	1.05e-07	Xelaev18003004m	2.88243	0.0433048	ascl2.L	4.0693	0.00306518	fam83c.S	1.7275	0.0014771	tbc1d31.L	1.34639	0.0368546	fbxo16.L	2.15681	0.018857	slc10a4.S	3.31609	0.000270794	cdh1.S	4.98444	0.00111012	proser1.S	2.29185	0.000484352	zc3h12c.S	1.8876	0.00773115	slc2a12.L	2.04173	0.0260472	mcidas	2.81778	0.000939976	akna.S	3.38347	0.0162377	znf608.S	2.00318
ntn3.L	6.09792	0.00573451	loc100494211.L	3.78696	1.39e-11	Xelaev18011723m	3.24141	9.22e-06	LOC100491930.L	3.05042	0.0433193	sema3f-like.1.L	2.87303	0.0139909	tph1.S	4.04672	0.031954	stard13.S	1.71996	0.0364604	hspg2.L	1.33645	0.027911	lmo4.1.S	2.14999	0.00150857	slc19a3.L	3.3147	0.00688456	pros1.S	4.97988	2.51e-05	vash2.S	2.29156	0.0144313	tnni2.L	1.8856	0.0220429	hes6.1.L	2.0317	0.000137176	mef2c.S	2.8075	0.00111372	foxa1.S	3.38276	0.000164383	plekhs1	1.99811
muc1.S	6.09516	0.000931028	fhl3.L	3.78535	4.86e-26	Xelaev18033386m	3.23997	0.0108377	ventx1.1.L	3.04287	1.09e-18	Xelaev18025448m	2.86931	7.04e-11	LOC108706543	4.02237	2.18e-06	gfpt1.L	1.7068	0.0186957	tubb2b.L	1.31983	6.38e-05	fam195a.L	2.14788	0.00509882	tppp3.L	3.31457	0.0346809	akap2.S	4.97825	6.3e-08	Xelaev18001656m	2.29006	0.00833121	atp8b3.L	1.87585	0.00186663	post5.S	2.02967	2.62e-06	loc100145533.S	2.79344	0.00518442	sox18.S	3.36847	0.0015674	LOC100497556.L	1.99793
hoxc10	6.09084	6.15e-05	admp.S	3.77855	1.82e-19	etv2.S	3.23705	0.00657624	cdh2.S	3.04245	2.83e-20	ntrk1.S	2.86905	0.0262758	kitlg.L	4.01231	4.16e-06	rab11fip4	1.705	0.0374861	naalad2.S	1.3098	0.000885522	hes5.1.L	2.13237	0.0330868	mdh1b.L	3.30882	0.00664533	nedd4l	4.97131	0.0388546	trim68	2.28773	0.0219184	cdx2.L	1.87346	0.044893	trpm7	2.02647	0.0222637	slc35a3.1.L	2.78831	1.05e-08	cdx1.S	3.36618	1.40896e-08	ldlr.S	1.99393
spib.S	6.09082	0.0059507	Xelaev18015877m	3.7774	0.0191708	gprc5b.L	3.23625	1.84e-07	egflam.L	3.04173	6.65e-14	slc17a7.S	2.86195	0.0027368	cdk5r1.L	3.99672	1.03e-25	txnip.L	1.70225	0.0041518	dynll1.L	1.3041	0.00283731	LOC108714578	2.1309	0.00139201	rdh11.S	3.3045	0.0186889	gdpd1.L	4.96384	0.00487109	clcf1.L	2.28705	0.0243541	LOC108709519	1.86443	0.000257249	myb.L	2.01749	0.00481532	bmp3.L	2.75388	0.0141959	dmrt2.S	3.35836	4.61529e-05	sptbn4	1.98824
ralyl.S	6.08945	0.00617718	wfdc1.L	3.77603	1.18e-06	phka2-like.S	3.2318	0.00608626	chp1.S	3.03663	1.03e-27	adamtsl4.L	2.85948	1.1e-06	lct.1.L	3.96741	0.00228131	tll1-like.1.L	1.69716	0.0292744	efnb2.L	1.30374	3.27e-06	rsph1.L	2.13034	0.000280297	plcb2.L	3.27815	0.000805535	LOC101733888.L	4.95263	0.000113261	crb2.L	2.27482	0.0339234	post9p.L	1.86207	0.0401277	golm1.L	2.01603	2.66e-11	st3gal4.L	2.75237	0.000837392	elavl3.L	3.35216	0.00748451	pax3.S	1.98213
vsx2.S	6.08768	0.00804045	cux2.L	3.77556	6.2e-21	neto1.S	3.18915	0.0136689	fut6	3.03044	0.00638391	wnt8b.S	2.85813	4.99e-06	cd99l2.S	3.95933	2.72e-05	ccdc68.L	1.69642	0.0374963	prph.L	1.30202	0.0144449	lrrc36.L	2.13019	0.018388	dgkk.L	3.27661	1.93e-07	bix1.3.L	4.9496	0.00410114	mab21l3.S	2.2711	0.0436965	lox.L	1.85679	0.0493341	ociad2.S	2.01437	0.0060801	syt16.L	2.74933	3.71e-12	Xetrov90004924m.L	3.34703	0.0282375	bhlhe40.L	1.97861
pex13	6.08231	1.48e-19	dnase1l3	3.76586	2.74e-44	nkx2-3.S	3.18825	0.00117803	arhgef38.S	3.02346	6.36e-14	egflam.S	2.85772	3.07e-14	dmrt3.S	3.94046	0.00023758	sox8.L	1.69446	0.0253486	id2.L	1.29536	0.0146097	esrra.L	2.12256	0.00220834	zfpm1	3.27289	0.000148699	Xelaev18005524m	4.94696	0.0403914	sox18.L	2.24788	0.0278082	rab25.L	1.85442	0.00010183	plod2.L	2.01331	0.0478546	dusp8.S	2.74895	6.75e-10	socs2.L	3.34333	0.000130487	fam83f.S	1.9759
Xelaev18001114m	6.071	0.00100107	scube2.L	3.72878	9.59e-87	errfi1.L	3.18806	2.63e-08	col3a1.S	3.02028	1.95e-18	crabp2.S	2.85536	2.13e-23	col12a1.S	3.93481	0.0175844	slc7a11	1.69418	0.0222948	nefl.L	1.29309	0.049927	golm1.L	2.11948	0.0293748	rapgef3	3.26759	0.00209669	LOC105945417.L	4.9357	0.045119	LOC108706543	2.24739	0.0134438	tmem138.L	1.84619	0.00364885	aim1l.L	2.01129	0.00866727	fut2.L	2.74077	0.00149172	cd274.L	3.33677	9.72199e-05	c9.L	1.97022
vstm2b.L	6.04918	0.00733916	ventx1.2.S	3.71049	1.14e-17	xarp.L	3.18805	2.09e-16	trpv6.L	3.01949	8.68e-07	sstr2	2.8526	6.03e-08	LOC100489887.L	3.91367	6.05e-15	apeh.L	1.68901	0.000307436	myc.S	1.29048	0.00080031	comt.2.S	2.11625	0.0299885	LOC108711267	3.26549	0.00272601	ngfr.S	4.93537	9.03e-11	notch1.L	2.24616	0.0122773	p2ry11.L	1.83679	0.00417881	tnni2.L	2.00217	3.71e-05	lpar3.S	2.72448	0.0488977	il10rb.L	3.33315	0.000422842	LOC108720014	1.96241
LOC108697063	6.0399	0.00707606	LOC108708252	3.70697	0.00296181	LOC108696971	3.18787	0.0341229	plod2.L	3.01083	8.9e-27	ccl19.S	2.84974	0.026579	apold1.S	3.89164	0.000115388	plcd3.L	1.68711	0.0403559	stard10.S	1.28285	0.0406655	Xelaev18017809m	2.10023	0.0133559	cat1.L	3.26328	0.000928104	lin28a.L	4.91678	5.2e-08	Xetrov90014299m.L	2.24163	0.0287173	gdpd1.L	1.82267	0.0228975	slc30a8.L	2.00197	0.00301614	spata18-like.L	2.71718	0.0247501	acod1	3.32596	2.04737e-54	LOC108704653	1.95974
pdgfa.L	6.03129	5.91e-15	arhgef28.S	3.70614	9.63e-10	gngt2.1.L	3.18328	1.61e-07	Xelaev18044674m	2.99994	0.00111901	crtap.S	2.84306	0.000640361	foxi4.1.S	3.8807	0.000211915	sgk1.L	1.68686	0.00113498	klf11.S	1.28239	0.0145824	bcat1.L	2.0915	0.0326147	irx5.S	3.25523	0.0315133	LOC100490918.L	4.91359	0.000564234	ttc34.S	2.2317	0.0356569	trpv5.L	1.80975	0.000709516	dnah7.L	2.00168	0.011592	dlx2.L	2.71253	5.02e-06	Xelaev18002905m	3.31663	0.00138175	LOC108702458	1.95812
Xelaev18013481m	6.02023	0.00634614	mertk.L	3.69533	6.79e-22	frem1	3.17695	1.11e-07	heca.L	2.99015	0.00038661	Xelaev18003553m	2.83887	1.66e-06	krt18	3.87657	0.0466944	ventx2.1.L	1.68588	0.038075	anxa4.S	1.27881	0.0058676	esrrg.S	2.08271	0.0207411	ttll13p.S	3.25256	0.0117403	Xelaev18022168m	4.90588	5.55e-12	Xelaev18012294m	2.23136	7.35e-05	s100a2	1.80608	0.0341991	LOC101731753.L	1.99927	0.0177621	hs3st3a1.L	2.69057	2.14e-08	lrrc75b	3.3046	0.000111541	dennd2a.L	1.958
pax3.L	6.00823	3.02e-09	Xelaev18011486m	3.68109	0.00103371	hmcn2	3.17675	1.03e-12	tspan5.L	2.98887	4.61e-08	scube1.S	2.83382	0.0387228	ltk	3.85675	0.0089444	cyp27a1	1.67364	0.00490302	LOC108719633	1.27324	0.0241937	gne.S	2.0813	0.00510239	dmrt2.L	3.2453	0.00405948	flrt3.L	4.87872	5.38e-07	menf.1.L	2.22329	0.0160732	fcn1	1.80446	0.0433591	lrpprc.S	1.99637	0.0195947	syt1	2.68991	4.34e-10	LOC108698800	3.29923	0.00955918	LOC108713742	1.95273
Xelaev18019163m	6.00249	9.25e-15	kctd7.L	3.67993	0.000478263	arhgef38.S	3.17208	0.0112002	ebf3.L	2.97934	0.0107168	wnt5b.S	2.8307	3.35e-06	adm2.L	3.85158	0.00239908	ventx2.2.L	1.66981	0.00747493	map1lc3a.L	1.26294	0.0104222	tbc1d24.2.S	2.07526	0.0225097	adra2c.L	3.24337	0.0486108	dlx3.S	4.87846	5e-05	LOC108706875	2.22298	0.00239287	gata2.S	1.80063	0.0087875	xarp.L	1.99509	5.76e-05	hes8.L	2.68796	1.07e-05	spred1.L	3.29521	4.93917e-05	afap1l2.L	1.95186
Xelaev18000681m	5.97727	0.0204405	foxd4l1.1.L	3.66671	3.31e-24	abca1.S	3.16808	3.94e-11	msx1.S	2.9784	8.9e-08	caskin2.L	2.82833	1.27e-09	tmprss9.L	3.84566	0.00674865	atp12a	1.66976	2.4e-06	egln3.S	1.25489	0.000231751	lef1.L	2.07198	0.000209286	dse.S	3.24054	0.00106455	wnt7a	4.87746	0.0217258	cdx1.S	2.21686	0.0034296	sspo.L	1.79931	0.0220429	tnfrsf11a.S	1.98785	0.00161268	foxf1.S	2.68782	0.0199497	sema3f.L	3.29339	2.59887e-07	ubp1.L	1.94542
mesp2.L	5.90983	0.0227114	col4a5.S	3.66432	8.11e-08	LOC108714284	3.16729	8.14e-11	apela.S	2.97839	3.29e-09	htr1d.S	2.82233	0.00249647	sst.S	3.83988	0.0144672	kcp.L	1.66366	0.000272231	id2.S	1.25117	0.0117449	degs3.S	2.06844	0.0230436	hoxa1.S	3.23888	0.00357991	LOC100491629.L	4.87585	0.000445633	fam83c.L	2.21343	0.000987483	krt5.7.S	1.79585	0.000798309	LOC108704529	1.98011	0.0335636	Xelaev18037313m	2.68468	9.75e-05	serpinh1.S	3.2833	0.00014362	myb.S	1.94248
LOC101732299.L	5.90167	0.0101474	iqca1.S	3.65973	0.02425	fam83b.L	3.15735	1.46e-05	Xelaev18012292m	2.9707	1.15e-15	ror1.L	2.81892	2.03e-30	Xetrov90020487m.1	3.83126	0.00215838	mdk.S	1.66043	0.00559514	LOC108719506	1.25088	0.048987	LOC108704696	2.06449	0.0279089	gramd2b	3.2349	0.00618533	gatm.L	4.87327	2.04e-07	wasf3	2.2111	0.0027296	kiaa1614.L	1.79205	0.0102924	armc4.S	1.97366	0.0225724	LOC108707893	2.6779	7.24e-07	irx4.L	3.27624	0.00206452	kiaa1614.L	1.94215
LOC108710750	5.89943	6.88e-10	snai2.S	3.65059	5.46e-05	dennd2a.L	3.15188	3.17e-19	fam83b.L	2.95751	2.95e-13	mzt2b.S	2.8161	7.31e-08	sst.2	3.80983	0.000752627	plekhs1	1.65683	0.00386217	tubb4b.L	1.24693	0.00571379	dedd2.S	2.06449	0.00839109	gas6.S	3.21888	0.0335793	fgfr2.S	4.86597	2.04e-08	elf1.L	2.20864	7.52e-06	comt.2.S	1.791	0.0301343	gnb3.S	1.93327	6.9e-06	hoxa11.L	2.67648	0.00237946	slc7a8.S	3.26933	0.00020112	plat.L	1.93356
Xelaev18032910m	5.89492	0.00959674	shank2.S	3.64984	9.48e-05	cntn1.S	3.14837	1.91e-11	isl1.L	2.91271	1.08e-16	lmo4.2.L	2.81091	3.05e-12	tnfsf10.S	3.79382	2.57e-05	Xelaev18012294m	1.64356	0.0118201	klf10.L	1.23745	0.000491139	vwf	2.06383	0.0159263	galnt12.L	3.21475	0.000917029	dennd2c.L	4.8651	4.22e-09	plcd3.L	2.20746	2.43e-08	msx2.S	1.78964	0.0228975	LOC108704134	1.92076	0.0107861	wdr86.L	2.67645	0.00692653	admp2.L	3.26215	1.04955e-14	robo3.S	1.93266
ngef.S	5.87473	0.0130383	scn2b.L	3.64193	2.61e-17	prdm14.L	3.1474	1.41e-18	sh2b2.S	2.90861	1.1e-09	LOC108700038	2.80793	0.0189654	foxj1.S	3.77955	5.51e-06	unc93a.L	1.64103	3.7e-10	txnip.L	1.22585	0.0309268	efnb3	2.06166	0.0184703	ankrd9.L	3.20098	8.77e-05	Xelaev18003895m	4.85816	8.87e-06	tnfsf10l.L	2.2074	0.000354882	cdx1.S	1.78572	0.022007	ncam1.L	1.91862	0.0242319	scel.L	2.67271	5.68e-08	wfdc2.L	3.2581	0.000131448	LOC108710705	1.93111
rom1.S	5.86283	3.33e-05	LOC108698356	3.64055	0.000199189	gata5.L	3.1438	1.05e-05	darmin.L	2.90763	0.0224414	igf2.S	2.79997	1.35e-07	fbxo41.L	3.7778	0.000286698	alpl.L	1.64014	1.5e-06	prpsap1.S	1.20986	0.0034379	LOC108701745	2.06148	0.0158221	tcte1.L	3.19729	0.00574117	Xelaev18046181m	4.8553	0.00639858	cass4.S	2.20566	0.0221809	esrrg.S	1.78162	0.0340741	ccdc63.S	1.91399	0.00215781	Xelaev18003892m	2.66756	0.0083571	LOC108717924	3.2574	1.64437e-17	pou6f1.L	1.92607
fgf8.L	5.85747	2.03e-52	emilin2	3.6352	3.5e-08	LOC108718210	3.14311	0.0266309	pde9a	2.90631	0.0285984	ppl.L	2.79987	6.91e-11	mst1.L	3.76365	7.92e-14	guca1a.S	1.63988	0.0293846	napb	1.18503	0.00365336	b4galnt3.L	2.05974	0.0288317	ccdc67.L	3.18946	0.000195788	loc100497729.L	4.84932	0.0100903	LOC108699553	2.20445	0.0351754	slc45a3.L	1.7752	0.000969653	casd1.L	1.91162	0.000205808	galnt5.L	2.66684	0.0395399	nfkbiz	3.25642	2.10975e-08	cebpd.S	1.92562
chrna2.L	5.84215	8.82e-05	slc5a8	3.6242	3.53e-05	ncmap.S	3.14066	0.0232854	scn5a	2.89684	0.0278876	fam181b.L	2.7987	0.000107126	map3k19.L	3.75491	0.015821	sall3.S	1.63976	0.0154287	Xelaev18009838m	1.18148	0.0095159	rab6b.L	2.04627	0.00332754	tekt3.S	3.18292	0.0347894	irg1.L	4.84907	0.000697437	LOC108698113	2.17967	8.76e-07	eps8l2.S	1.7717	3.47e-06	scel.L	1.90984	0.0178833	vill.L	2.66346	2.25e-08	LOC108698095	3.23791	0.00851823	MGC84460.L	1.92427
Xetrov90015528m.L	5.82712	3.92e-40	cnksr1.S	3.62275	1.71e-06	cyp27b1.L	3.13714	0.00542698	rgma.L	2.89526	1.2e-13	fam20c.L	2.79728	0.0489677	zeb2.L	3.7535	1.5e-16	arhgef3.1.S	1.63909	0.00450025	kcnc4	1.17405	0.00356962	nr6a1.S	2.04466	0.0148382	LOC108708387	3.1802	0.00684277	kitlg.L	4.84137	3.56e-11	slc7a8.S	2.1787	0.00315423	tead4.L	1.76247	3.47e-06	Xelaev18039917m	1.90806	4.99e-05	krt80.S	2.66099	0.00032338	LOC108704510	3.23666	2.67306e-14	unc93a.L	1.92349
flrt3.L	5.82217	6.73e-120	LOC398451	3.60589	0.0366159	Xelaev18012290m	3.12172	0.0356179	otop3.L	2.88155	0.000873242	slc47a2.S	2.79668	4.48e-05	fosl1.L	3.72995	0.000457569	MGC76328.L	1.63329	0.00467685	eif4a2.L	1.16781	0.00881122	krt5.7.L	2.03461	0.0141182	jhy	3.17715	1.23e-05	LOC108696320	4.84118	4.21e-11	chst1.S	2.17364	0.0312059	Xelaev18027269m	1.75062	0.000172227	myo5c.L	1.90784	0.000368539	Xelaev18001114m	2.66029	0.00726627	mst1.L	3.22079	8.3616e-15	cfap58	1.92248
kcnj15.L	5.82189	0.00253234	slc30a8.L	3.60534	8.34e-27	fkbp9.S	3.1187	0.00110441	meis2.S	2.88082	1.15e-24	ventx3.2.S	2.792	1.16e-14	atp1a3.L	3.72719	0.00194337	lgals3.S	1.63194	0.000309154	zmcm3.L	1.16606	0.0249808	sgsm3.S	2.02072	0.0121016	umodl1	3.17153	0.00622117	tril.L	4.83354	0.0150562	cfp.L	2.17305	0.00758446	LOC108715896	1.75003	0.00217047	aim1.S	1.90378	3.55e-05	crb2.S	2.65878	0.0101889	LOC108709823	3.22012	0.0144926	sbno2.L	1.92184
gas2l2.S	5.81187	0.0256768	gramd1a.S	3.60079	2.01e-09	cmtm3.L	3.11545	0.000356262	bsnd.S	2.87909	0.0137258	il12rb2	2.77127	0.0203742	Xelaev18015096m	3.72281	0.0245062	hnrnpr.L	1.63156	0.000862132	ddit4.S	1.15686	0.00203564	lrp4.S	2.0206	0.0123419	LOC108700672	3.17088	0.0231119	a2m.S	4.82906	1.43e-16	c9.L	2.17033	3.28e-22	znf474.S	1.74469	0.021135	abcc4	1.90039	0.0039645	fkbp9.S	2.65071	1.21e-06	Xelaev18038081m	3.21027	0.0169366	lin28a.L	1.91758
slc9a4.L	5.80791	0.00122418	ror2.L	3.60006	3.52e-24	pcdhac2.L	3.10904	9.17e-06	loc548390.L	2.87694	1.45e-08	Xelaev18000343m	2.76771	0.00578433	socs3	3.71391	2.12e-58	sgk1.S	1.62978	3.22e-06	bcorl1.S	1.14332	0.0239118	slc44a3.L	2.00848	0.0144277	LOC108718814	3.16695	0.0100203	cdk5r1.L	4.82872	1.14e-08	rasal1.L	2.16449	0.0476362	bicd1	1.74113	0.0392756	fut3.L	1.89966	4.11e-06	ptprd.S	2.64167	0.00240653	LOC108712518	3.20924	0.000119496	tbx2.S	1.91333
rem1.L	5.78912	0.037063	myh6.L	3.58425	0.0417018	vwf.L	3.10754	0.00355755	crhr1.2.L	2.86905	4.37e-08	MGC154351	2.76671	3.1e-06	adam9	3.71319	5.67e-05	slc7a8.S	1.62667	1.68e-13	wdr13.L	1.14093	0.0214823	crocc2	2.00613	0.0292682	plxna2.L	3.16045	0.00191668	MGC79993	4.82801	4.21e-11	ednra.S	2.15886	0.0308315	mboat1.L	1.73786	4.11e-08	dspp	1.89902	0.00905159	tril.L	2.64046	0.0285677	itprip.L	3.20684	2.65384e-38	cdx1.S	1.90737
Xelaev18036955m	5.77463	0.00248979	dysf-like.L	3.58295	1.81e-05	rassf1.L	3.09031	1.23e-16	LOC108704327	2.8681	0.00195575	cacnb2.L	2.76384	6.46e-07	pxdc1.L	3.704	0.00230064	rgmb.S	1.62457	0.00480686	Xelaev18040635m	1.13553	0.0169514	zbtb46.S	2.00572	0.00574472	tmprss2.2.L	3.15009	0.00592505	fut3.L	4.82455	0.00553945	myo5b.L	2.15209	0.0136025	pnp.L	1.73488	0.0131366	Xelaev18000386m	1.89545	0.0249478	tanc2.L	2.63898	2.25e-08	ig100492381.L	3.20631	0.0282568	hcn4	1.90112
dhx58.L	5.77293	4.47e-25	adam33.L	3.58179	1.01e-140	LOC108704005	3.08175	1.22e-07	c8g.S	2.86706	1.15e-12	gprc5b.S	2.76082	2.95e-09	LOC108712667	3.70007	7.85e-05	LOC108715348	1.62369	0.0460113	mab21l2.S	1.13303	0.0284679	gdpgp1.S	1.99916	0.00741498	slco2b1.S	3.14834	0.000808559	Xelaev18038498m	4.82065	1.94e-06	celsr1	2.1497	4.73e-05	syt8.L	1.73185	0.000129457	LOC108705922	1.87795	0.0238674	sfrp1.L	2.6309	0.0227302	Xelaev18009008m	3.20532	0.0140925	helz2	1.89634
pax1	5.77091	0.00155112	il16.L	3.58159	8.09e-12	fyb.S	3.08077	2.41e-07	grhl2.L	2.85712	1.69e-08	pmp22.S	2.75316	2.83e-21	itga6.L	3.68457	5.93e-10	znf608.S	1.62257	0.0255941	arhgef3.2.S	1.12607	0.0299189	specc1l	1.99579	0.0156414	tril.L	3.13802	0.000267993	rgs2.L	4.81565	0.0438927	c14orf37.L	2.14762	0.0437203	fut6.S	1.72845	0.0121582	fam3d.S	1.86361	0.00677244	tnfaip8l2.S	2.63059	0.0472273	irf1.L	3.19509	1.47401e-06	zswim5.S	1.89344
wnt16.L	5.76766	0.000154337	st3gal5.S	3.57817	6.74e-22	caskin2.L	3.08073	0.000660464	nostrin.L	2.85433	0.0431171	insm1.L	2.75278	1.95e-05	dmrt2.S	3.61732	0.000199548	LOC108710705	1.62254	0.0219605	efna1.L	1.11679	0.0165115	gcm1.L	1.98779	0.00361211	iqub.L	3.12593	0.0013801	tmprss9.S	4.8049	0.0147648	Xelaev18000128m	2.14376	0.00987139	otog.L	1.72222	0.0247447	LOC108714284	1.86016	0.0246156	cald1	2.62763	0.00316927	foxd1.S	3.1939	0.0379991	tubb2b.L	1.89309
ccl20.L	5.76359	0.0220728	LOC108700066	3.57803	0.000626002	trabd2a	3.07626	1.44e-12	frzb2.L	2.85291	0.0128728	b3gnt3.L	2.74935	1.42e-07	crabp2.L	3.61593	0.0342523	pcdh19	1.61957	1.26e-05	txnip.S	1.1159	0.0098733	vsig8.L	1.9864	0.0297955	sptlc3.S	3.12008	0.00224203	LOC108696785	4.79655	0.000221561	gfpt1.L	2.1391	0.000222497	id4.S	1.7124	0.0045827	slc3a2	1.85404	0.0486844	scn3b.L	2.62499	0.00128912	LOC108705105	3.18977	0.0198406	hipk2.S	1.8923
pear1.L	5.76265	0.00185695	crp	3.56625	1.36e-08	diras3.L	3.07462	0.036352	vwde.L	2.84817	0.0267776	Xelaev18035109m	2.74462	0.00146403	LOC108698354	3.60333	0.0014059	evpl.L	1.6185	0.00566077	zfand5.S	1.11212	0.0215277	pmepa1.S	1.98466	0.0115055	LOC108703547	3.11295	0.0128816	Xelaev18000128m	4.78855	0.000287602	Xelaev18022168m	2.13595	0.00217429	paqr8.L	1.71175	0.0438088	pde4d	1.85048	0.00182365	gpd1.L	2.62284	1.48e-07	syt10	3.18572	4.38321e-07	cish.S	1.88829
nkx2-5.L	5.75601	0.0186443	sspo.L	3.56134	1.14e-25	lmo1.L	3.07182	0.00011264	mid1.L	2.84712	1.83e-20	phka2-like.S	2.74411	3.67e-06	LOC108698350	3.59843	0.000735271	map3k1.S	1.60204	0.00812265	csrnp1.L	1.10123	0.00480241	ablim1.S	1.98266	6.12e-05	ccdc180	3.10891	0.000892464	fzd2	4.77897	6.4e-08	apeh.L	2.127	0.0136025	krt.L	1.71065	0.0157418	myc.S	1.83731	5.3e-05	tnfrsf19.L	2.62036	0.0135416	irg1.L	3.17674	3.5889e-48	trim67.S	1.88781
loc100497729.L	5.74328	0.00713975	LOC101732807.L	3.56118	0.000195136	manea.S	3.06215	0.000153586	foxi4.2.L	2.84698	1.42e-08	stk17a	2.73939	0.0134667	itprip.L	3.55806	1.6e-20	tbkbp1.S	1.59564	0.0325647	plk2.L	1.10004	5.49e-05	emp2.L	1.98052	0.0222675	pm20d1.L	3.10759	0.0411133	npy2r-like.1.L	4.7724	0.000114898	lsp1.S	2.12332	1.06e-07	pdlim4.L	1.70799	0.0132405	wdr66.L	1.83268	0.0111065	gsg1.S	2.61133	0.00257564	acod1l.L	3.17038	5.12245e-45	cebpa.S	1.88765
sox12.L	5.74276	0.018714	stx1b.L	3.55768	4.84e-13	slc34a2.S	3.05962	5.14e-05	szl.L	2.84497	0.00439452	kalrn.L	2.73265	5.24e-09	epha4.L	3.55043	2.2e-64	foxi4.2.S	1.58749	0.00204329	relt.L	1.09746	0.022602	samd15.L	1.97459	0.00361737	frmd6.L	3.1065	0.000291269	Xelaev18003957m	4.76713	0.000109318	atp8b3.L	2.12216	0.0356569	slc30a10.S	1.70341	0.008551	xmc.L	1.82874	0.0161953	elf3.S	2.60659	0.0108983	epha4.L	3.16728	4.7037e-56	sp6.L	1.86801
mesp2.S	5.70902	0.0287855	sox9.S	3.53827	4.63e-28	arhgap4.L	3.04068	2.35e-11	scel	2.83562	0.0021949	Xelaev18000408m	2.72946	0.00950797	lrrc75b	3.54171	7.09e-16	LOC100495010.S	1.58727	0.0179039	top2b.S	1.09684	0.00296133	cdc42bpa.S	1.96689	0.00407862	lrit1	3.10473	0.000201524	lypd2.L	4.75609	0.000894632	arhgef19.L	2.12024	0.00254257	ccdc151.L	1.70047	0.00115529	p2ry11.L	1.82705	0.000134031	slc35b4.L	2.60582	0.000404379	Xelaev18028550m	3.15306	0.0282375	efnb2.L	1.86524
hmx3.L	5.70389	0.0377562	LOC108700085	3.53637	1.15e-27	tmem150b.L	3.03331	3.35e-06	ttn	2.83429	3.53e-13	foxp2.S	2.72761	5.43e-07	LOC108695521	3.53808	2.02e-07	dnmbp.L	1.58603	0.00525739	mob2.2.S	1.07718	0.00958304	efhc1.L	1.9659	0.00228727	dopey1.S	3.10446	0.000539957	trim29.S	4.75555	1.35e-05	lsp1.L	2.11118	0.040262	ist1	1.70008	0.000412517	xk81a1.L	1.82618	0.000551559	Xelaev18002015m	2.5991	0.0441371	LOC101243550	3.14998	0.00865153	ig100492381.L	1.85778
foxj2-b	5.69995	0.000342379	naalad2.S	3.5327	6.1e-19	cnrip1.L	3.02887	6.86e-15	dscaml1.L	2.83165	6.34e-12	mmp11.S	2.7263	0.000301863	ccnd1.L	3.52869	0.000316691	dlx2.S	1.58533	0.0106451	sesn1.L	1.07472	0.0450485	atp6v0a4.L	1.96513	0.00348044	frk.L	3.10254	0.00216789	slc26a4.S	4.74416	0.033593	specc1l	2.11076	0.0428251	phox2a	1.68603	0.0422209	fa2h.L	1.82567	0.00514296	LOC108714950	2.59481	0.00602603	lgals3.S	3.14944	6.88289e-07	kiaa1324.S	1.85737
gpr45.S	5.69941	5.57e-07	nptx1.L	3.52435	8.38e-05	sfrp2.S	3.02455	2.19e-15	meox2.S	2.83037	1.47e-06	itga4.S	2.71634	2.98e-06	plcd3.L	3.52475	0.000903469	nav2.L	1.58391	0.00759079	notch1.L	1.0707	0.00382093	ephb2.S	1.9648	0.00724248	pip5kl1.S	3.09995	0.00387271	il10rb.L	4.71936	0.000592282	arl8a.S	2.1106	0.00532402	gne.S	1.67693	0.00866215	hdac11	1.8226	8.79e-05	mgc147226.S	2.57592	0.0404882	alpl.L	3.1275	6.58111e-07	arhgap25.S	1.85695
mgst2	5.6993	0.0223552	ndnf.L	3.52198	4.95e-13	hoxa7.L	3.00729	0.00821813	Xetrov90020447m.S	2.83014	0.0175768	masp1/3a	2.71428	0.0196569	LOC108702458	3.51281	2.4e-10	atp1a3.L	1.5777	0.0202148	klf10.S	1.06592	0.00505163	slc22a4.L	1.95929	0.0148382	zc3h12a.L	3.09608	0.00865356	LOC108712963	4.71321	7.69e-06	pdgfa.L	2.10696	0.00318106	LOC108704134	1.66578	0.0125005	glipr2.S	1.81556	0.01076	LOC108709417	2.572	0.0132595	fosl2.L	3.11709	1.91197e-05	slco5a1.S	1.85383
Xelaev18026939m	5.69313	0.000207914	ahnak.S	3.52149	1.85e-33	alcam.S	3.00337	3.08e-05	LOC108708063	2.82994	3.04e-13	tnfaip3.S	2.71132	0.0381699	capn8.S	3.51214	0.0484971	dlx5.S	1.57641	0.000290458	rap2b.L	1.06278	0.0229556	bmp7.1.L	1.95821	0.00164874	rrm2b.S	3.08497	0.0221014	tnfsf10l.L	4.70356	3.97e-10	xk81a1.S	2.10663	0.00160446	amotl2.S	1.66494	0.0353834	rgl1	1.81025	0.00119767	Xelaev18042791m	2.56447	0.0353095	klhl23.L	3.10412	0.0180803	loc108718659.S	1.85341
fgd1	5.68388	0.0207334	znf385c.S	3.51849	0.0389263	msra.2.L	3.00083	9.22e-06	iqsec3.L	2.82889	0.000464127	kbtbd11.L	2.70163	0.0389975	chrd.2.L	3.512	0.0398561	creb3l4.S	1.57061	0.0333036	LOC108707322	1.0591	0.0251336	dgkk.L	1.95641	0.0385412	ly6e	3.08335	0.000110312	mmp19.L	4.68826	0.0181835	lct.1.L	2.09762	0.0409077	capn8.2.L	1.66419	0.0270658	sytl1.S	1.80562	0.00201891	capn8-like.L.L	2.56314	0.00056481	LOC108705899	3.08349	1.26123e-11	pxdc1.L	1.85029
Xelaev18018965m	5.68187	0.0224864	hes3.1.S	3.5118	1.79e-08	ddr2.L	2.98692	0.0338892	notum.S	2.82609	7.41e-09	Xelaev18005230m	2.70037	2.2e-31	efnb3.L	3.48992	0.024709	arrdc3.L	1.55629	8.38e-05	pdgfa.L	1.05566	0.0412566	LOC108709394	1.95175	0.0338842	sp7.L	3.05945	0.000351562	zeb2.S	4.68518	0.000152586	nxpe2p1	2.09043	0.0266235	xk81a1.L	1.65558	0.015047	b4galt1	1.80229	0.0324044	rnf149.S	2.5546	2.94e-05	LOC108705810	3.0757	6.9168e-05	acod1	1.84992
hhex.L	5.67206	2.97e-22	LOC108715350	3.50997	0.000107471	wwc3.L	2.98592	0.0196808	chst3.L	2.82601	7.95e-18	ncam1.L	2.69605	0.000173279	trpm5.L	3.48602	0.0189104	gprc5cl1.L	1.55184	1.5e-07	slc2a1.L	1.05332	0.00123609	c6orf132	1.95077	0.0180665	slc38a3.S	3.05668	0.00188526	itprip.L	4.67961	5.66e-23	kcnk1.S	2.08811	0.00463578	msi1.S	1.65013	0.00115529	slc17a9.S	1.80122	0.000212998	tshz1.L	2.54021	0.0197778	trim46	3.0691	0.00598284	LOC108712518	1.84805
LOC108715719	5.66843	0.0371961	LOC108697754	3.47631	0.0443947	Xelaev18023152m	2.98196	1.92e-07	b3gnt4.S	2.82068	0.00117056	clcn1	2.69556	1.62e-07	cxorf21.S	3.48474	0.0107173	tbc1d24.2.S	1.55082	7.83e-05	gen1	1.0499	0.0499118	hspa5	1.94838	0.00890923	slc35b4.L	3.04821	0.00355476	adam9	4.67628	0.000490015	arhgef3.2.L	2.08787	0.00419027	epas1.S	1.64824	0.0115001	LOC108709394	1.80098	0.0358127	niban2	2.54015	0.000395415	nat8l.L	3.06867	0.0148994	fosl2.S	1.8367
mix1.L	5.66797	1.68e-138	onecut2.S	3.47345	3.41e-49	tbx20.L	2.9765	2.55e-09	ntn3.L	2.82065	9.98e-13	heca.L	2.69556	1.74e-07	loc108648340.L	3.47738	4.69e-20	dennd2c.L	1.54974	9.58e-05	tuba4a.S	1.04897	0.0346185	xk.L	1.94318	0.0447301	tcaf1.L	3.0451	0.00159326	usp43.L	4.67458	1.62e-06	g0s2.L	2.08782	0.00698597	arhgap39	1.63565	0.0351559	slc12a3.2.S	1.7995	0.0184813	axin2.S	2.53698	0.0105646	slc26a4.S	3.06554	0.0443548	azin2.S	1.83038
hoxd10.L	5.66646	0.0318832	dennd2a.L	3.45962	0.00151656	lrrn3.L	2.97578	1.35e-12	cfd.L	2.81482	7.19e-06	capn13.S	2.6891	2.36e-17	LOC100489157-like.S	3.47622	0.00567545	mst1.L	1.54956	0.00230663	fam84b.S	1.04772	0.00557797	MGC80993	1.94145	0.0175754	agbl2.L	3.02889	0.000251547	bix1.3.S	4.66375	1.39e-07	fcn2	2.08043	0.0135139	ppp1r18	1.63063	0.0209202	rab25.L	1.7955	5.92e-06	lmln	2.53063	0.00370223	Xetrov90029963m.L	3.06532	1.36722e-08	Xelaev18038622m	1.83008
slitrk3.S	5.64613	0.00341854	cdk15.L	3.45565	4.44e-05	mapk8ip1	2.95192	1.48e-06	nos1.L	2.81066	8.01e-12	LOC108707266	2.68843	4.1e-16	Xelaev18004563m	3.47389	5.76e-06	socs3-like.1.L	1.5445	1.2e-07	ndufa8.L	1.03191	0.0453911	trim29.L	1.94067	0.018388	wdr27.L	3.02559	0.0340266	LOC108703380	4.64877	6.29e-06	ckap4.S	2.07324	1.91e-05	sh3d21.L	1.62467	1.17e-05	lgalsl.L	1.78573	7.45e-08	nav1.L	2.5285	0.000268587	bcl2l10.S	3.05521	0.00825019	chrna2.L	1.82305
lgi4.L	5.64581	3.16e-05	mctp1	3.45563	3.69e-07	kif26a.S	2.9513	5.16e-07	emid1.L	2.8106	6.07e-05	ldlrad3.S	2.68761	0.00140841	Xelaev18000483m	3.45403	7.24e-14	pdk4.L	1.54254	2.3e-07	dynll1.S	1.0283	0.0058676	slc9a3r2.S	1.93875	0.00288937	rhobtb2.L	3.01046	0.0112623	gpr65.L	4.64268	2.06e-05	clic3.L	2.07172	0.00325993	LOC100496293.L	1.61776	0.00229386	pde9a.L	1.78428	0.00377905	mgat4c	2.52554	0.000669192	cdk5r1.S	3.05428	1.13269e-07	hsf3	1.8102
lefty.L	5.64294	0	gdf3.S	3.45423	2.61e-49	krt2l.L	2.94962	0.00753276	pde1b.L	2.81036	3.7e-06	adcy9.L	2.68709	1.92e-26	epha7.L	3.43962	0.0417127	tex264.S	1.54124	8.38e-06	sgk1.S	1.02722	0.0196373	slc35c1.L	1.93516	0.0222805	cdx2.S	3.00479	0.024051	Xelaev18005943m	4.63934	0.010154	trarg1.L	2.06524	0.0241118	fzd3.S	1.61431	0.00694731	hmcn2	1.77752	0.000602655	gli3.S	2.52434	0.000836103	lsp1.S	3.05412	3.49365e-08	cebpd.L	1.80179
LOC108713121	5.64045	0.026666	Xelaev18039582m	3.45064	0.00861768	hoxa9.L	2.94611	5.09e-06	LOC108713036	2.80825	0.000810302	eps8l3.S	2.68653	2.44e-09	pax6.L	3.43593	0.00545609	spsb3	1.53934	0.00287905	cdc42ep4.S	1.02265	0.00557699	capns1.L	1.93418	0.00593866	vill.L	2.99843	0.000141534	kctd15.L	4.63695	0.00697318	ap1m2.L	2.06455	3.48e-05	pkp3.S	1.61088	0.000421431	rbbp8nl.L	1.7742	1.78e-09	tlrs5	2.52265	0.000886707	Xelaev18031374m	3.0058	0.00053047	hs3st3a1.L	1.80171
prr5l.L	5.63922	5.52e-09	muc1.L	3.44748	6.4e-07	dmpk.L	2.94599	2.5e-11	dhh.S	2.80609	4.27e-11	pax5	2.67875	0.000758907	Xelaev18024706m	3.43544	0.000504448	slc35d2	1.5378	2.28e-05	atp1b1.S	1.02265	0.000591273	nek2.L	1.93322	0.028203	ttll9	2.99159	0.00289263	fgd1.L	4.63198	1.72e-09	LOC108713701	2.06397	0.0151881	rpe65.S	1.60586	0.00016319	nr1d2.L	1.77394	0.00538403	aim1.S	2.5189	3.07e-08	fosl2.S	3.00274	1.1972e-08	ggt1.L	1.80064
fgf8.S	5.598	3.45e-44	kiaa1217.S	3.44028	5.53e-07	nrdc.L	2.91455	4.58e-11	gap43.L	2.80262	0.00821581	ribc1	2.67776	0.0201156	c17orf58.L	3.40356	0.0496637	lfng.L	1.53419	0.00207812	fam222a.L	1.01392	0.0149484	kit.L	1.92891	0.0308657	kcnj2.L	2.99108	0.00502249	phldb3.S	4.63153	9.03e-09	LOC108716397	2.05817	0.00766286	capn8.S	1.581	0.0288372	samd15.L	1.76373	0.000323659	lef1	2.50995	0.0077384	tril.L	3.00199	0.00597622	cdx2.S	1.7997
Xelaev18045520m	5.57911	0.032267	tbx3.L	3.43798	0.000413365	Xelaev18016371m	2.91434	0.0324964	itga2.L	2.79627	1.41e-12	id2.L	2.67558	1.83e-23	LOC108698352	3.40042	3.1e-06	klf10.L	1.53308	0.000255184	loc100487575.L	1.01283	0.0341358	dlx2.L	1.92647	0.000273228	ccdc171	2.9904	0.00186055	tbc1d24.2.S	4.62828	1.14e-06	slfn13.L	2.05714	0.0253647	emp2.L	1.57796	0.00207859	Xelaev18003636m	1.76116	0.0422034	slc38a3.S	2.50646	0.000424799	LOC108716397	2.99669	0.0127363	arl8a.S	1.7986
MGC80993	5.56988	0.00326811	insm2.L	3.43674	0.000272132	comt.2.S	2.91254	0.0430715	rnd3.S	2.79476	1.13e-13	slc7a7.S	2.67473	1.01e-09	MGC147188.L	3.39223	0.0345972	sptbn4	1.53188	0.00156809	mxi1.S	1.00805	0.000263317	gpatch8.L	1.92455	0.00396357	ccdc177	2.98749	0.000809287	socs1.L	4.6195	6.29e-06	cdh1.S	2.05578	0.00238675	errfi1.S	1.57641	0.0199684	degs3.L	1.75858	8.86e-05	mamld1.L	2.5046	0.00940842	kcna3.S	2.99458	1.41041e-06	rbms2.L	1.7934
fam167a.S	5.56215	0.00112481	mixer.S	3.43318	1.04e-48	hic1.L	2.90131	1.79e-11	Xelaev18039313m	2.79108	1.18e-08	bmp3.L	2.66631	5.4e-05	lin28a.L	3.39216	3.33e-06	rhebl1.L	1.52917	0.0291012	LOC108695556	0.998905	0.0146097	ccdc63.S	1.90913	0.00790874	tex47	2.9859	0.00523037	Xetrov90014299m.L	4.60473	0.0426655	hsp90aa1.1.L	2.05275	0.00388629	dlx3.L	1.57595	0.00442474	rab15.L	1.74332	0.00406453	hkdc1.S	2.50249	6.66e-06	gli2.S	2.99273	0.0243547	irg1.L	1.78852
kctd12.L	5.54882	0.00502093	foxp2.S	3.43205	0.030571	LOC100496837.S	2.89805	0.0347844	fzd4.L	2.7894	1.84e-20	capn8.1.S	2.66438	1.65e-13	dmrt2.L	3.38649	0.000114274	was.L	1.52135	0.0300287	Xelaev18012294m	0.979422	0.0327274	Xelaev18005230m	1.90908	0.00593866	loc100497395.S	2.98454	0.0136528	pygb.S	4.59879	0.00852761	mxi1.L	2.04878	1.44e-07	LOC108708348	1.57484	0.0256537	Xelaev18038969m	1.74139	0.0055905	vgll1.L	2.49348	1.96e-10	Xelaev18022784m	2.99228	7.54931e-05	pcdhga2	1.7884
foxj1.S	5.54881	1.9e-57	shh.S	3.42453	3.56e-10	fst.L	2.89331	5.34e-05	rasgef1b.S	2.7755	9.29e-05	LOC108703573	2.65437	0.00396352	LOC108698417	3.36446	0.0277702	mxi1.L	1.52062	0.00615454	zhx1.S	0.977714	0.0100051	arhgap23.L	1.90822	3.43e-05	c20orf96	2.97292	0.00158311	ist1	4.59786	6.72e-07	plxnb1.L	2.0435	0.00911255	nr6a1.L	1.57426	0.0379979	mgst1.L	1.73899	0.0275086	eps8l2.L	2.4853	5.52e-07	LOC100490918.L	2.9909	5.88119e-17	Xelaev18024458m	1.78705
Xelaev18002252m	5.54475	0.00332148	LOC108698222	3.41885	0.0139639	Xelaev18035766m	2.88908	0.00059049	bhlhe41	2.77496	4.66e-15	c3orf70.L	2.65159	8.48e-05	dhh.S	3.36217	0.00954023	map3k13.L	1.51894	0.0199179	apeh.L	0.967491	0.0229714	elf1.S	1.88814	0.00646951	rab36.L	2.97046	0.00269157	c2cd4d.S	4.58961	0.0262043	pou5f3.1.L	2.04201	0.0209832	gne.L	1.56962	0.0148214	gm39120	1.73397	0.0188051	tmem173.S	2.48263	0.0476028	cd99l2.S	2.97512	0.00144043	col4a6.L	1.78601
LOC108696320	5.53665	4.35e-46	kcnk6.L	3.41802	0.0085946	hesx1.S	2.88529	0.0204782	tet2.L	2.77141	4.45e-05	gdap1l1.L	2.65009	4.27e-16	LOC108703132	3.35279	0.0472181	crocc.L	1.51851	0.00287878	tuba4a.L	0.965474	0.00116684	dnajb9.L	1.88653	0.0224261	pparg.S	2.96693	8.08e-06	Xelaev18004347m	4.58848	0.00131356	pvrl3.S	2.04185	0.0120296	shroom3.L	1.56306	0.00114355	anxa9.L	1.72816	0.012683	casd1.L	2.47575	5.04e-06	Xelaev18022009m	2.97409	0.000407639	slc4a1.S	1.78568
ngfr.S	5.53556	6.82e-29	wnt8a.L	3.41537	8.37e-13	prdm12.L	2.88508	0.0133151	LOC108701268	2.77111	8.86e-07	nrl.S	2.64914	0.00252835	spred1.L	3.34737	7.93e-05	runx1	1.5183	0.0307536	zswim5	0.960883	0.0170624	lgalsl.S	1.8861	0.00145358	sptlc3.L	2.96673	0.0270228	gata3.S	4.58676	0.0149705	fam83c.S	2.04055	0.0240453	mab21l3.S	1.55816	0.0367072	b4galnt3.L	1.72409	1.7e-06	kiaa1217.S	2.47493	1.39e-07	LOC108703132	2.96494	0.00265126	Xelaev18017186m	1.78232
gsc.S	5.53519	1.26e-47	kctd12.L	3.41518	8.65e-12	LOC108717763	2.87963	0.000884638	sncg.S	2.76048	4.05e-11	c2.L	2.64639	0.00117516	Xelaev18028100m	3.34158	0.00929513	Xelaev18003957m	1.51595	0.0498219	MGC82975	0.953011	0.0157193	dgkd-like.L	1.88147	0.0128122	tmlhe.S	2.96391	0.032075	foxi4.1.L	4.57333	0.00618593	LOC108705899	2.04004	0.0119272	LOC108711244	1.55811	0.024019	krt18.3.S	1.72276	0.000225195	LOC100145533.L	2.46141	0.00410213	LOC108713490	2.9649	0.0349289	fblim1.L	1.78184
LOC108707804	5.52707	0.00509923	fbln1	3.41336	0.00431676	map1b.S	2.87786	0.00189431	frmd3.S	2.75938	7.38e-09	axin2	2.64403	5.55e-12	sema3f.L	3.33946	0.013435	pdgfa.L	1.51563	0.000862725	scube2.L	0.95228	0.00167044	ubald2.L	1.878	0.000357969	cerkl.L	2.9579	0.0122227	trpm4	4.56116	0.00220324	gatm.S	2.03893	0.0236491	styk1.S	1.55423	0.0454304	degs3.S	1.72275	0.000311599	LOC108719743	2.45624	0.00684186	trpm5.L	2.96456	1.12294e-05	kalrn.L	1.77838
nrip3.L	5.51221	2.07e-06	Xelaev18026908m	3.4101	0.00816345	chst3.S	2.87741	1.56e-05	vgll4l.L	2.75342	1.34e-07	gnb3.S	2.64348	4.42e-07	vasn.S	3.33855	5.11e-08	notch1.L	1.51406	0.000542722	zfand5.L	0.934705	0.00896872	ppp1r18	1.87298	0.0387315	LOC108705424	2.95646	0.00642011	mfap2.S	4.558	0.028741	LOC108716734	2.03866	0.0227315	msx1.L	1.55383	0.0463871	tmem56.2.L	1.71836	0.0263576	zfpl1.S	2.45272	0.0459213	yrdc	2.95845	9.16727e-12	capn8.S	1.77593
pex5l.S	5.51112	0.0433157	admp.L	3.40602	2.13e-13	otx1.S	2.87637	1.88e-08	ripk2.S	2.74989	0.0214964	LOC100135146.L	2.63854	1.33e-20	rpe65.S	3.33194	0.0251487	prkx.L	1.51287	0.0273524	fpgs.S	0.933548	0.0146097	fzd10.S	1.87177	7.04e-05	mycbpap.L	2.95571	0.00116012	fosl2.L	4.55626	3.26e-09	esr-5.L	2.03659	0.0229518	ablim1	1.55341	0.00217047	LOC100486385.S	1.71637	2.18e-08	cdx1.L	2.45244	0.00799971	Xelaev18002540m	2.94371	0.0417341	cxorf21.S	1.77543
sftpb.S	5.50617	0.0462708	LOC108697464	3.40167	0.00117333	crabp2.L	2.87576	7.88e-07	fgfr3.L	2.74904	1.91e-06	ror1.S	2.63365	6.53e-11	kif1a	3.33139	0.0156113	ifnlr1	1.50937	0.00626808	sertad1.S	0.928896	0.0433195	lzts2.S	1.87066	0.00144996	Xelaev18022620m	2.95405	0.0411861	cyp2u1.L	4.53738	0.0307889	scube2.L	2.0338	0.0308315	kctd15.S	1.54122	0.0248265	evx1.L	1.71329	0.0470443	mrpl46.S	2.45075	0.00890625	LOC108696785	2.94022	0.0313614	hsp90aa1.1.L	1.76984
LOC108705770	5.50451	0.0434726	lef1	3.39778	4.02e-10	jam3	2.87074	2.99e-05	foxf1.L	2.73723	6.84e-05	nfatc1.S	2.62539	1.11e-05	cdx2.L	3.3235	1.31e-05	stat3.2.L	1.50256	7.11e-09	otud1.L	0.919647	0.0229556	pmepa1.L	1.8699	0.0037612	prr7.L	2.95191	0.0103671	rsad2.S	4.51953	0.0364783	ventx1.2.L	2.03305	0.0429678	tsku.S	1.5396	0.0205637	trabd.S	1.70906	0.00352133	fmnl2	2.448	0.00138389	akap6-like.S	2.93806	0.000621236	zic4.L	1.76826
hoxd10.S	5.50412	0.0390951	rnd1.L	3.39474	8.71e-90	slc5a8.L	2.86654	1.84e-08	nrcam.L	2.72526	1.13e-05	Xetrov90004347m.L	2.62484	0.0296116	Xelaev18022784m	3.31633	0.00907599	smad7.L	1.49236	0.00829755	asb7.L	0.913698	0.0309903	ddx54	1.86671	0.021365	LOC108702877	2.94455	0.0133482	ventx3.2.L	4.50438	7.23e-05	st3gal1.L	2.03054	0.0230943	naalad2.S	1.53553	0.00775297	aox2	1.70829	0.0106372	stmnd1.L	2.43531	0.0073625	c9.L	2.92495	7.98066e-05	muc17	1.76608
pnck.L	5.49379	5.49e-07	st3gal1.S	3.39343	1.5e-32	lmln	2.85978	0.0118438	gjb2.L	2.722	9.31e-11	sytl2	2.62419	2.62e-15	itgb8.L	3.31482	2.24e-05	fzd2	1.48933	0.000478322	esco2	0.910682	0.0100051	blvra.L	1.84917	0.000122608	c2orf50.L	2.93536	0.00971733	socs3	4.49693	0.0086872	loc108718659.S	2.02677	0.0266235	slc22a4.L	1.53357	0.00114355	kctd15.S	1.69678	0.000470423	gck.L	2.42607	0.000369844	gpx2.S	2.9244	3.06782e-05	fcn2	1.76525
Xelaev18034666m	5.46906	0.000646367	fam198a.L	3.38362	9.22e-07	gata4.L	2.85701	2.31e-40	cxcl12.L	2.71885	3.05e-09	insm1.S	2.62224	5.39e-07	foxb1.L	3.31439	0.0290386	cebpd.S	1.47943	2.67e-07	anln-like.1.L	0.898438	0.0386478	actn1.L	1.83796	0.0327093	scel.L	2.93076	2.05e-05	fer1l4	4.48922	0.01731	ablim1.S	2.02431	0.0015724	lrp2.L	1.53356	0.010119	bpgm.L	1.69243	4.43e-14	nipal2.S	2.41592	0.0256007	LOC108696832	2.92319	2.43185e-11	krt18	1.76068
LOC108705132	5.45973	0.0445527	otx2.L	3.38341	4.1e-90	skida1.L	2.85579	0.00168838	LOC108715837	2.71637	9.19e-09	tanc2.L	2.62157	2.33e-10	Xetrov90004924m.L	3.31407	0.00188057	dio3.L	1.47409	0.0257446	slc7a5.L	0.894776	0.00836783	dlx3.L	1.83625	0.024569	glb1l2.S	2.92494	0.00803087	Xelaev18022009m	4.4713	3.18e-06	LOC108708348	2.02066	0.00668679	Xetrov90026715m.L	1.52455	0.0436414	p2ry11.S	1.68907	0.0107058	nefm.L	2.41519	0.00800167	txnip.S	2.92064	2.30233e-08	cnnm1.L	1.75743
pycard.L	5.45961	0.00543991	chrna4.S	3.36791	1.82e-26	greb1.L	2.8531	5.19e-05	a2m	2.71426	0.00217366	avpr1a.S	2.6153	6.59e-06	Xelaev18006569m	3.31284	0.0271039	Xelaev18038622m	1.47397	0.0487112	ptma.S	0.89236	0.00102819	eif4g1.L	1.83008	0.0188183	ccdc83.L	2.92325	0.000354873	marc1-like.L	4.46227	0.00542844	LOC100487499.S	2.01842	0.00171906	cbr1.1.L	1.52349	0.0421335	stard4.L	1.68744	0.000525231	flt1.L	2.40741	0.00715349	itpr3	2.92051	2.09514e-08	irx2.S	1.75696
LOC108713700	5.45724	0.00778388	LOC108714284	3.36699	0.00192087	gpr1.L	2.85056	0.000146339	LOC108707266	2.70973	2.67e-07	tacr1	2.60869	1.43e-08	col9a3.L	3.30559	0.00241724	kiaa0232.S	1.47238	0.00679941	atf4.S	0.866702	0.00923577	stard10.S	1.82959	0.00602842	bix1.2.L	2.92052	0.00330238	ventx1.2.S	4.45599	3.28e-06	itgb8.L	2.01684	0.00010821	LOC108719420	1.51521	0.0043534	post9p.L	1.68577	0.0217066	sytl2	2.40476	4.34e-10	lct.1.L	2.91158	0.000559601	nr1i3.L	1.75213
krt222	5.44367	0.0413443	mrc2.L	3.35878	2.33e-06	LOC108714308	2.84413	0.000238074	sp9.L	2.70936	0.0131104	cga.L	2.60499	5.22e-05	LOC108711579	3.30495	0.00526895	zswim4.S	1.47156	0.00357066	hid1.S	0.858014	0.0255058	LOC108697430	1.82406	0.0181253	tp73	2.90549	0.000373944	LOC108716735	4.45535	0.00563243	amotl1.L	2.01566	0.0091004	rbm38.S	1.51323	0.0178391	bmper.L	1.68339	0.024061	cebpa.S	2.39899	0.00456896	Xetrov90026452m.S	2.9088	0.0146667	hspg2.L	1.74952
LOC108708636	5.3997	0.0218239	hoxc10.L	3.34978	0.000566829	reps2.S	2.84081	0.00049144	Xelaev18012289m	2.70897	0.0174831	drgx.L	2.60033	1.9e-10	rasgef1a.L	3.29482	0.0316533	ltbr	1.46825	0.0209405	acvr1.L	0.857157	0.00452431	Xelaev18043506m	1.81408	0.0242926	pcnt.L	2.88534	0.000322656	ventx1.1.S	4.45363	1.28e-08	lin28a.S	2.01269	0.000839769	dlx3.S	1.51187	0.00250142	sh3rf2.S	1.67852	0.00689802	fcgbp	2.39436	4.71e-12	LOC108710827	2.90766	0.00259854	pts.S	1.74919
Xelaev18047274m	5.38133	0.0048806	afap1.S	3.34635	1.38e-21	barhl2.S	2.83958	0.0475684	fbxo32	2.7046	1.86e-16	Xelaev18016122m	2.59907	1.74e-16	nox1	3.2671	2.45e-10	dhx58.L	1.46393	0.000272444	tgif1.S	0.852854	0.027911	chsy1.S	1.81294	0.0492276	tekt4.S	2.88283	0.00214181	Xelaev18035393m	4.45348	0.00142019	trim67.S	2.01055	0.0220685	gli3.L	1.50451	0.00217047	Xelaev18027269m	1.67718	4.6e-05	cish.L	2.38565	0.0199463	fgfr2.S	2.9074	2.48378e-06	arrdc3.L	1.74578
Xelaev18011386m	5.38133	0.0158622	hdac9.S	3.34497	0.0484336	loc100496187.L	2.83551	0.0349109	cfap54	2.70164	6.72e-16	fign.L	2.59628	3.83e-07	wasf3	3.26363	0.03697	ggt1.L	1.46211	2.49e-05	cass4.L	0.83802	0.0362588	fzd3.L	1.81265	0.0170092	dennd1b.L	2.87248	0.00611096	neurl1b.L	4.44223	1.63e-14	LOC100495010.S	2.00414	0.00299578	ptk2b.S	1.50055	0.030111	krt18	1.67419	0.0156996	wfikkn1.L	2.38121	0.000110053	polm.L	2.90533	0.016248	krt.L	1.74041
Xelaev18001971m	5.38088	0.00617478	LOC100495222.1.L	3.34489	4.86e-25	gata6.L	2.83517	2.79e-15	LOC108701132	2.69155	0.000218154	fzd6.L	2.58799	2.85e-05	fzd2	3.2601	3.15e-07	lin28a.L	1.45432	0.00957995	ppp1r8.L	0.837173	0.00112866	rnf208.L	1.81068	0.0148382	c2orf50.S	2.87196	0.0275971	dnah1.L	4.44045	0.00569836	rai14.L	2.00172	0.00606433	Xelaev18003060m	1.49985	0.000405858	lgalsl.S	1.66652	0.00238487	ggact.L	2.37406	0.0263369	LOC101733888.L	2.90359	4.52727e-06	slc25a29.L	1.73835
Xelaev18043700m	5.3791	0.0252097	rnf165.S	3.31902	3.93e-05	vtn.L	2.83488	0.0433781	siglec1.L	2.67583	9.94e-05	lrfn5.L	2.58661	0.0117392	hsp90aa1.1.L	3.25418	0.000271342	itga6.L	1.4518	6.53e-07	mbd6.L	0.833553	0.0308968	sytl2	1.81025	4.98e-05	ccdc39.L	2.8602	6.83e-05	eppk1.L	4.43071	0.0290543	upk2.S	1.99603	0.0109431	post5.S	1.48504	0.000750063	rasal1.L	1.66192	0.00151798	galnt5.S	2.37325	0.0218058	Xelaev18006063m	2.88788	0.0409431	trarg1.L	1.73826
slitrk1.S	5.37207	0.00043879	LOC108701090	3.31735	0.044852	notch2.S	2.8334	1.17e-05	pnpla2	2.67555	0.0406465	vwa2.L	2.58221	9.14e-05	admp2.L	3.25366	8.56e-12	fam193a.L	1.44592	0.00108287	tgif1.L	0.83296	0.0164708	lrmp.L	1.80903	0.0323269	ccdc96.L	2.85814	0.0255442	lhx3.L	4.41921	0.00596724	krt5.7.L	1.99341	2.38e-05	c2orf68.L	1.48456	0.0192906	Xetrov90014299m.L	1.65829	1.1e-08	agr2.S	2.37283	0.007639	Xelaev18022785m	2.88606	0.00878223	irf8.S	1.72303
st6gal1.L	5.35443	1.65e-09	loc446281.L	3.31717	6.76e-05	cdh2.L	2.8316	3.1e-07	LOC108714578	2.67266	2.09e-07	c3.L	2.58097	1.06e-06	cass4.S	3.24731	6.57e-05	tubb2b.L	1.44572	1.04e-05	scube2.S	0.828353	0.0391082	pprc1	1.80735	0.00764533	dynlrb2	2.85794	0.0238416	slc38a2.L	4.39555	4.41e-05	lrig1.L	1.99332	0.0220732	LOC100486385.S	1.48289	0.00300817	cdx1.S	1.64674	0.0156299	LOC108699846	2.37072	0.00218071	LOC100489607.1	2.88129	2.20423e-07	apeh.L	1.72075
rasip1.L	5.3411	0.00711795	Xelaev18038469m	3.31497	0.00701979	plekhf1.S	2.82916	1.87e-05	LOC108717136	2.66825	0.000168306	b4galt4.S	2.58018	1.12e-05	Xelaev18012750m	3.24195	0.000626663	ventx1.2.S	1.4444	0.00277857	e2f7.L	0.826996	0.034246	rassf10.L	1.79137	0.00716718	loc100496187.L	2.85203	2.49e-05	crabp2.L	4.38744	0.0295058	id4.S	1.99268	0.046398	efhc1.L	1.48204	0.0421179	cxcl12.S	1.64561	0.0109709	robo3.S	2.36247	0.00409177	cryaa2	2.87351	0.0227874	Xelaev18043700m	1.72018
htra3.S	5.33339	7.61e-06	epas1.S	3.31071	5.25e-06	LOC108716925	2.82836	0.0339535	Xelaev18044434m	2.66487	0.038139	ptprc.L	2.57256	7.95e-05	rgl2	3.23177	1.57e-05	Xelaev18017221m	1.44152	0.0143272	iffo2	0.824535	0.0146097	sytl4.S	1.78699	0.00811518	sytl2	2.84919	4.68e-06	tph1.S	4.38488	0.0102439	kalrn.L	1.99262	0.000405579	gfpt1.L	1.4745	0.00452431	ovol1.L	1.63179	0.0272166	arid3a	2.36011	0.000501216	kiaa1324.S	2.87271	4.28221e-06	c17orf58.L	1.72009
lzts1.L	5.3289	1.02e-07	ccn2	3.30726	0.000975788	slc26a4.L	2.81842	0.000165475	fzd2	2.66482	4.23e-21	rnf144b.L	2.56508	1.85e-06	irf8.S	3.22986	5.51e-05	hdac11	1.44106	0.00521137	fbxl20.S	0.824114	0.0431088	eya1.S	1.78494	0.0265819	fam92b.S	2.82107	0.0101449	nhs.L	4.3766	0.000644501	kiaa1614.L	1.99089	0.0339576	kctd15.L	1.47257	0.0267847	gk.L	1.63078	1.9e-05	c6orf132	2.35369	0.000109384	LOC108713946	2.86652	0.000774155	card9.L	1.71678
LOC108702204	5.31037	1.02e-11	gatm.L	3.30723	1.27e-23	foxa1.L	2.81791	1.71e-16	slco4a1.L	2.66415	0.000639853	otop2.L	2.55919	0.0106687	col11a2p1.S	3.2298	0.0033009	LOC108719506	1.43884	0.00189797	pdk4.L	0.813217	0.019753	MGC81163	1.78398	0.0184703	LOC108708812	2.82097	0.000354873	LOC108702448	4.37604	5.35e-07	hhip.L	1.98888	0.0143307	loc733735.L	1.47178	0.0441764	rpe65.S	1.62881	2.6e-05	tnc	2.3463	0.00585243	dmrt3.S	2.8613	0.0263273	clcnkb	1.71507
antxr2.S	5.30027	0.00886638	cdx1.S	3.29333	1.65e-07	lrig1.L	2.81677	6.95e-09	LOC108715827	2.65918	0.00108432	notum.S	2.55325	5.76e-11	cpm.L	3.21903	0.032079	lsp1.S	1.43838	0.0317777	acer2.L	0.802837	0.0240053	pkp3.S	1.77603	0.000294281	ccdc63.S	2.81648	0.000993963	fam83c.L	4.37277	0.0126524	Xelaev18009838m	1.98077	0.00400177	prpf39	1.46627	0.00231811	angpt4.S	1.62735	0.000766601	tuba1a.S	2.34408	0.000197658	Xelaev18022168m	2.85504	1.06578e-11	slc16a6.S	1.71474
zscan5a	5.27236	0.00875022	Xelaev18020658m	3.28916	5.85e-12	xmc.S	2.81335	3.66e-06	dspp	2.64633	1.95e-08	bcam.L	2.55228	7.54e-10	xepsin.L	3.20309	4.99e-20	LOC108706094	1.43681	0.00246579	grx5	0.802455	0.0457705	ctbs.S	1.77458	0.0221421	sidt1.S	2.80942	0.0365956	Xelaev18029244m	4.3706	0.0087737	irak2.L	1.97661	0.00589998	rnf165.S	1.45791	0.0424561	c6orf132	1.62655	0.0103004	krt12.L	2.34095	0.000174951	slc2a1.S	2.85318	2.34498e-16	lypd6.L	1.71039
LOC108701312	5.27114	0.00894111	xenf	3.28895	1.44e-39	plscr3	2.81253	4.36e-08	pfn4.S	2.64217	0.0137874	rbm47.L	2.54966	1.39e-22	Xelaev18024603m	3.18706	0.0484394	galnt7.S	1.43323	0.0455605	hexim1.L	0.802392	0.00217922	atg16l2	1.76817	0.000279433	ccdc65.S	2.79838	0.000215683	LOC108717350	4.36904	1.51e-08	nr1i3.S	1.97192	0.0336086	epn3.L	1.45457	0.00212124	slc44a3.L	1.61901	0.000225195	klf3.L	2.34049	0.0170101	Xelaev18003895m	2.84987	0.00169305	LOC108715348	1.71004
Xelaev18003943m	5.26957	0.0117362	MGC83169	3.28667	0.00114978	pcdh18.L	2.8058	0.000112818	tsc22d3.S	2.63804	6.37e-05	atp13a5.L	2.54836	0.00246473	ptprj	3.17134	0.0319703	grhl3.L	1.43251	0.0204852	mesdc1.S	0.795607	0.0156183	ccno.L	1.76635	0.000619232	grb7.L	2.79508	0.0155282	nxpe2p1	4.36738	0.025288	mars2	1.96835	3.48e-05	lpar2.L	1.4497	0.034032	crabp2.L	1.61788	0.00222887	LOC108712697	2.33301	1.67e-05	LOC108705740	2.83809	0.000175882	mig30.L	1.70935
kiaa1324l.L	5.24561	1.5e-18	a2ml1.L	3.28623	0.00620824	LOC108715287	2.80326	2.66e-05	nkx2-5.S	2.63793	3.24e-08	nyap2	2.54766	0.0339011	gli1.L	3.16868	0.0109822	LOC108715136	1.42209	0.00401158	ncapd2.S	0.795312	0.00323464	slc17a9.L	1.76542	0.0223754	gcm1.S	2.7852	0.000522857	Xelaev18014160m	4.36337	0.0403914	ifnlr1	1.96676	0.00646247	MGC52622	1.44452	1.18e-05	sp7.S	1.61785	4.88e-06	anos1.L	2.33036	0.0244068	skida1.S	2.82654	0.00238734	plekhf1.S	1.70914
Xetrov90026452m.S	5.23069	0.0104179	clca3.L	3.27802	3.63e-10	col21a1	2.79739	0.000877332	LOC108701392	2.63553	2.51e-07	LOC108717906	2.54605	0.0472303	socs2.L	3.1648	4.6e-14	pcbp2.S	1.41877	0.045178	acvr1.S	0.781751	0.000644258	tesc.L	1.76312	0.0124394	myo5c.L	2.77802	0.00366074	LOC108719085	4.35077	1.27e-05	znf608	1.95735	0.00818141	lmo4.2.S	1.43941	0.0319744	c8g.S	1.61317	0.000165454	spata5l1.L	2.32965	8.04e-06	sptbn5.L	2.81943	0.00738569	fam83c.S	1.70891
map3k19.L	5.22791	0.0122909	otog.L	3.27385	0.000413048	LOC108706759	2.78491	0.00802035	LOC108712047	2.63495	0.0237039	rasgef1b.S	2.54157	2.53e-12	Xelaev18029244m	3.15748	0.0015007	ervfrd-1	1.41823	0.00396862	crebzf.S	0.780645	0.0350774	asl.L	1.75353	0.0323269	sytl5.L	2.76602	0.0104211	atp1a3.L	4.34417	0.0070408	fzd3.S	1.9555	0.00771348	gpr143.S	1.42955	0.0146523	bicd1	1.60509	0.0169069	LOC108718814	2.32789	0.00675908	cass4.S	2.81582	1.87582e-05	casp7	1.70795
lefty.S	5.21462	6.4e-248	LOC100144987.S	3.27267	0.000661084	megf6.L	2.78237	0.00943046	cdx4.S	2.62933	0.00756623	relt.L	2.53931	3.33e-12	anpep.S	3.1512	0.00031442	fabp3.S	1.41019	0.0447157	vwa5a.L	0.778117	0.0110697	rbbp8nl.S	1.75276	0.0330597	dnah2.L	2.76601	0.00806429	itprip.S	4.33885	3.96e-06	emp2.S	1.95526	0.00158829	tusc2.S	1.42932	0.0493594	MGC80993	1.60082	1.1e-08	adam9	2.32508	1.51e-07	LOC108718314	2.81522	0.000302971	s1pr5.L	1.70573
Xelaev18017809m	5.20479	2.43e-06	capn8.S	3.27232	1.95e-17	LOC108704058	2.78127	0.00951597	snai2.S	2.62652	7e-14	atp8b2-like.L	2.52711	1.37e-26	lsp1.S	3.14834	0.000469518	LOC108710017	1.40656	0.00604518	sec14l1.L	0.777704	0.00106935	galnt10.L	1.74962	0.0142729	atp13a4.L	2.76497	0.015291	LOC108705899	4.33253	0.0378378	cenpv.L	1.95437	0.000150918	nipal2.L	1.41934	0.00110869	btc.S	1.59373	0.00051521	kmt2c.L	2.31894	1.03e-07	a2m.S	2.81373	1.11505e-05	Xelaev18009606m	1.70541
fam212a.L	5.19522	3.89e-82	cdon.L	3.26924	3.15e-34	epha7.L	2.77754	9.77e-05	fmnl2	2.62084	0.000722573	dleu7	2.51152	3.19e-17	c22orf15.L	3.14682	0.00800176	cfap206.L	1.40577	0.0341741	arrdc3.S	0.766852	0.0330104	syne3.L	1.74951	0.0148382	LOC108706691	2.76426	0.0223003	LOC108715703	4.32302	2.76e-11	gatm.L	1.94641	0.00243577	tuba3c.S	1.41522	0.000329396	znf185.S	1.5923	0.00936449	fucolectin.S	2.31631	0.000541771	wnt5b.S	2.81123	1.92444e-05	lhx3.S	1.70443
noxa1.L	5.18799	0.012592	ptprr.L	3.26127	0.0183562	astl2d.3.L	2.77611	0.0149629	plekhg4b	2.61781	0.0360499	foxi4.2.L	2.50892	2.88e-19	a2m.S	3.14499	9.61e-14	kiaa1324.S	1.4041	0.000488301	rap2b.S	0.762694	0.000517202	capn8.S	1.74617	0.00411516	LOC108707893	2.76111	0.00251175	gprc5cl1.L	4.32223	9.1e-14	nxpe3l.6.L	1.94596	0.000189439	LOC108715921	1.40625	0.00796725	LOC108715628	1.58848	0.0410126	bcat1.L	2.31092	0.001275	rpe65.S	2.81014	0.00056767	Xelaev18009532m	1.69375
sncb.L	5.18151	9.9e-10	LOC108705994	3.26072	2.49e-91	LOC108701458	2.77396	0.000646772	lfng.S	2.6141	7.29e-14	dcx.L	2.50098	0.0487626	nat8l.L	3.14321	0.00654504	trarg1.L	1.40082	0.00407739	atp1a1.L	0.761888	0.0198327	tcp11l2.L	1.74393	0.0427851	syt16.L	2.7583	0.000728408	ror2.L	4.32159	0.000444879	ahnak.S	1.94052	0.0348235	ubald2.L	1.4	0.0344601	creb3l4.L	1.5879	0.0332612	hid1.L	2.30838	0.00895261	fam83c.L	2.8072	0.00940796	clic3.L	1.68699
f3.S	5.17728	5.16e-08	itih3	3.25878	1.22e-16	lmo1	2.77266	2.35e-08	ctnna2	2.6109	7.13e-06	c8g.S	2.50052	1.04e-13	sema3f.S	3.14195	0.000913704	ugcg.S	1.39908	0.0110248	ctps1.S	0.752899	0.000860047	trib1.L	1.74376	0.00153101	tlrs5	2.75281	0.0010998	gfod1	4.31884	2.11e-19	LOC108708225	1.93973	0.0409489	klhl25.L	1.39957	0.0100926	LOC108719420	1.58409	0.000108484	phka2-like.S	2.30672	0.0397368	LOC108717933	2.80524	0.000499735	gpr65.L	1.68139
LOC100495966	5.1685	0.00168194	tlx3.L	3.25749	0.000244284	foxd2.L	2.77058	0.00321426	wnt4.S	2.60752	4.39e-06	ncam1.S	2.49502	2.87e-07	scnn1a.L	3.1412	0.0227557	sox9.L	1.3972	0.0352354	zbtb21.L	0.75279	0.00119401	ccdc151.L	1.74035	0.0149681	rsph10b.S	2.75268	0.000271004	ccnd1.L	4.30781	1.83e-06	col4a5.L	1.93337	0.0322891	znf644.L	1.3986	0.0403485	rock1	1.58319	1.24e-05	sh3d21.S	2.30562	4.7e-05	itga6.L	2.80522	3.68673e-10	gpr65.S	1.68067
nodal3.2.L	5.1575	0.0462829	cfh.L	3.25504	2.01e-05	LOC108700983	2.76854	0.00160528	ror1.S	2.60421	4.58e-06	Xelaev18034274m	2.48554	0.037741	trim67.S	3.13426	0.00495102	rbms2.L	1.39706	8.7e-06	rnf11.L	0.751567	0.0149256	rbbp8nl.L	1.73566	0.0444658	caps2.L	2.74934	0.000148699	rpe65.S	4.28386	0.00478032	Xelaev18013398m	1.9316	0.0170226	zbtb46.S	1.39771	0.0108489	comt.2.S	1.57752	0.00380605	Xelaev18029603m	2.30107	0.0207291	scnn1a.L	2.79321	0.000110686	cnfn.1.L	1.67875
Xelaev18042907m	5.15501	0.0128866	rgs1.L	3.25425	1.7e-11	fmnl2-like.S	2.76734	4.35e-05	rgs14.L	2.60207	6.37e-11	vipr1.S	2.48473	0.000126772	hpgd.S	3.13373	0.0341612	rreb1.S	1.3966	0.0228601	LOC100158389	0.749452	0.0457705	sept5.L	1.72918	0.0433439	tanc2.L	2.7374	3.3e-06	chrd.L	4.27992	0.00994627	mmp14.L	1.93004	0.0121562	shroom4.L	1.39719	0.000935555	stard10.S	1.57582	4.46e-07	krt16.L	2.29579	0.00729042	hhip.L	2.79315	4.13665e-05	bcl3.L	1.67838
elavl3.L	5.15163	7.73e-13	LOC108705531	3.24231	0.000400691	g0s2.L	2.76041	0.011005	p2ry1.L	2.60106	2.62e-10	elf1.L	2.48269	5.07e-10	irf1.L	3.13214	2.92e-06	tubb4b.L	1.39449	7.99e-06	myl9.L	0.747138	0.0142858	tead4.L	1.72608	0.00565309	lrrc23.S	2.72677	0.000774175	LOC108705022	4.26796	0.000198511	fam193a.L	1.92813	0.00158864	st6galnac2.S	1.39023	0.0223954	tmem56.L	1.56694	0.00929097	adgrf1.L	2.29489	2.08e-05	LOC108706274	2.78807	0.000841979	loxl1.L	1.67828
gucy1b2	5.1463	0.0016274	hhip.L	3.23205	4.94e-11	ttn	2.76	0.000116573	Xelaev18028752m	2.59435	0.0245164	mttp	2.48247	0.000121784	wfdc2.L	3.13056	0.0164	klf9.L	1.39343	0.00730898	actb.S	0.735932	0.00778116	chd2.L	1.72245	4.98e-05	LOC108698160	2.72632	0.00664808	Xelaev18026939m	4.2498	0.00313261	traf4.S	1.9173	0.000107291	cdh26.S	1.38943	0.0436122	gopc.L	1.56511	1.74e-12	map4k3.L	2.27973	0.000171674	pcdh8l.L	2.78626	0.00024461	mxi1.L	1.67465
szl.L	5.14271	2.25e-23	LOC108696475	3.22789	0.00743886	avp.L	2.7599	0.000741195	epha7.L	2.5928	9.19e-13	Xelaev18031009m	2.47347	3.21e-06	nt5dc1.S	3.12848	1.01e-07	id2.L	1.38845	0.00605316	znf292.S	0.72016	0.0357584	znf644.L	1.72238	0.0144277	hydin.S	2.72486	0.00209669	Xelaev18018260m	4.2492	0.00115146	LOC494849	1.91439	0.00463752	MGC83169	1.38694	0.00773115	b4galnt3.S	1.56502	0.0494206	fzd10.S	2.27532	0.000106941	LOC108695521	2.77716	0.00123616	LOC100490918.L	1.67231
snai1.L	5.13709	1e-173	akap12.L	3.22444	1.07e-38	c4orf45.L	2.7596	0.000279325	barhl2.S	2.59207	2.67e-07	twsg1.S	2.45764	1e-08	LOC108715348	3.12581	0.0342762	Xelaev18034047m	1.38792	0.00973736	alcam.L	0.708569	0.019125	LOC108704672	1.72057	6.83e-05	liph.L	2.71823	0.00896384	MGC52622	4.23592	0.00147107	spred1.L	1.91157	0.0182651	stard4.L	1.38636	0.0186173	pprc1	1.56174	0.00131366	pcdh18.L	2.26911	0.000511585	Xelaev18004563m	2.77563	1.66664e-07	ranbp3l.L	1.67226
faim2.S	5.12268	0.0173003	kcnh4.S	3.19554	5.11e-08	onecut1.2.S	2.75531	0.00108404	crabp2.L	2.59073	6.86e-19	slc4a4.S	2.45739	4.08e-17	ttc34.S	3.1239	0.0376235	MGC82975	1.38283	0.000480637	prpf39.1.S	0.704832	0.0463055	LOC108710484	1.71761	0.0447301	syt1	2.70674	0.00866784	akna.S	4.23137	0.00630082	arl4c.S	1.91051	2.35e-05	b4galnt3.L	1.3815	0.000834381	esrrg.S	1.56145	0.00936449	LOC108705956	2.26794	0.0149241	slc30a8.L	2.77069	0.00923254	ints6l	1.67142
has2.L	5.12108	2.28e-52	pou4f1	3.1847	0.000450536	Xelaev18043356m	2.75174	7.26e-05	tmprss2.2.L	2.58969	0.00677456	ero1b.L	2.45328	0.00152941	cers1.L	3.12157	0.0164	zswim5	1.37356	0.000124527	ube2c.S	0.697187	0.00450332	post7p.L	1.71503	6.37e-07	capn8.2.L	2.70649	0.00112124	LOC108714958	4.22436	0.000117194	rab25.L	1.90495	0.0267005	slc9a2	1.37375	0.026509	loc108648340.L	1.56091	0.00572123	cog1.S	2.26049	5.7e-09	Xelaev18009885m	2.75927	3.03424e-06	myom1.L	1.66848
hes7.2.S	5.10109	7.85e-94	antxr2.S	3.18463	2.17e-14	Xelaev18010194m	2.75169	0.0481426	cebpd.L	2.5831	1.07e-08	dusp8.S	2.45276	2.13e-15	apcdd1.S	3.11992	0.00340894	ccnd1.L	1.37253	0.0470594	rpl37.S	0.692091	0.017932	LOC108708333	1.71222	0.0354377	katnal1.S	2.70474	0.0115317	LOC108710290	4.21498	0.00018909	fcgbp	1.89745	0.0239798	lin28a.S	1.37265	0.00186292	krt23.L	1.56074	0.0306629	hes3.3.L	2.25755	1.53e-05	dhh.S	2.75569	0.00111449	Xelaev18008189m	1.66838
Xelaev18038471m	5.0763	0.00123775	rhcg.L	3.18008	0.00908596	Xelaev18032606m	2.751	0.00726963	LOC108719038	2.57595	0.0134227	bambi.L	2.44665	2.14e-26	glipr2.S	3.10731	0.027052	creb3l2.L	1.37216	0.0389952	luc7l2	0.690253	0.0309268	esrp1.L	1.71102	0.00513154	LOC108708706	2.70001	0.0270445	LOC108703375	4.2128	0.0190803	has-rs.S	1.8944	0.00223403	hnrnpr.L	1.37175	1.58e-05	klf5.L	1.56024	0.00144473	rnf43.S	2.25535	0.0276516	LOC108717076	2.7526	0.0243256	shbg.L	1.66771
gdf3.S	5.06586	2.88e-45	spred1.L	3.17863	1.07e-38	mettl24.L	2.74782	0.0157008	Xelaev18029531m	2.56051	0.00100577	myt1.L	2.44627	1.24e-05	Xelaev18024458m	3.09177	0.00393435	fth1.S	1.36937	0.038075	cltc.L	0.686786	0.00175384	anxa2.S	1.70933	0.049254	krt222.S	2.6951	0.0442302	gata2.S	4.20451	0.0331242	Xelaev18024078m	1.89311	0.037209	lin28a.L	1.36739	0.0256537	nedd9.L	1.55511	0.000182695	cyr61.L	2.24682	0.02831	btg2.S	2.75072	7.72583e-13	crocc.L	1.66382
LOC108715654	5.04483	0.0242104	nrp2.L	3.17764	1.21e-13	pvrl1-like.2.S	2.74767	2.09e-08	Xelaev18012293m	2.56039	1.86e-10	opn5.2.L	2.44624	6.02e-07	tap2.L	3.08667	0.0164503	ralgds.S	1.36784	0.0169375	noc4l.S	0.686104	0.0221999	b3gnt7.L	1.70869	0.0279451	tsga10.L	2.69392	0.000525868	cdon.L	4.19072	0.0165963	tubb4b.L	1.89002	1.54e-10	p4hb.L	1.36418	0.00217086	notch2.S	1.5492	0.00505671	bmpr2.S	2.24421	0.00400163	LOC100192369	2.74281	0.00702781	socs4.L	1.66293
kcna2.S	5.04337	0.0247018	Xelaev18011724m	3.17388	0.0110379	id4.S	2.74628	8.34e-07	dhrs3.L	2.55945	6.02e-06	etv2.L	2.44399	1.02e-06	arhgef19.L	3.07798	0.0193274	scube2.L	1.36731	0.00023191	pcf11.S	0.673622	0.048987	pnck.S	1.707	0.00302547	kitlg	2.69297	0.00202407	loc100494211.S	4.1811	0.00293253	LOC108709568	1.88998	0.000477513	pprc1	1.36372	0.031455	znf532.L	1.54441	0.00684609	znf534.L	2.23903	2.22e-09	cd99l2.L	2.74136	0.00200608	hoxd9.L	1.6622
fgd1.L	5.04325	5.59e-17	LOC108715348	3.17178	5.75e-08	tyr	2.74067	5.75e-15	pm20d1.L	2.5575	0.0298621	habp2.L	2.43731	0.0191971	Xelaev18013398m	3.07513	0.00203836	mig30.L	1.36445	0.000231895	rad51ap1.L	0.672653	0.043745	rbm47.L	1.7033	0.011849	myo10.S	2.69286	0.00502249	1a11.L	4.17486	5.48e-06	ank3	1.88683	0.0106849	tgif1.L	1.36363	0.0323515	kiaa1217.S	1.54438	0.0148597	xpo4.S	2.23658	0.000393862	LOC100489157-like.S	2.735	0.00115174	syt10	1.65168
foxi1.S	5.03705	0.00058035	hoxc9.L	3.16143	0.000233144	trpv5.L	2.73801	6.69e-09	rasgef1a.L	2.55506	0.0462365	chrnb2.S	2.43535	0.000719178	LOC108701422	3.07252	0.0431292	gpr143.L	1.35996	0.0023919	wdr83os.L	0.671261	0.0435982	pmm2.L	1.70127	0.0318394	nipal1.L	2.69264	7e-06	anpep.S	4.17415	0.000960069	LOC108701422	1.8845	0.0354915	LOC108717200	1.3551	0.00257394	LOC108717439	1.54221	0.0271017	ptk2b.S	2.23371	2.38e-06	LOC100489887.L	2.73494	2.9431e-12	il10rb.L	1.65102
mab21l3.S	5.01493	1.16e-08	slc6a13.L	3.16086	0.00215116	schip1.S	2.73674	1.13e-11	btbd6.L	2.54736	1.41e-14	tbata.L	2.43289	0.000168144	wnt7a	3.06632	0.0280178	ras-dva1.L	1.35382	0.00566077	katnal2.L	0.670326	0.0473631	esrp1.S	1.69741	0.00439932	dlec1.L	2.69125	0.00161734	degs3.L	4.17147	0.00129843	evpl.L	1.88194	5.16e-05	dlc1	1.3498	0.0469712	rnd3.S	1.54124	0.018643	LOC108698731	2.22155	0.0187032	icam5	2.72193	0.0090683	LOC100496293.L	1.64765
myoc.L	5.00955	0.0407311	ccnd1.L	3.15756	2.15e-11	tcim.L	2.7307	0.000305751	LOC108701275	2.54445	0.000210701	slc6a8.L	2.42798	4.65e-21	card9.L	3.0651	7.73e-07	tuba3c.S	1.3503	0.00322622	gm20188	0.665515	0.0137068	foxn4.L	1.69708	0.00861216	ttc21a.L	2.6893	0.00702994	st6galnac2.L	4.16319	9.89e-06	xepsin.L	1.87993	5.8e-06	ddit3.L	1.3463	0.0115001	LOC108715762	1.5352	0.0164971	inf2	2.21423	0.0175857	vav2.L	2.71993	7.10434e-07	stard10.L	1.64677
Xetrov90023614m.L	4.95963	2.02e-06	rorc.S	3.15096	0.00906971	slamf9	2.72666	0.00704721	pkdcc.2.S	2.54276	3.46e-12	olig2.L	2.42696	0.00283071	itprip.S	3.04481	6.89e-05	kitlg.L	1.34904	0.04884	mlec.S	0.661815	0.0106489	smug1.L	1.69583	0.0207411	rspry1.L	2.68346	0.00664808	LOC108715890	4.15962	0.0360395	lrrc56.L	1.87323	0.00416892	pvrl4.S	1.3456	0.00840321	slc4a1.S	1.53152	0.0182844	kirrel1	2.21233	0.0187783	socs3.L	2.71732	0.00010022	cish.L	1.64366
LOC108717287	4.95107	0.00763428	kcnj9.S	3.1463	0.0349226	pitx1.L	2.72395	0.0358766	LOC108702970	2.53978	0.00936416	rundc3a	2.42271	2.99e-23	clca3.L	3.03905	9.06e-07	hdac7.L	1.34834	2.12e-06	itm2a.L	0.646849	0.00175151	cyp2ac1	1.69576	0.0391788	gjb3l.S	2.68001	0.0112161	LOC108699553	4.15689	0.00720212	LOC108704672	1.87169	0.00129413	MGC80993	1.34479	0.00676234	gne.S	1.52637	0.0167631	flrt2.S	2.21174	0.00562852	LOC108706197	2.7002	0.0162131	dst	1.6432
Xelaev18006376m	4.93821	0.00012151	gsc.L	3.14562	5.27e-66	LOC398451	2.71058	3.22e-05	or6f1	2.53354	0.00717014	esr10.S	2.42101	5.5e-06	hao2.L	3.0178	0.0283524	txnip.S	1.34636	0.000280593	actb.L	0.646673	0.00264125	prickle2.S	1.69559	0.0150457	LOC108698822	2.67642	0.000161126	LOC100489887.L	4.15296	0.00479548	fgfr2.S	1.86395	0.0064512	cdk1.S	1.3393	0.00247576	aldh1l1.L	1.51633	0.00195406	lypd6b.L	2.20977	0.00291051	ptch2.S	2.69793	1.92308e-05	scube2.S	1.64132
fgf20.L	4.92913	2.47e-14	pdgfra.L	3.13849	4.27e-65	LOC100494033.L	2.70987	0.00412249	adcy9.L	2.52884	5.5e-13	LOC108705612	2.41793	0.0162304	LOC108695812	3.01555	0.00103739	id3.S	1.33921	0.00726525	ubb.L	0.646488	0.0131768	chpf.S	1.69238	0.0250783	b4galt4.L	2.67418	0.00364801	ccnd1.S	4.15253	6.3e-15	ccnb3.S	1.86243	6.33e-05	top2b.S	1.33784	0.00587954	slc18a1	1.51024	0.00196845	stoml1.L	2.20748	0.00107812	Xelaev18011648m	2.6871	0.0041104	loc108648340.L	1.64084
Xelaev18008846m	4.928	0.0284758	LOC108708812	3.13583	0.00573696	pip5k1b.L	2.70676	1.72e-06	Xelaev18033620m	2.51837	0.000354444	rab3d.L	2.41505	5.12e-13	vangl1.L	3.01081	0.0200218	kcnk5.S	1.33681	0.0150235	ppp1cb.L	0.641079	0.0373604	adgrl2.S	1.69092	0.00633394	krt8.2.L	2.67058	0.00030612	Xelaev18013173m	4.14537	0.0222217	znf185.S	1.86205	0.0177709	fam177b.L	1.32608	0.00889117	Xelaev18000128m	1.50843	4.8e-06	tm2d3.L	2.20682	0.0188788	Xelaev18000483m	2.68143	1.92444e-05	cfap206.L	1.62254
tril.S	4.92679	3.72e-11	Xelaev18005924m	3.13149	8.78e-05	p2ry11.L	2.69826	0.0272377	fgfr2.S	2.51829	2.62e-12	rxra.S	2.41462	2.5e-11	cass4.L	3.00568	1.09e-11	LOC108702458	1.33286	8.77e-06	eif5a.L	0.618682	0.0220699	amotl1.L	1.68561	0.0188183	c16orf87.L	2.66909	0.0289106	gnb3.L	4.14204	4.51e-07	gfpt1.S	1.84992	3.1e-07	sphk2.S	1.32166	0.00908464	rps6ka4.L	1.50777	0.00150143	b4galnt3.S	2.20451	0.011483	lef1	2.67368	0.0347027	apoc1-like.L	1.62213
fam26e.S	4.92429	0.024103	tnni3k.S	3.12197	1.81e-06	tmprss4.L	2.69717	9.5e-18	chsy3	2.50114	2.59e-06	mef2c.L	2.41205	0.0295014	lrriq3.S	2.99609	0.000831879	gfpt1.S	1.33229	0.00602548	rpl27a.S	0.603289	0.0449936	znrf3.L	1.68543	0.0148382	lrrc61.L	2.66568	0.00522749	wfdc2.L	4.1401	0.0026263	cfb.L	1.84921	0.0216272	degs3.L	1.31787	0.0422209	arhgap6	1.50473	0.00907758	atp13a-like.L	2.20093	2.17e-13	Xelaev18003544m	2.67229	0.0146258	flt4	1.60485
hoxc9.S	4.914	0.00958742	fgf16.S	3.11797	2.52e-06	foxq1.S	2.69517	0.0371128	fzd10.S	2.49736	9.76e-09	prdm16	2.41077	9.37e-06	polm.L	2.99122	0.0336679	fgd1.L	1.3301	0.000173913	mcl1.L	0.599454	0.0280342	cxcl12.L	1.68347	0.0284924	lhb.L	2.66373	7.93e-06	acy3.L	4.13025	6.91e-10	MGC68910	1.84798	0.00194933	fzd3.L	1.31164	0.0040602	specc1l	1.50067	7.24e-05	dst	2.19532	0.00322635	LOC108703541	2.66807	0.00926473	loc100497729.L	1.59835
ccndx.S	4.9066	1.46e-44	pcdh8l.S	3.10765	7.09e-07	fkbp9.L	2.68808	0.00463188	hgs.S	2.49515	0.0203455	p2ry2.S	2.40828	0.00266135	cd163	2.98495	0.00358239	LOC108713945	1.32988	0.00790283	rps9	0.596926	0.0209077	armc4.S	1.68226	0.0390596	foxa1.L	2.66218	0.0297402	mixer.L	4.12314	0.0330064	s1pr5.L	1.84523	0.0182481	LOC108700036	1.31028	0.0178391	rnf43.L	1.49846	0.00516494	vill.S	2.19264	2.6e-06	Xelaev18040896m	2.66604	0.00197364	klf10.L	1.59798
efnb2.L	4.89611	1.18e-29	hhex.L	3.10659	1.99e-24	Xelaev18011724m	2.68198	2.07e-06	ncmap.L	2.49387	0.0099463	nrxn3.L	2.40745	1.04e-06	fosl2.S	2.98025	5.17e-11	vgll4l.L	1.32361	0.00923096	ier2.L	0.59148	0.0215277	dgka.L	1.6821	0.0170092	anxa9.L	2.66135	0.00811776	dhx58.L	4.12025	0.000452348	cyp1a1.L	1.8428	0.0060241	apcdd1.S	1.30623	0.0390728	ano9.L	1.4946	0.00208151	ly6e	2.19036	0.0138287	fbn1.S	2.66034	0.00197766	rbms2.S	1.59739
stx1b.L	4.88886	0.00101949	Xelaev18008648m	3.10627	0.000434363	t.L	2.67071	0.0114465	Xelaev18004205m	2.49152	0.0217802	arhgef25.L	2.40715	0.0195754	epn1.S	2.98008	0.000413435	hes4.L	1.32143	5.09e-06	znf318.S	0.591413	0.0346818	mfsd6l.L	1.68142	0.0323269	rtbdn.S	2.66097	0.00257266	LOC108718863	4.11412	0.0478105	rreb1.S	1.83868	1.64e-05	proser1.S	1.30445	0.0209202	rsph1.L	1.49451	0.00637668	tuft1.S	2.18616	0.000456879	tfec	2.65453	0.0362181	tfcp2l1.L	1.59722
lsp1.S	4.87511	7.8e-12	osr1.L	3.1023	4.48e-37	rnf223.L	2.66968	8.08e-05	igf2.S	2.48679	0.00244839	hrh1.S	2.40327	0.00712461	arhgef3.2.S	2.97415	0.00254538	rasd1.S	1.32103	0.0462824	LOC108695506	0.572251	0.00705145	MGC98819	1.68121	0.00761339	niban2	2.65988	0.00529536	zfp36.S	4.10987	6.42e-06	arhgef3.2.S	1.83831	0.0312067	tnfsf10l.L	1.2978	0.00115529	palm.S	1.49427	0.0121287	casd1.S	2.1722	0.00971697	ifit5	2.65442	0.0150927	LOC108717350	1.59081
capn8.S	4.86618	2.34e-06	eps8l2.L	3.09796	0.0420933	vcan.L	2.66688	2.64e-15	Xelaev18007821m	2.4863	2.33e-08	gpd1.L	2.39959	3.34e-29	LOC108716723	2.97189	9.2e-06	Xelaev18009838m	1.32058	0.00593493	rps2	0.56519	0.0411789	ptger4.S	1.6757	0.0115282	krt17.S	2.65528	0.00803351	arl4c.S	4.08942	2.23e-05	LOC108713945	1.83796	4.03e-05	fer1l4	1.2914	0.00995247	LOC108701743	1.49111	0.000103956	myo1e	2.1659	0.000431192	Xelaev18003767m	2.65165	6.95364e-18	LOC108697654	1.5862
cd80.L	4.85582	0.000279175	trabd2a	3.09484	0.00105983	lrfn1.2.S	2.66352	0.00672875	mn1.S	2.48098	7.03e-29	dach1.S	2.39891	0.0066878	entpd2.S	2.96676	1.96e-18	alcam.S	1.3187	0.0220855	rps2.L	0.548868	0.0425973	fer1l4	1.67491	0.0206316	bbs4.S	2.64809	0.00157287	nkain1.L	4.08751	0.0052388	gpr143.L	1.83605	0.0140014	amotl2.L	1.29124	0.0337181	fzd6.L	1.48883	0.00185259	nceh1.L	2.16369	0.0153063	Xelaev18032716m	2.65127	2.94991e-05	Xelaev18022564m	1.5823
mx1	4.84627	0.0377149	igfbp2	3.09004	0.00700653	Xelaev18032557m	2.66311	0.000669354	lmo3.L	2.48086	2e-15	syt1	2.39625	0.0274783	apold1.L	2.96084	3.15e-05	slc7a5.S	1.31534	0.00035561	arf4	0.535888	0.049927	rnf43.L	1.67184	0.0141182	loc100492168.L	2.64563	0.00063348	pygm.S	4.08711	5.41e-07	LOC108715890	1.83291	0.0150427	gmps.L	1.28887	0.00166039	nr6a1.S	1.48662	0.00218225	kit.S	2.15824	1.08e-05	LOC108700904	2.64829	0.0103937	ralgds.S	1.58197
mmp14.L	4.8426	0.0125229	rap1gds1	3.08501	0.00151656	Xelaev18022564m	2.65534	0.0239854	plvap.L	2.4788	0.00486104	tbx2.L	2.39451	1.73e-10	ptch2.S	2.95993	0.00115499	itpka	1.30624	0.00381085	gpcpd1.L	0.533902	0.0116892	Xelaev18038969m	1.66814	0.000225142	tmem229bl.L	2.64411	0.0455262	cbarp.L	4.08246	5.7e-09	mid1ip1.S	1.82792	0.0475557	Xetrov90014299m.L	1.28724	0.000329396	atp8b3.L	1.4866	0.000260739	LOC108709394	2.15521	0.000525869	gli3.L	2.64226	0.0157886	kiaa0232.S	1.57835
pou6f1.L	4.82808	7.39e-13	Xelaev18017910m	3.08044	0.0494037	a2ml1.L	2.65338	3.78e-06	cdh15.S	2.47586	0.00546678	Xelaev18001208m	2.39316	7.29e-05	sall3.S	2.95888	0.00209158	ranbp3l.L	1.30402	0.000833726	exosc5.L	0.515876	0.0435018	arf6.L	1.66274	0.0180302	clock.S	2.64319	0.000127162	wnt5b.S	4.07732	5.9e-10	atp12a	1.82342	8.53e-06	slc7a4.L	1.2863	5.7e-13	golm1.S	1.48321	0.00150143	foxf1.L	2.15309	0.0484431	nova2.L	2.64218	0.00811927	socs2.L	1.57536
kiaa1324.S	4.82282	8.91e-12	iqch.L	3.07677	6.02e-21	cdc25b.L	2.65109	1.37e-16	cyp26c1.S	2.47559	0.0225349	ripor2	2.39209	0.00011714	cacng4.L	2.95616	0.0313305	LOC100490918.L	1.30361	8.51e-06	msl3.L	0.496268	0.0368262	inpp5a.2.L	1.65829	0.0310122	usp2.L	2.6292	0.000728408	Xelaev18038470m	4.07232	0.0109647	prph.L	1.80708	0.00147367	gfpt1.S	1.28543	1.11e-05	sema6a.L	1.47498	0.0338274	tacr1	2.15005	0.0252301	LOC108701422	2.64184	0.00217613	fosl1.S	1.57349
mst1.L	4.81863	2.05e-26	lin28a.S	3.07646	1.1e-26	LOC108713993	2.64451	0.0027223	ufl1	2.47482	0.000118138	LOC108712047	2.39152	2.37e-05	slc9a3r2.L	2.93306	0.00423156	id3.L	1.29815	0.00673561	mlxip.L	-0.452076	0.0334886	myo5b.S	1.65816	0.00752902	inpp1.L	2.62837	0.00706308	lrrc75b	4.06247	1.37e-05	alcam.S	1.80496	0.00379646	Xelaev18000128m	1.28352	9.5e-06	gramd2b	1.47306	0.0488022	bsn.S	2.14646	0.000332126	Xelaev18029353m	2.64092	0.0143586	foxc2.S	1.57343
LOC108700092	4.81066	4.08e-08	lmo1	3.07609	0.00024917	shox2	2.64152	1.47e-08	ccn2	2.46922	9.34e-06	tmeff1.S	2.38561	0.00736456	scin.L	2.9213	0.000403035	msi1.S	1.29672	0.0143644	itsn1.L	-0.457961	0.0387366	socs2.S	1.65273	0.0273712	gbx2.1.L	2.62691	0.014587	atp1b2	4.05439	7.78e-06	fgfr2.L	1.79651	0.00556877	krt5.7.L	1.28251	0.0013545	a2m.S	1.46867	5.63e-06	mcm5.S	2.14401	5.14e-16	fam193a.L	2.63948	0.000217424	ldlr.L	1.57203
pkdcc.2.S	4.80957	1.01e-09	fli1b.L	3.07448	6.48e-09	nog.L	2.63969	1.15e-05	p2ry11.L	2.46259	1.39e-05	Xelaev18018363m	2.38495	0.0226129	pnhd.S	2.91312	7.26e-06	myo9a	1.29373	0.000334966	homez.L	-0.464738	0.0386753	gopc.L	1.64257	0.0115055	ano10l.L	2.61986	0.0345504	ccng1.L	4.03043	2.98e-06	shroom3.L	1.79371	0.00479396	specc1l	1.28234	0.0199684	efnb3	1.46766	0.0106102	reps2.L	2.14354	3.48e-06	sall3.S	2.62789	0.00038112	upp2.L	1.57196
trpm5.L	4.80662	0.0347266	efs.S	3.0735	7.47e-23	LOC108704134	2.63345	2.04e-07	robo2	2.4589	1.57e-12	tuft1.S	2.38436	0.00230872	cdk5r1.S	2.91122	5.09e-14	LOC108695513	1.29299	0.0022982	scamp1.S	-0.48829	0.0450451	klf6.L	1.64106	0.0114273	tm2d3.L	2.61652	0.032859	admp2.L	4.02104	2.71e-15	fth1.S	1.79338	1.54e-07	ube2n.L	1.28045	0.0129073	mn1.S	1.46366	0.00380605	stx3.L	2.14028	0.0156206	zeb2.L	2.62746	0.00161858	rnd3.L	1.56575
Xelaev18016829m	4.79974	0.00123904	fam92b.S	3.07153	0.018424	LOC108719572	2.62576	1.56e-05	gli2.L	2.45722	1.8e-12	fgf13.L	2.38322	4.74e-05	slc30a8.L	2.90991	0.0321366	apoc1-like.L	1.29009	0.0228995	gpt2.S	-0.498235	0.0454208	shroom4.L	1.6383	0.0383263	eps8l2.L	2.61404	0.000762394	LOC108719253	4.01811	0.0218837	plk2.L	1.79325	0.0283568	klf11.S	1.27643	0.000666823	smc2.S	1.46197	0.000265207	sspo	2.13529	0.000854173	LOC108716723	2.62705	0.0115446	arg2.L	1.56508
vgll3.L	4.79565	2.31e-10	sox17a.S	3.06272	5.74e-74	rnf24.S	2.62277	0.0373909	st6gal2.L	2.44878	0.038852	ntn1.L	2.3822	0.000200993	alcam.S	2.90015	1.71e-05	abca1.L	1.28731	0.00478952	bdp1.S	-0.500653	0.0238694	prpf39	1.6381	3.21e-05	cfap161.L	2.61379	0.0159732	LOC100497556.L	4.01066	0.0110902	elmo1.L	1.78609	4.25e-09	upk3b.L	1.27541	0.00158624	LOC108701721	1.46146	2.6e-05	fzd10.L	2.13198	0.00264678	Xelaev18041975m	2.6255	5.48665e-10	fth1.S	1.56347
trim29.L	4.78615	4.44e-10	Xelaev18016253m	3.06119	0.00550945	tll1.S	2.61375	0.000114031	LOC108711622	2.44357	1.35e-09	mras.L	2.38213	8.28e-05	sox7.S	2.88793	0.0480419	mafb.L	1.28211	0.013042	per3.S	-0.501394	0.0431052	kif5c	1.63709	0.0356536	ccdc87	2.61135	0.0333588	chrd	4.00323	1.01e-05	fsbp	1.78254	0.00922452	LOC108716735	1.2751	0.00053091	ubp1.L	1.46085	0.0298681	pcdh10.L	2.11681	1.58e-06	cyp27a1.L	2.6151	0.0125886	acod1l.L	1.5602
nr5a2.S	4.78311	0.0462708	dkk2.L	3.06106	0.0121257	robo2	2.60865	3.52e-05	vwc2l.2.L	2.4427	2.82e-05	LOC108715566	2.37362	1.91e-09	st6galnac2.L	2.88263	0.0242618	mcf2l	1.27287	5.74e-06	ralb.L	-0.504411	0.0122393	LOC108699634	1.63175	0.0181579	LOC108707795	2.60234	0.00478806	LOC108702643	3.99676	0.00199211	arrdc3.L	1.78222	8.57e-07	top2b.L	1.27331	0.012005	flrt2.L	1.46023	0.0201641	anxa9.L	2.11576	0.000948319	azin2.S	2.61177	2.11585e-28	cldn5.S	1.55942
Xelaev18032449m	4.77561	0.0382495	slc38a4.L	3.05703	0.0050139	LOC101731753.L	2.60861	2.16e-06	nr2f6.L	2.43873	2.16e-16	erf.L	2.36754	9.62e-18	prickle3	2.88254	0.0134517	mypop.S	1.26942	0.0195885	igf2r.L	-0.504646	0.019753	LOC108702079	1.6309	0.0383263	parm1	2.60179	0.00314667	LOC108704223	3.99672	0.0365334	ctsz.S	1.77644	0.0149283	scnn1a.L	1.27049	0.0373541	loc548390.S	1.45507	0.000721719	myo5c.L	2.1157	2.85e-11	cd163	2.61045	0.0441813	pdgfa.L	1.55539
col4a5.L	4.77505	3.18e-05	ehbp1l1.S	3.05505	0.000563425	fgf16	2.60834	6.68e-08	c4orf45.L	2.43849	1.08e-08	Xelaev18044644m	2.3587	1.44e-16	gpx2.S	2.88001	3.98e-05	LOC108706543	1.26578	0.00146546	pxn.L	-0.506454	0.0425973	efnb2.L	1.62981	4.13e-08	glipr2.S	2.58722	1.88e-10	col4a5.L	3.99645	0.000968764	LOC108719253	1.77456	0.000174951	chd2.L	1.26877	0.00286448	tnni1.2.L	1.45384	0.0148134	prtg.L	2.11425	0.0113449	egr4.L	2.59329	0.00530874	aacs.L	1.55515
LOC108709763	4.76652	0.0414471	LOC108699863	3.05315	5.27e-17	xarp-like.S	2.60348	2.11e-13	mboat2	2.43268	8.66e-06	cyp1c1.L	2.35296	1.57e-05	cnr2.S	2.87867	0.00332906	abca1.S	1.25552	3.8e-05	pag1.L	-0.52144	0.034246	LOC108718667	1.62419	0.00120518	stx3.L	2.58375	0.0290145	Xelaev18024458m	3.99442	1.31e-13	xbp1.S	1.77205	0.00305697	dgkd-like.L	1.25052	0.00866833	mars2	1.44647	4.67e-11	caskin2.L	2.11152	0.00858301	cxorf21.S	2.59287	0.00252858	arhgef3.2.L	1.55437
efnb2.S	4.76527	4.31e-28	cspg5.L	3.05191	0.019174	Xelaev18000592m	2.59772	6.65e-05	reck	2.42984	0.000402197	LOC108708063	2.35104	7.38e-24	slc9a2	2.86368	0.0276412	cass4.S	1.25393	0.018725	atrip.S	-0.525686	0.0343524	ubp1.L	1.62347	0.0276814	fut4	2.57408	0.0434239	prss36.L	3.98503	1.81e-05	myt1.L	1.76854	0.0136025	Xelaev18006613m	1.2483	0.0367072	slc9a3r2.L	1.44056	3.71e-05	tmprss9.L	2.10459	0.0434566	Xelaev18003021m	2.59138	2.90818e-05	bag3.S	1.55079
LOC108717617	4.76142	0.000367323	rem1.L	3.0421	4.67e-05	calb1.L	2.59161	0.0287264	cebpa.S	2.42302	3.1e-30	smad6.S	2.3502	8.17e-17	ngfr.S	2.86205	0.00363449	fgf8.S	1.25318	0.0377762	smarca5.S	-0.535263	0.0302751	post10.L	1.62123	8.11e-05	arpc1a	2.5703	0.0103917	znf268.L	3.98222	2.53e-09	LOC108696320	1.76155	0.00459739	gnb3.L	1.24786	0.0204073	ddx54	1.43963	0.00642239	adamts10.L	2.10398	0.0477455	LOC108712218	2.57772	0.000393897	evpl.L	1.54298
krt15	4.73273	6.69e-08	ventx2.2.L	3.03337	1.16e-21	fam72a.L	2.59031	0.00977117	irx3.S	2.42152	0.000263459	nox4	2.34985	0.0143048	shbg	2.85396	0.0316355	sp6.L	1.24362	0.0116136	ccnyl1.S	-0.540208	0.049401	dzank1.L	1.61843	0.0402082	adcy9.L	2.56968	0.0024212	dmrt2.S	3.98084	0.00143194	tead4.S	1.75931	0.00284369	gatm.L	1.24268	0.000484936	mboat1.L	1.43467	8.13e-08	post5.S	2.10079	1.91e-05	hist2h2ab.L	2.57555	5.44895e-17	zfp36.S	1.54195
Xelaev18042237m	4.72036	0.0440726	LOC108704183	3.03272	0.0298785	dnah6	2.58941	0.00196081	rbbp8.S	2.41987	0.0334684	arid3a	2.34894	5.85e-05	acot8.S	2.82692	0.0162646	arhgap39	1.23918	0.0338364	jmjd1c.L	-0.543435	0.0267321	c1galt1c1.L	1.61789	0.0326231	dlx2.L	2.56098	1.39e-06	Xelaev18002446m	3.97404	0.00153921	loc100497729.L	1.75893	0.0262338	LOC108704672	1.23183	0.0438544	fam83c.L	1.42621	0.0175634	arpc1a	2.09966	0.0188807	epn1.S	2.57496	0.0431899	sox9.L	1.54069
colca2.L	4.71218	0.000116973	efna1.S	3.03146	6.01e-45	slc38a3	2.58919	0.000331989	LOC108711087	2.41965	0.0192792	LOC108710818	2.34395	0.0231299	LOC108701523	2.82657	0.00193813	bbip1.S	1.23909	0.0382122	dpf2.L	-0.54834	0.0470685	post.L	1.61751	0.000195408	lrrc36.L	2.55987	0.000838343	xepsin.L	3.97381	4.73e-27	rbl1.L	1.7557	0.00793575	gpatch4.S	1.23083	0.0190016	ptk2b.S	1.42499	0.0148597	sgsm3.L	2.09654	5.29e-08	elovl3.L	2.57009	0.00959134	lrrc75b	1.53973
en1.L	4.70851	2.1e-07	rasgef1b.L	3.02675	1.84e-09	spry4.L	2.58173	9.37e-19	saxo1	2.41726	4.39e-07	jchain.L	2.34346	0.0250543	hs3st3a1.L	2.80691	4.06e-06	serpinh1.S	1.23798	0.0210652	rnf13.S	-0.549658	0.0299189	prodh2.L	1.61268	0.0392875	Xelaev18031009m	2.55761	0.00063348	plekhg2.S	3.96076	0.0482969	st3gal1.S	1.7551	0.00196232	Xelaev18017809m	1.22484	0.0410387	slc1a7	1.42353	0.0206368	ahnak	2.09493	0.00012209	vangl1.L	2.56639	0.00171127	myo9a	1.53862
Xelaev18005943m	4.69598	0.00159417	gatm.S	3.01689	4.92e-10	ptch2.S	2.57432	2.6e-06	epha3	2.41088	0.000372966	emid1.L	2.3394	3.01e-05	LOC108700904	2.80162	0.00145875	sptbn5.L	1.23789	0.0282652	daam1.L	-0.556183	0.0131037	slc30a7.S	1.60974	0.0149681	cfap45.S	2.54937	0.000947665	Xelaev18029353m	3.95516	0.0473003	phldb3.L	1.74895	0.000913953	ndufv2.L	1.22236	0.0178391	rspo2.L	1.42307	0.00377864	sgsm3.S	2.09182	1.25e-06	vav1.L	2.55752	0.0440207	rarg.L	1.53744
areg.S	4.68253	1.71e-06	camk1g	3.0165	3.42e-06	vstm2b.S	2.5629	0.0479023	prpsap1.L	2.39835	1.44e-10	tbx1.L	2.33857	7.03e-14	LOC108710827	2.79852	0.0249734	otud1.L	1.23525	0.000258341	zfyve28-like.1.S	-0.560611	0.0412566	tmem52.L	1.60921	0.0338842	fut2.L	2.54858	0.0426744	xk81a1.L	3.95086	1.04e-08	slc25a29.L	1.74804	0.021443	LOC108701168	1.21863	0.000170896	ankrd12.S	1.42141	0.0461371	pou2f3.L	2.09097	3.33e-06	foxj1.S	2.55565	0.00056906	ampd3.L	1.53539
LOC100495222.1.L	4.66952	8.11e-10	map3k14.S	3.00635	2.09e-08	trim63.S	2.56256	0.00598323	foxa2.L	2.39322	4.65e-10	mespa.L	2.33786	6.15e-09	chst5.L	2.79226	0.0332231	rhou	1.23412	0.0412435	fbxl19.L	-0.562548	0.0366359	hspa5.S	1.60898	0.0149123	egfr.L	2.54316	0.0124752	pou5f3.1.L	3.94887	0.00407352	sbno2.L	1.74782	0.000530726	rps6ka4.L	1.21808	0.0388047	fzd4	1.41916	0.0359609	tanc2	2.08799	1.01e-06	egr2.L	2.55403	6.84094e-09	LOC100036994	1.52989
klb.S	4.6584	0.0024727	Xetrov90014299m.L	3.00308	8.35e-10	mboat2	2.56048	0.0117373	mmp14.L	2.39067	1.62e-17	rnf225	2.33258	2.74e-05	LOC108698034	2.79216	0.000677097	zswim5.S	1.23403	0.000149742	abhd16a.L	-0.568711	0.0337539	kiaa1549.S	1.60865	0.00011618	c1orf158.L	2.53858	0.0269416	Xelaev18026940m	3.94491	0.0190895	prkx.L	1.74567	0.0137485	efcab6	1.21254	0.030111	ncam1.S	1.41547	0.0318215	rbbp8nl.S	2.0878	4.12e-10	znf185.S	2.55243	0.00148326	kcp.L	1.52974
Xelaev18001991m	4.65807	1.63e-09	LOC108704653	3.00229	0.031015	capn13.S	2.5594	0.000199534	emilin1.L	2.38665	0.0307196	il6r.S	2.33098	0.00011924	rassf6.S	2.79192	0.00387901	hexim1.S	1.23284	0.0147814	ubtd2.L	-0.569282	0.0131037	slfn13.L	1.60728	0.0037612	ccp110.S	2.53438	0.00270335	epas1.S	3.9436	0.000591566	tuba1cl.2.S	1.74465	7.13e-05	kpna2.S	1.21079	0.0158259	meis3.L	1.41393	0.0220506	atp11c.L	2.07619	1.2e-10	apela.S	2.55104	0.00467523	pdk4.L	1.52877
cxorf21.S	4.64286	0.0172779	LOC108700087	3.00122	7.24e-06	hmcn1.L	2.55788	0.0207958	crtap.L	2.38206	0.0146306	slc17a7.L	2.32772	0.00284869	LOC100489607.1	2.78582	7.06e-05	znf451	1.23155	8.38e-05	aaas.L	-0.594343	0.0302751	hes1.S	1.60617	0.026369	krt12.L	2.52974	0.00121211	Xelaev18034047m	3.93319	0.0189179	golm1.L	1.73786	0.0186151	hspbp1.L	1.2063	0.046095	rarres1.L	1.41232	0.0176238	Xelaev18028823m	2.07469	0.00491596	myt1.S	2.54715	0.0117725	tubb4b.L	1.52542
sox18.L	4.63813	1.49e-10	efnb2.L	3.0006	5.37e-23	LOC108703371	2.55631	0.0144357	slc26a5.L	2.37978	1.82e-17	LOC108714578	2.3256	2.1e-08	tsc22d3.L	2.7848	0.000155015	kit.L	1.22786	0.0496227	mfap1.S	-0.595424	0.0372788	sgpp1.L	1.60576	0.049254	loc100216141.L	2.52905	0.0013801	mxi1.L	3.92346	1.92e-08	muc5ac	1.73713	0.0475514	rhbdl3	1.20006	0.00158624	lrp4.S	1.40374	0.0460184	plekha6.S	2.07198	0.000287737	kiaa1324l.S	2.54195	1.63468e-12	dazl.L	1.52483
chrd.2.L	4.63672	5.41e-10	pkdcc.2.L	2.99726	8.03e-29	post5.S	2.55266	1.35e-09	ntrk2.S	2.37479	0.000340961	ncr3	2.3186	0.000425801	ndnf.L	2.78087	0.0193927	Xelaev18011097m	1.22753	0.0111581	sox3.L	-0.596607	0.0479048	enc1.L	1.6055	0.0346431	tmem181.L	2.5289	0.0132659	hunk.S	3.92263	3.71e-05	LOC108700767	1.73244	0.0313793	lrrn1.S	1.19039	0.0450681	ag1.L	1.40243	0.00755682	sp7.L	2.06986	0.00104125	syn1.L	2.54191	1.50857e-05	crx.S	1.52471
Xelaev18002950m	4.63504	0.00632026	LOC108707019	2.98855	0.00326673	LOC108700903	2.55121	5.27e-21	cdh2.L	2.37321	1.52e-10	trh.L	2.31683	0.00578385	LOC108696832	2.78011	0.000522002	gas2l1.L	1.22447	0.0487112	bptf.L	-0.596953	0.0239445	rspo2.L	1.60125	0.0460984	esrra.L	2.52676	6.96e-09	col4a6.L	3.91278	0.0050215	dgka.L	1.73102	0.00216054	LOC100495010.S	1.18697	0.0447228	nlrc4.L	1.39776	0.000370977	pheta1	2.06978	0.00612389	hist1h1t	2.53522	4.52998e-10	gpr143.L	1.52163
adm.L	4.61337	0.000770942	znf474.S	2.985	1.05e-07	loc100494211.L	2.54942	1.03e-08	Xelaev18010427m	2.37149	0.0246373	atp11c.L	2.31335	1.07e-10	robo3.S	2.77962	2.56e-08	prss8	1.22082	5.07e-05	sp5l.L	-0.59712	0.0221132	pias2.L	1.59968	0.0444522	mboat1.S	2.52573	0.00398757	lsp1.S	3.90713	7.59e-06	cerk	1.72869	0.0397793	ssr2.L	1.18573	0.0192906	kit.L	1.3973	0.000137176	krt.L	2.06863	8e-06	hcn4	2.53359	0.0447575	elavl3.L	1.52093
htr5a.L	4.60619	6.31e-10	Xelaev18012293m	2.98408	0.00294011	sidt1.S	2.54759	0.000324325	cebpd.S	2.36796	3.82e-10	elf1.S	2.3107	4.14e-12	LOC108712218	2.77366	6.08e-09	loc100487575.L	1.2202	0.0208424	arhgap35.S	-0.598507	0.0429982	slc29a3.L	1.59082	0.028203	katnal1.L	2.52076	0.00907375	rgl2	3.90082	1.33e-08	mst1.L	1.7284	0.00892849	dedd2.L	1.18528	0.034419	gdpgp1.S	1.39393	0.00695878	dspp	2.06856	6.45e-06	lgr5.S	2.53093	0.0151556	xepsin.L	1.51908
LOC108711628	4.59972	0.0097347	cmtm8.L	2.98236	2.46e-35	LOC108696753	2.54372	0.0492474	papss2.S	2.36783	0.00249374	Xelaev18002426m	2.30702	0.0150389	tbkbp1.S	2.76548	0.0346463	nrarp	1.21447	0.0396905	dctpp1.L	-0.600017	0.043745	dusp8.S	1.58952	0.0258316	tnk2.S	2.52065	0.00312165	tmem265.L	3.89896	0.0114502	loc108703073.S	1.72175	0.00494238	Xelaev18009838m	1.18268	0.0212265	epn3.L	1.39198	0.000350066	lamb1.L	2.06221	3.04e-07	Xetrov90020553m.S	2.52461	0.0428384	ckap4.S	1.51691
Xelaev18035970m	4.59953	0.000829878	prdm1.L	2.97857	9.03e-38	ror2.L	2.54349	5.42e-18	ptprb.L	2.36575	2.72e-16	bach2.L	2.30649	1.03e-06	ednra.S	2.76244	0.0177387	ier5l.L	1.21056	0.012377	abcd1.L	-0.600111	0.049927	irs2.L	1.57938	0.0256269	wdr38.L	2.52007	0.0467923	sall1	3.89059	7.41e-08	LOC108716735	1.71989	0.00559807	akap12.S	1.18119	0.00412837	tgfbr1	1.38982	0.0388313	sidt1.L	2.0609	0.000810675	cdk5r1.L	2.52375	2.07586e-05	col9a3.L	1.51663
tbx6	4.59895	0.0198677	efs.L	2.97423	2.51e-10	LOC108716776	2.53926	0.0279831	skida1.L	2.36505	5.16e-07	Xetrov90001989m.L	2.30163	0.000128027	mid1ip1.L	2.75661	0.0114808	LOC100127323	1.20742	8.88e-05	yae1d1.L	-0.608871	0.0185965	ip6k2.S	1.57843	0.00744374	cdc14a.L	2.51886	0.000141534	Xelaev18023827m	3.88856	0.000106236	Xelaev18004347m	1.71646	0.0132567	ccnl2.S	1.18095	0.00166177	Xelaev18000483m	1.38624	0.0235434	rab3d.L	2.0568	0.00742966	LOC108712665	2.51953	0.00905702	MGC82544	1.5153
agr2.S	4.58963	0.00022486	tbx18.S	2.97109	0.0475043	Xetrov90020413m.S	2.53705	9.15e-07	fgf12.S	2.36144	2.65e-05	ceacam19	2.29667	0.000194624	LOC108695501	2.75546	3.93e-05	rap2b.L	1.20737	0.000946913	smagp.S	-0.609273	0.0444266	endod1.L	1.57454	0.00898847	six3.L	2.51277	0.0383565	eomes.S	3.88376	0.0166254	kiaa0232.S	1.71175	0.0304051	nrbp2.L	1.1808	0.0485529	slc9a3r2.S	1.38498	2.38e-05	LOC108701190	2.05251	0.0164217	LOC108696320	2.50049	1.31204e-05	ptprj	1.51495
LOC108699675	4.58674	0.0204698	f2rl2.L	2.96446	7.41e-06	twist1.S	2.53597	0.00969524	slc3a1.S	2.34571	1.31e-07	cacna1g	2.29469	0.0152447	ventx1.2.L	2.75219	0.0250073	ptch1.L	1.20467	7.1e-05	trappc8.L	-0.623614	0.0343144	tead4.S	1.57406	8.45e-05	fbxw9.S	2.50304	0.000729408	sds.L	3.88297	0.00112249	top2b.L	1.70365	0.00909833	hspa13.L	1.17729	0.0493341	bmp7.1.L	1.38354	0.0119558	sptlc3.S	2.04406	0.00111603	Xelaev18038470m	2.49985	0.0159112	gata5.S	1.51377
elovl3.L	4.56189	0.00353115	Xelaev18024458m	2.95548	1.14e-14	LOC108713771	2.5315	0.0282491	LOC108705534	2.33622	3.53e-05	LOC108719060	2.27572	0.00155304	LOC108713946	2.74519	0.0428857	eif4a2.L	1.20467	0.0143762	slc39a9.L	-0.623934	0.00820611	gata3.L	1.57324	0.00288937	hmha1.S	2.50268	0.0255065	plxdc1	3.87911	0.036423	st6galnac2.S	1.69799	0.0111939	slc22a31.L	1.17702	0.00106025	fcn2	1.38217	1.92e-07	dipk1c.S	2.04234	0.00333755	loc108648340.L	2.49599	7.96572e-05	fer1l4	1.51003
kitlg.L	4.53493	1.11e-38	LOC108706925	2.95008	0.0376832	hdac9.S	2.53092	8.42e-05	dnah11	2.33574	0.000213165	rassf10.S	2.27397	1.93e-06	socs1.L	2.74172	0.0120456	pcdh7.L	1.19712	0.0233524	tgs1.L	-0.624418	0.00281808	styk1.S	1.57266	0.0155959	adgrf1.L	2.50129	0.00105118	tnfsf10.S	3.8713	0.00481732	cnn1.L	1.69516	0.000893559	Xelaev18012294m	1.17638	3.47e-06	LOC108716735	1.3793	0.000134031	cdx2.S	2.0413	0.00482821	kiaa1324l.L	2.48746	1.91093e-11	dgki	1.50938
pycard.S	4.53288	1.25e-05	plekhg5.S	2.94975	1.61e-18	jund.S	2.52265	0.000105783	tf.S	2.32913	0.0189813	cat.1.L	2.26788	0.00256155	wnt5b.S	2.73233	5.07e-08	top2b.S	1.19573	5.55e-06	lamp1.L	-0.625629	0.0383805	Xelaev18037856m	1.57117	0.024712	Xetrov90020413m.S	2.49884	0.0315681	LOC108697537	3.86588	0.0100903	znf451	1.69452	0.018992	cnn1.L	1.17261	0.000412517	prkx.L	1.37913	0.007277	gcm1.S	2.02249	0.0276283	LOC108716538	2.486	7.25932e-07	LOC108695812	1.50929
Xelaev18037263m	4.53111	0.000130032	ntn3.L	2.9493	1.79e-07	rasgrp2.L	2.51843	0.0432528	acsbg2.S	2.32692	6.27e-05	rnf112	2.26568	5.12e-16	ccnd1.S	2.72204	0.00250483	LOC108715172	1.19572	0.000737313	akap17a.L	-0.626117	0.0180825	bcor.L	1.56778	4.18e-05	anxa11.L	2.49791	0.0400714	fam83b.S	3.8613	0.000443219	znf282	1.68834	8.77e-05	alg2.L	1.17116	0.0032994	Xelaev18012294m	1.37498	9.71e-06	ephb1.S	2.01502	0.0186932	Xelaev18023726m	2.48396	1.04054e-07	LOC101243550	1.50516
LOC108698417	4.53106	2.04e-06	hhipl1l.L	2.94635	0.00296845	shox	2.51677	0.000688625	col5a1.S	2.32582	0.0479421	pdk4.S	2.2628	3.82e-12	cd99l2.L	2.71699	0.00227852	hspbp1.L	1.19292	0.0466157	cdt1.L	-0.627991	0.0221132	mdk.S	1.56177	0.0180302	hid1.L	2.49771	0.00641429	LOC100489157-like.S	3.85811	0.00504168	gli1.S	1.68622	7.47e-05	yeats4.S	1.17015	0.00797514	elf1.S	1.36987	2.22e-05	tmem181.L	2.01461	0.000122633	ccnd1.S	2.48217	0.000250625	alk	1.49863
pou3f1.S	4.52968	4.94e-06	LOC108715896	2.94427	1.57e-22	nceh1.L	2.5131	2.23e-05	pde4c	2.32094	4.67e-06	LOC108711637	2.26257	0.000127819	gprc5cl1.L	2.71687	1.89e-05	fosl2.S	1.1876	7.96e-05	dnajc1.S	-0.628667	0.0175217	dlx3.S	1.56029	0.0230617	ccn2	2.49421	0.0329489	arg1.L	3.85788	8.98e-05	lmod1.S	1.68387	0.0113266	itga6.L	1.16768	0.0251982	Xelaev18039754m	1.36838	0.000142212	LOC108701741	2.01447	0.0313329	kcnj15.L	2.47494	0.0185685	foxd3.L	1.49719
foxa1.S	4.51159	6.33e-34	lancl3.S	2.93925	0.00154799	prdm15.L	2.51268	8.42e-09	adssl1.S	2.31926	0.015256	gprc5c.L	2.25968	7.47e-06	myom1.L	2.70538	0.0110481	cd99l2.S	1.18558	0.0298132	neo1.L	-0.634322	0.0478147	pygm.L	1.55995	0.0102842	nkx2-3.L	2.4922	0.00550004	LOC108709430	3.85693	0.00153434	tuba3c.S	1.67974	3.21e-06	LOC108701721	1.16669	0.0125489	cxcl12.L	1.36796	0.0243464	st3gal2.2.S	2.01389	0.00659925	trpm4	2.47465	1.37579e-06	nhs.L	1.49664
kctd15.L	4.50843	1.09e-09	mmp11.S	2.93795	0.0176032	Xelaev18024399m	2.50684	0.00778861	evx1.S	2.31878	9.83e-05	nr1d2.L	2.25841	0.000146971	Xelaev18043700m	2.69268	0.0190533	tsc22d3.L	1.17926	0.0204183	gpr155.S	-0.635455	0.0229556	vangl1.L	1.55762	0.034086	trim13.L	2.4886	0.00446771	usp43	3.85152	0.000252172	creb3l4.S	1.67907	2.43e-05	LOC108701743	1.16394	0.022007	sgsm3.S	1.36592	0.000614176	Xelaev18000380m	2.01107	0.0135169	myod1.L	2.47017	0.000977304	slc7a5.S	1.49519
relt.S	4.50306	0.0136578	LOC108698800	2.93385	0.00599133	chrd.2.L	2.50641	2.66e-07	LOC108698034	2.31777	0.00120902	samd12	2.2551	0.0162317	efemp2.L	2.69199	3.71e-05	smad4.1.L	1.17266	0.0300722	acot11	-0.63575	0.0309268	slc4a1.S	1.54945	0.0289427	march10.L	2.48403	0.00294706	LOC108713828	3.84373	0.00546789	LOC100490918.L	1.67787	0.000222497	sp7.S	1.16287	0.00379428	adgrf5	1.36547	0.0423449	Xelaev18003636m	2.00882	0.000110135	Xelaev18026939m	2.46434	0.0213967	srpk2.S	1.49519
krt12.S	4.50048	0.0328231	LOC108699553	2.93105	1.64e-07	sp5.L	2.50555	0.0198525	slc25a24.L	2.31535	5.5e-13	nos1ap.S	2.25452	7.43e-27	acy3.L	2.68079	0.0013556	prickle2.L	1.16959	0.0303063	pold2.L	-0.636122	0.0103362	LOC100486385.S	1.54844	0.00511964	ccdc24.L	2.483	0.0281049	LOC108708517	3.83281	0.000432055	ptger4.S	1.67601	0.000391926	efs.L	1.16206	0.0458843	MGC81163	1.36237	1.48e-05	krt8.2.S	2.0082	0.000258213	ras-dva1.S	2.46162	4.52071e-13	dedd2.L	1.4938
LOC108705130	4.49755	0.00965195	ppp1r16b.S	2.92446	6.38e-06	lama2	2.49681	0.00972835	helt.L	2.3127	5.57e-05	npr3.L	2.244	0.00187814	abcd2.S	2.68031	0.0160677	tceb3.S	1.16909	0.0104057	taf9b.L	-0.636596	0.0350774	LOC108713117	1.54763	0.0124138	wrap73.L	2.47561	0.00064511	msx1.S	3.83017	0.00509671	phldb3.S	1.67461	0.000387147	gprc5b.L	1.15984	0.026509	cdc14a.L	1.35943	0.0220158	pik3r2.S	2.00636	2.99e-06	tmpo	2.46109	1.82233e-11	erbb3.L	1.49047
gata6.S	4.49464	9.74e-06	map3k12.S	2.92384	4.42e-08	tll1-like.1.L	2.48925	3.17e-10	gal3st1.L	2.3105	0.00109888	tmem72.L	2.24238	2.96e-15	phldb3.L	2.6796	0.00170711	cnfn.1.L	1.16892	0.0473307	tbc1d12.L	-0.645963	0.0251336	gfpt1.L	1.54528	0.019006	ttc6.L	2.46589	0.00768675	Xelaev18037271m	3.82975	0.0489734	ccnd1.L	1.6726	0.000455124	cdca3.L	1.15806	0.00349642	MGC98819	1.35784	0.000235947	slc18a1.S	2.00493	7.74e-06	foxj1.L	2.46075	0.000260303	Xelaev18000483m	1.49006
plekhg5.L	4.4898	1.27e-26	slc16a9.L	2.91691	0.00301061	clca3.L	2.47922	1.96e-09	mnx1	2.30397	0.0101593	rbm47.S	2.23501	1.14e-17	arl4c.S	2.66361	0.00658418	arrdc3.S	1.16889	0.000530591	tubgcp4.S	-0.6481	0.0459891	gata2.L	1.54205	0.00286101	rfk.S	2.46557	0.016353	krt.L	3.82689	0.00525272	stard10.L	1.66506	8.74e-05	LOC108715136	1.15778	0.00038756	slc35c1.L	1.35623	9.83e-10	LOC108713029	1.99973	0.0403043	cyp27a1	2.45988	0.00478604	klf10.S	1.48856
xhoxc8	4.48978	0.0117239	clcf1.L	2.91484	2.68e-107	enc1.2.S	2.47551	6.87e-07	scarf2.L	2.30061	0.0117176	rxfp1.S	2.22298	1.05e-05	Xelaev18036449m	2.65919	0.0174591	tnip2.S	1.16884	0.000841185	pprc1.L	-0.65007	0.0317342	adam9	1.53977	0.0422581	LOC108709811	2.46556	0.0196582	LOC108716791	3.82491	0.0241635	caprin2.S	1.66373	2e-06	hes6.1.S	1.15715	0.0246524	LOC108717899	1.35168	0.00601505	lrrc40.L	1.99549	0.000154523	ervfrd-1	2.45499	2.7746e-06	dusp11.2.L	1.48741
LOC108708391	4.48853	0.0326869	LOC108719253	2.91476	1.84e-09	aff2.S	2.46967	0.0272759	Xelaev18028750m	2.29903	0.0129546	p2ry1.S	2.22235	0.00599296	gprc5b.S	2.65717	0.020396	arl4a.S	1.16757	6.53e-07	l2hgdh.L	-0.6541	0.0241067	zmynd8.L	1.53941	0.0271623	ggt6	2.46256	1.09e-05	cib3	3.81333	0.0396119	melk.L	1.66079	0.00207972	fgfr1.L	1.1554	0.0256393	gata2.L	1.35059	0.0143015	slc3a2	1.99394	0.0160904	dlc1.L	2.45314	4.62849e-09	rbbp8nl.L	1.48726
cacnb1.S	4.48417	0.00349621	prss27	2.91085	9.1e-14	ednra.L	2.46863	0.000160037	dkk1.L	2.29663	4e-13	eya1.S	2.22004	4.15e-16	rbms2.L	2.65689	6.35e-06	tox3.L	1.16426	0.0264707	evi5.S	-0.655932	0.00278708	aspg.L	1.53807	0.0206793	map9.L	2.45509	0.000864972	trpv6	3.79834	8.95e-10	fhl3.L	1.65987	0.0247737	xkr5.L	1.15328	2.94e-05	prom1.L	1.34705	0.00746766	post9p.L	1.99244	0.00010105	LOC108711579	2.45254	0.000904078	LOC108696887	1.48494
LOC108715348	4.4712	0.0241458	myo5b.L	2.90824	3.01e-05	col13a1.L	2.46252	0.0166828	LOC108719358	2.29108	0.0390284	dyrk3.L	2.21555	1.24e-11	dlc1.L	2.64826	1.68e-21	lrrc75b	1.16425	2.39e-05	tsc1.L	-0.658928	0.01183	ccno.S	1.52975	0.00633394	agr2.L	2.44812	0.0309055	kiaa1324.S	3.79682	0.000251965	sds.L	1.65767	0.0448818	etaa1.S	1.15182	3.49e-05	onecut1.2.S	1.34271	0.00585698	plcb4.S	1.9864	5.15e-08	lrrn1.S	2.44635	0.0056632	MGC68910	1.48324
nradd.L	4.46658	1.7e-37	cpe.L	2.90029	0.000121749	crp	2.45471	8.5e-06	Xelaev18012290m	2.29073	0.000334758	robo1.L	2.21248	0.0250543	slc7a11	2.63896	0.0281119	ist1	1.16388	0.0356257	wdfy3	-0.659858	0.0098733	col18a1.L	1.52621	0.00414713	wdr63.L	2.44669	0.0340568	Xelaev18012386m	3.79557	5.32e-05	bspry.L	1.65559	0.00825669	hes6.1.L	1.14884	0.0421335	smug1.L	1.34133	0.000260258	ank3	1.98596	0.00276833	trim67.S	2.44362	2.38426e-05	LOC100489607.1	1.48165
meis3.L	4.45951	3.74e-08	ccdc83.L	2.89502	0.00363391	Xelaev18007821m	2.44587	0.0489395	Xelaev18041292m	2.29048	0.0203287	a2ml1.L	2.20805	6.9e-08	fabp3.S	2.62691	0.0163027	esr-5.L	1.1619	0.00800748	ipo8	-0.661902	0.048987	wdr12.S	1.52573	0.00881055	usp2.S	2.4434	0.0343972	prph.L	3.79451	0.00997408	zfp36.L	1.64899	0.0385729	mta1.L	1.14476	0.0161419	lmo4.1.S	1.33918	0.0401643	slco4c1.L	1.98575	0.000889529	cldn5.S	2.44123	1.08776e-05	tnik	1.47671
arhgef19.L	4.44367	1.09e-12	xdh.S	2.8944	1.43e-16	bhlhe22.L	2.4446	3.99e-07	cnga2	2.28903	8.32e-07	kat6a	2.208	0.0148525	lgr5.S	2.60344	0.0258096	hhip.L	1.15453	0.0028335	atxn7l3.L	-0.663741	0.0266069	elmod2.L	1.52331	0.0323269	prr18.S	2.44335	0.0114147	capn8.S	3.78506	0.00263799	znf268.L	1.64515	0.00606433	bcorl1.S	1.13959	0.00517033	nek5.L	1.33892	0.000273339	znf827.S	1.98172	0.00499898	foxi4.1.L	2.43683	0.0328031	krt5.7.S	1.47533
LOC108704529	4.43244	0.0169202	lrig3.L	2.88907	1.04e-76	upp2.L	2.43126	0.00105323	cntn1.S	2.28872	8.53e-11	nr6a1.S	2.20651	3.95e-19	ahnak.S	2.60105	1.42e-05	LOC108711841	1.15312	0.0378492	plin3.S	-0.667135	0.00316462	aacs.L	1.52212	0.00716718	armc3.L	2.44277	0.0139664	sh2d3c.L	3.78095	8.51e-05	Xelaev18038969m	1.64438	0.0309269	rassf1.L	1.13886	0.01477	cfh.L	1.33878	0.0202121	LOC108708154	1.9814	0.0223776	celsr1	2.43074	5.38662e-13	atf3.L	1.46435
prss36.L	4.42885	2.56e-12	cnksr2	2.88856	2.43e-07	chsy3	2.41978	0.0412174	lmln	2.28739	2.66e-05	Xelaev18043282m	2.2059	0.0445333	gata5.S	2.59694	0.00612859	ventx2.1.S	1.15308	0.0235726	lrp1.L	-0.670212	0.000313305	slc22a5.L	1.52176	0.0247637	rab37.L	2.43659	0.00498024	prrt4	3.77773	4.42e-07	pvrl1-like.2.L	1.64312	0.0034296	ptmap12.S	1.13804	0.0199684	LOC108711335	1.33248	0.005134	Xelaev18000619m	1.97477	0.00316927	rnf223.L	2.42427	0.0179919	akap6-like.S	1.4634
sox18.S	4.42061	3.79e-08	tbx2.S	2.88836	0.000410529	mecom.L	2.41657	0.00737647	plscr3	2.28629	2e-13	gtf2ird1.L	2.20277	0.000464834	Xelaev18022009m	2.59201	0.00489434	rhou.L	1.14822	0.00111114	afg3l2	-0.671865	0.0308968	poc1a.L	1.52154	0.0181579	plxna2.S	2.4323	0.00450904	cdk5r1.S	3.77731	0.000358977	hnrnpr.L	1.63997	4.96e-11	ephb3.S	1.13601	0.0188965	march7.S	1.33146	0.00192398	post10.L	1.97441	0.00017844	Xelaev18006312m	2.41985	0.0306994	prss8	1.4602
pou3f1.L	4.40017	2.1e-09	LOC108704005	2.88616	0.00601375	Xelaev18017910m	2.41544	0.000514508	gpx3.L	2.28476	0.000291062	mgc145260.S	2.20245	0.00212622	klf5.L	2.57949	3.57e-06	hpgd.L	1.14746	0.0495376	tctn1.L	-0.672249	0.0412735	derl1	1.51201	0.000402339	lrrc46	2.43173	0.000276351	LOC108709649	3.77302	0.000564234	hpgd.L	1.63879	0.000439611	LOC108700400	1.13493	0.0454166	dynll1.S	1.3305	0.000114724	hexd	1.97302	1.33e-10	LOC108716734	2.41426	0.010682	foxj1.S	1.45891
il16.L	4.38932	0.000869416	hes3.1.L	2.88181	8.94e-06	lypd6.L	2.41108	0.01059	liph.L	2.28428	0.0214878	st6gal2.S	2.19546	9.03e-05	LOC108709819	2.57295	0.0106779	fgfr2.L	1.14323	0.00516087	ubr5.L	-0.673456	0.000948565	post5.S	1.51188	0.0127467	ahnak	2.43107	0.0244155	Xetrov90020324m.L	3.77231	0.00729491	dhx58.L	1.6376	0.000799637	ccnb3.L	1.1336	0.00890476	mov10	1.32901	0.0111369	clptm1l.S	1.96774	0.0375854	zfp36.L	2.40604	0.000233055	dnai2.S	1.45779
npbwr2	4.36188	0.0254646	stx3.L	2.87303	0.0193232	pcdh11x	2.41003	0.00384513	hdac9.S	2.28391	2.47e-12	slc4a1.L	2.1935	4.57e-27	chrd.L	2.56035	0.0224268	rbm12.L	1.13791	0.0272365	nsmaf.L	-0.67624	0.049555	errfi1.L	1.51036	0.0223991	fzd10.L	2.43096	0.000233899	card9.L	3.75707	0.0347111	LOC108715136	1.63574	8.43e-05	trpm4	1.13191	0.0471443	nbeal2.L	1.32854	0.0111139	post.L	1.9637	0.000185994	wnt5b.L	2.40475	0.00809022	nfe2l2.L	1.45698
gli3.L	4.35031	0.000193285	Xelaev18003524m	2.87244	0.0499654	ppl.L	2.40109	0.0154521	b3gat2	2.28362	0.00301516	pnkd.S	2.19226	9.32e-05	Xelaev18000128m	2.55301	0.00128556	s100a2	1.13637	0.0317437	appl2.L	-0.678424	0.0486528	MGC68858	1.50712	0.0149951	itpkb	2.4258	0.00134245	sox7.S	3.74934	0.000433046	rbms2.S	1.63106	0.00146642	Xelaev18005230m	1.13038	0.00936272	myo5b.L	1.32516	0.010683	p2ry11.L	1.96131	0.00107512	nox1	2.39674	2.23653e-06	zswim5	1.44925
styk1.S	4.34854	0.0068507	a2m.S	2.87163	2.46e-15	artn.S	2.3956	0.000133996	lrp4.S	2.2824	0.00365665	bsnd.L	2.18315	0.000317713	nfkbiz	2.54919	5.75e-05	melk.L	1.13588	0.00990248	cog3.L	-0.680826	0.0106489	tm9sf2.L	1.50436	0.00559383	ccdc191.L	2.42441	0.00202504	wnt5b.L	3.74428	5.79e-08	crocc.L	1.62983	0.00117186	tubb	1.13012	0.0203138	dynll1.L	1.32504	4.48e-05	lrmp.L	1.95581	0.00471807	shox2.S	2.39297	0.00551937	stat3.2.L	1.44898
cdx2.L	4.34763	3.12e-16	sema6a.S	2.86981	2.53e-13	ndnf.L	2.39528	7.88e-09	spib.S	2.28088	0.0362062	flt3lg.S	2.18221	4.57e-06	Xelaev18038498m	2.54693	0.024056	LOC108698352	1.13519	0.0468694	dcaf5.L	-0.681608	0.0287259	slc7a8.L	1.50247	0.00923238	dzank1.L	2.42377	0.00214181	nox1	3.73595	2.95e-05	LOC108695829	1.62981	0.026784	slc9a3r2.S	1.12936	0.0172385	dnajb9.S	1.32475	0.00323435	taco1.L	1.95405	0.0495123	sox7.S	2.38948	0.0407943	mn1.L	1.44678
bmp7.1.L	4.34219	0.0125443	LOC108699675	2.86457	6.16e-06	ptch2.L	2.38902	6.9e-16	myb.L	2.27848	0.00517551	hsd3b1.L	2.1777	0.000297445	pkn1.L	2.54471	0.000140026	acod1	1.13153	4.6e-09	prkcsh.S	-0.6823	0.0454208	rab11fip3.L	1.50173	8.02e-05	cdc14a.S	2.42234	0.00283575	LOC108706751	3.72933	0.0416253	fmc1.L	1.62867	0.00298751	cpne3.L	1.12841	0.00694731	tmem45a.L	1.32376	0.000141871	post7p.L	1.95234	8.6e-05	arhgef19.L	2.38513	0.0180803	rap1gap.L	1.44415
aplnr.L	4.34211	4.42e-28	mixer.L	2.86291	1.82e-41	ckmt1b.S	2.38599	2.26e-07	ccdc80.L	2.27838	0.00464839	pros1.S	2.17647	6.46e-12	six1.L	2.54313	0.0161054	post7p.L	1.1293	0.0382158	kidins220.L	-0.686965	0.0233873	ghitm.S	1.49543	0.000294281	ppp4r4.L	2.42084	0.0184188	meis3.S	3.72494	5.89e-06	prdm1.L	1.62199	0.00766286	mars2	1.12643	0.00661791	Xelaev18003060m	1.32126	0.000435432	parm1	1.95151	1.39e-05	anpep.S	2.38409	0.000511852	ervfrd-1	1.43849
map3k14.S	4.3407	0.0284969	kiaa0895.L	2.8604	0.0181664	ralgds.S	2.37849	3.46e-08	dnah6	2.27578	6.95e-06	LOC108703407	2.17075	0.0215173	was.S	2.54283	0.0151087	dedd2.L	1.12692	0.0456911	dcun1d3.S	-0.688174	0.0357998	pdxdc1.L	1.49394	0.0292682	zfpm1.S	2.41656	0.00359439	nptx2.S	3.71693	0.00211179	kitlg.L	1.61932	0.00949859	LOC108702448	1.12589	0.0376768	MGC83169	1.32105	0.000373272	mpzl2.L	1.94839	0.000631662	sgk1.L	2.3838	5.5509e-19	tmem238.S	1.43505
LOC108709430	4.33856	1.84e-08	LOC108698354	2.85397	6.16e-06	sgk223.S	2.37678	7.32e-11	meox2.L	2.27562	0.0015711	pygm.L	2.16785	7.89e-07	scube2.S	2.54098	0.000222353	ptma.L	1.1231	0.00589476	usp32.S	-0.692212	0.0324122	tmem213.L	1.48965	0.00295179	LOC100486385.L	2.41492	3.79e-10	upk3b.L	3.71005	8.51e-09	emp2.L	1.61782	0.00222698	dynll1.L	1.12392	0.00135076	tmem52.L	1.32017	0.000338686	rab19.L	1.94686	0.00381273	olfm4.L	2.37276	0.0125886	suox.S	1.43411
sox17a.L	4.33739	1.23e-75	fgd1.S	2.85128	1.65e-25	jhy	2.37619	0.00940323	hes5.1.L	2.27517	0.0390284	wnt11b.L	2.16774	2.12e-10	traf4.S	2.53967	0.00465513	MGC82544	1.11512	0.0061618	LOC108706563	-0.693019	0.00158553	prr12.S	1.48556	0.00124913	syt13	2.41086	0.00283575	syt10	3.70638	8.03e-05	upk3b.L	1.61687	3.06e-05	arpc3.L	1.11688	0.0319624	LOC100492708	1.3189	0.049572	slc45a3.S	1.94537	2.31e-05	znf71.L	2.36602	0.021212	slc25a34.L	1.42857
sox17b.1.S	4.3243	3.32e-38	rhpn2.L	2.8401	7.32e-56	ptchd4	2.37458	0.000176743	slc26a4l.L	2.273	0.0226679	galr3.S	2.16331	0.00100995	LOC108705810	2.53204	0.00257881	lypd2.L	1.11512	0.0494526	lysmd4.L	-0.697022	0.0110841	vash2.S	1.48387	0.00410215	eps8l1.S	2.41014	0.0231696	epn1.S	3.694	0.0211425	xk81a1.L	1.61336	0.0259222	cdk1.L	1.1166	0.00293378	znf608.S	1.31881	0.0074391	crabp2.S	1.94072	0.000619287	slc35d2	2.36538	0.000511852	LOC105945479.S	1.42556
LOC108703460	4.32182	1.15e-05	Xelaev18005585m	2.82694	0.0466099	p4htm.L	2.37322	0.00403443	palm2.L	2.27189	6.29e-05	xfrp	2.16296	3.19e-17	plxnb1.L	2.52618	5.25e-07	slc2a1.L	1.11187	0.00479927	grinl1a.L	-0.699605	0.0343144	zbtb46.L	1.48039	0.00158993	alg11.L	2.40534	0.000743345	nlrc4.L	3.69279	5.58e-06	march8.L	1.61297	0.00322507	chrna2.L	1.108	0.0402302	slc30a7.S	1.31	0.00023366	znf185.L	1.93887	8.72e-07	prkcd	2.36352	2.51876e-07	ap1m2.L	1.42187
mig30.L	4.32111	1.99e-18	LOC108714930	2.8251	0.0336933	phox2b.L	2.37264	0.000203313	gngt2.1.L	2.26765	9.31e-09	loc548390.S	2.16033	0.000222569	LOC105945479.S	2.50927	0.0297316	itprip.S	1.10905	0.0174975	gpr155.L	-0.701279	0.0234516	plxnb1.L	1.47627	0.0446048	c17orf98	2.40384	0.0422708	itga6.L	3.69067	0.000362625	apoc1-like.L	1.61233	2.54e-11	loc100497729.L	1.10554	0.0121252	LOC108699767	1.30546	0.0196692	val.L	1.9378	0.0339487	LOC108709649	2.34171	2.56566e-07	tfec	1.419
hoxd9.S	4.30288	0.000112821	tnni1.2.L	2.82343	0.025953	arl8a.S	2.3723	1.47e-06	nceh1.S	2.26467	0.016372	ppl.S	2.15986	0.000785063	rab11fip4	2.50042	0.0278132	timp3.L	1.10821	0.0200701	tubgcp5	-0.702987	0.0278064	tiam1.S	1.47612	0.0374944	kctd9.L	2.40068	0.0483914	epha4.L	3.6807	5.58e-15	sncb.L	1.60878	0.0335265	rreb1.L	1.10373	0.000969653	actn1.L	1.30255	0.00116429	itga5.S	1.93162	0.00101356	Xelaev18021693m	2.33841	3.35908e-08	pcdh8l.L	1.41484
sox8.L	4.29762	7.26e-11	phox2a	2.81961	2.1e-07	MGC86526.S	2.36834	0.00113243	ddit3.L	2.26201	3.66e-13	fmnl2	2.15887	5e-07	tll1-like.1.L	2.49883	9.07e-05	cxcl10.L	1.09767	0.00119735	ppip5k2.L	-0.705024	0.00720919	phf21b	1.47491	0.00607056	dnah10.L	2.40019	0.0116053	slc7a5.S	3.67604	3.13e-08	LOC108710853	1.60815	0.0481549	gnai3.S	1.10272	0.0220456	sp7.L	1.30139	0.0300134	shb.L	1.92941	0.00145455	LOC108698352	2.33743	0.00521653	vgll4l.L	1.41484
nxpe2p1	4.27995	0.0353991	cass4.S	2.81828	3.48e-40	btbd6.L	2.36135	7.05e-08	prdm12	2.25598	0.0221155	tenm4	2.15514	3.32e-12	socs3-like.1.L	2.4847	1.03e-15	fdps.L	1.09586	0.00100518	tdrp.S	-0.706764	0.0205665	dhcr7.L	1.47402	0.00852786	tmem53.L	2.39818	0.0157408	hao2.L	3.67251	0.0243167	muc5b	1.60368	7.54e-05	farp2.L	1.10269	0.00452283	clcnkb	1.29658	0.0206678	syt13	1.92831	4.76e-09	junb.S	2.33632	2.00822e-08	Xelaev18039754m	1.41341
fgf20.S	4.27283	1.59e-07	phox2a.S	2.818	2.33e-06	moxd1.S	2.361	3.22e-06	ppp1r3e	2.25498	5.11e-05	nsg1.L	2.15399	0.00320268	Xelaev18024628m	2.48221	0.0183189	zmcm3.L	1.09276	0.0138401	trim8	-0.707185	0.0450499	fam83h.S	1.47296	0.0341374	iqca1.L	2.39781	0.0266569	Xelaev18003060m	3.67106	0.0402101	LOC108701168	1.6032	1.16e-06	guk1.S	1.10173	0.0106014	LOC108704327	1.29486	0.0338119	capn8.2.L	1.92741	0.000315882	cyp27b1.L	2.33514	0.0328479	otud1.L	1.4102
pygm.S	4.269	1.33e-22	numbl.L	2.81572	7.19e-38	notch2.L	2.36061	1.64e-12	tgfa.L	2.2533	0.0016656	miga2	2.14823	0.00445995	ras-dva1.S	2.47884	3.12e-13	efna1.L	1.09001	0.0476201	tcf19.L	-0.708466	0.0157193	LOC108713945	1.47174	0.00712786	kif27	2.39644	0.000522857	msx2.L	3.67082	0.00553346	slc6a16.L	1.60266	0.0205704	sec61a1.S	1.10146	0.00521213	Xelaev18017809m	1.29035	0.00130612	mcidas.L	1.92523	0.0209534	LOC108699904	2.33035	3.58751e-09	cass4.S	1.40592
Xelaev18026940m	4.26632	0.0274432	tmem265.L	2.81103	0.00215376	emx2.S	2.35999	0.0495369	mnx1.S	2.25056	1.85e-07	rhbdl3	2.14768	0.0360001	prkx.L	2.46935	0.000104485	ralb	1.08144	0.00227122	tbc1d22b.S	-0.708756	0.00129868	bcr.L	1.4646	0.027273	vsig8.L	2.39409	0.000164706	sall3.S	3.66619	0.000247139	Xelaev18001991m	1.60256	0.0256748	LOC494849	1.09922	0.0356918	LOC108718861	1.28446	0.0213944	notum.S	1.92259	0.00506165	LOC108716539	2.32871	1.34937e-07	melk.L	1.40513
catip.L	4.26509	0.00104335	lox.S	2.81051	0.000294525	alpl.L	2.35545	4.69e-09	trabd2b.S	2.24912	0.0161031	serpind1.L	2.14768	0.0428816	nkain1.L	2.464	0.0392184	klf5.S	1.08002	0.0311616	nfxl1.L	-0.713252	0.0226704	fam3b.L	1.45776	0.0382938	stkld1.L	2.39217	0.0110496	proser1.S	3.66244	3.39e-07	Xelaev18003957m	1.59948	0.00771348	dip2a	1.09835	0.0140951	zbtb46.S	1.28282	0.00742519	LOC108710818	1.92163	0.00388272	mab21l1.S	2.32555	0.00198398	LOC108716727	1.40392
vps37d.S	4.26238	0.00544524	zswim4.S	2.80672	4.86e-51	Xelaev18020631m	2.35503	0.0493632	fmnl2-like.S	2.24821	1.19e-06	slc16a3	2.14764	3.85e-05	Xelaev18009885m	2.46023	0.0045804	vasn.S	1.07585	0.048394	LOC108701166	-0.719504	0.00780693	mtus1.L	1.45423	0.0342187	pcdh10.L	2.38887	0.00617968	syn1.S	3.65998	0.0458349	LOC108719518	1.59534	3.29e-05	mettl7a.L	1.09831	0.0400415	slc29a3.L	1.28085	0.0222432	LOC108695829	1.91428	0.000235477	LOC108711244	2.32526	0.000673279	LOC100495010.S	1.40385
Xelaev18042923m	4.2617	0.000383698	adamts1.L	2.8066	2.68e-21	irx3.L	2.35049	2.59e-07	ppfia3.L	2.24741	0.00240829	ppp1r13l.L	2.14747	4.94e-10	Xelaev18001619m	2.45999	0.000222353	e2f7.L	1.06969	0.0082016	plxnb2.L	-0.720373	0.0155342	kdm7a.S	1.45322	0.0149951	styk1.L	2.38868	0.000271004	LOC108698113	3.64995	0.000232203	rpe65.S	1.59416	0.0394054	btg1.L	1.09646	0.0421335	msx1.L	1.27998	0.0140277	csta	1.90852	0.0175565	insm2.L	2.32502	0.0322212	mvp.S	1.40339
akna.S	4.25812	1.64e-09	fgd1	2.79976	3.2e-07	tead4.L	2.35048	1.92e-06	eya2.S	2.2473	7.29e-07	LOC108709394	2.1449	0.0117109	cldn5.S	2.45761	6.27e-06	khdc4	1.06892	0.00599202	arhgef17.L	-0.720549	0.0445676	efs.L	1.45235	0.0312572	invs.S	2.38327	0.0314458	tmpo	3.63188	5.58e-15	slc45a3.L	1.59142	0.0389261	smo.L	1.09534	0.00670535	esrp1.S	1.27627	6.68e-08	tbx3.L	1.9054	0.000179188	LOC108701822	2.32313	0.000467673	gch1.L	1.40197
LOC108703547	4.25319	0.0271271	Xelaev18001956m	2.79878	0.0337741	arhgap27.S	2.34791	3.86e-07	hpgd.S	2.24177	0.000306871	Xelaev18032183m	2.13725	0.0116228	ptch2.L	2.44741	1.14e-05	LOC108698461	1.06739	0.00754662	tyro3.L	-0.720809	0.0168657	LOC108695829	1.44714	0.0479602	sytl1.S	2.37597	0.000713498	scin.L	3.62875	0.00820735	htra1.S	1.58847	0.000839769	fgfr1.S	1.09522	0.0493341	notch2.L	1.27519	0.00153614	klf3.S	1.89715	0.0443345	znf451	2.32178	2.56294e-09	Xelaev18004563m	1.40031
muc3b	4.2425	8.61e-09	LOC108708347	2.79806	1.47e-11	sncg.S	2.33988	0.000317237	six1.S	2.24156	0.00314805	sspo	2.13357	8.79e-10	Xelaev18012294m	2.44661	0.000729032	foxj1.S	1.06344	0.00622712	taf1a.L	-0.722242	0.0471852	lrrn1.L	1.44485	0.0223754	slco4c1.L	2.37183	0.00667696	pcdh7.L	3.62842	6.94e-06	dennd2c.L	1.58721	0.0299904	rbms2.S	1.09476	0.0347159	spdef.S	1.27404	0.0060471	bace2.L	1.89238	4.87e-07	kitlg.L	2.31829	0.000107202	tgif1.S	1.39563
dnhd1	4.23525	0.0308009	c3.L	2.7972	1.05e-19	nrsn1.L	2.33949	2.27e-06	march8.S	2.24105	1.95e-12	LOC108713175	2.1287	0.00011924	akap2.S	2.44532	0.00176721	LOC108698354	1.06143	0.0468694	ccdc120	-0.722959	0.0321548	alg2.L	1.44477	0.0317991	cep350	2.3628	0.00412051	lrrn1.L	3.62656	0.00332465	serpinh1.S	1.58308	0.0151822	herpud1.S	1.09468	0.00741064	fam3b.L	1.27377	4.48e-07	frk.L	1.89168	0.0171488	LOC108713828	2.31778	0.0349289	dhx58.L	1.39273
ervfrd-1	4.23157	2.13e-08	LOC108709611	2.79222	7.3e-05	tbx2.S	2.33909	5.3e-11	cemip.L	2.24046	0.000215295	ttn	2.12582	1.76e-13	azin2.S	2.44427	3.79e-05	pcdha13.L	1.06028	0.0464776	sos2.L	-0.723996	0.0471852	itpr2	1.44473	0.00102251	lrrc9.L	2.3557	0.00129071	upk2.S	3.62474	0.00170656	lgals3.S	1.57993	0.00333422	cfp.L	1.09309	0.024019	kctd15.L	1.27358	0.0055905	cd44.S	1.88989	0.0363369	Xelaev18035105m	2.31728	4.84677e-06	itgb8.L	1.39221
fli1b.L	4.2247	0.00141272	egr2.L	2.78082	1.03e-15	cfh.L	2.33841	8.34e-07	gprc5b.S	2.23997	0.000354153	muc1.L	2.12511	1.5e-05	prph.L	2.4415	3.98e-05	lrig2.L	1.05945	0.038075	ppp4r1l.S	-0.725111	0.0225988	unc5b	1.44471	0.00570517	ankrd66	2.35555	0.0392982	cnn1.S	3.61872	7.5e-06	cpm.L	1.57747	0.0409489	ccnb3.S	1.08959	0.0194297	krt5.7.S	1.27349	0.0010589	rab12	1.88192	0.0334472	tead4.S	2.30129	0.000698797	prdm14.S	1.38472
Xelaev18009605m	4.21521	0.0162075	tbx20.L	2.77882	0.00695595	foxd1.S	2.3336	0.0145241	sox5.L	2.23986	0.0306007	otop2	2.12254	0.00220546	st3gal1.L	2.43904	0.00318249	srsf7.L	1.05844	0.00013983	mapkapk2.L	-0.725389	0.0214823	ccser2.L	1.44317	0.0410357	saxo2.L	2.34812	0.0099738	glis2.L	3.61134	1.05e-05	rbl1.S	1.57704	4.52e-05	rbbp8nl.L	1.08928	0.0478117	fer1l4	1.27324	3.37e-05	aim1l.L	1.88073	0.0104407	tcim.L	2.29391	0.0470717	alcam.S	1.38305
hamp2.L	4.21052	8.48e-10	scnn1gl.L	2.77851	0.0315768	cdx1.L	2.33308	0.000285779	runx1t1.L	2.23887	0.000541548	matn4.S	2.1201	0.000133543	zic4.L	2.4368	0.0133246	cdk5r1.L	1.0573	0.012323	MGC115657	-0.726576	0.000801973	mn1.S	1.44031	0.0202243	Xelaev18000198m	2.34704	0.00882311	Xelaev18007952m	3.60162	0.00643979	fam212a.S	1.57684	0.0117438	ccdc173.L	1.08851	0.0228975	nek2.L	1.27253	3.12e-05	agap1.L	1.87757	0.00691885	ngfr.S	2.2846	2.29012e-07	armc1	1.38273
lrrn1.L	4.21017	2.02e-09	f3.L	2.77396	8.67e-14	rab34.L	2.33196	2.08e-10	Xelaev18032100m	2.23183	0.015415	myo10.2.S	2.11565	5.77e-11	crx.L	2.433	0.0402408	plk2.L	1.05015	0.0373641	tor1aip1-like.L	-0.726871	0.0314963	mid1ip1.S	1.4372	0.038545	fam160a1.S	2.33867	0.0384665	htra1.S	3.60019	3.97e-10	kcnk5	1.57309	0.0434867	chsy1.L	1.08159	0.000381013	adam9	1.27155	0.0210562	Xelaev18023478m	1.87624	0.0362762	h2afj.L	2.28339	1.28457e-06	vwa5a.L	1.38091
atp1b2	4.20946	0.00657155	atp8b3.L	2.77086	0.00894595	mafa.L	2.33179	0.00304153	mamld1.S	2.22076	0.00040338	map2k6.L	2.11295	4.26e-16	ggt1.L	2.43153	1.5e-06	notch1.S	1.05008	5.47e-05	mllt1.L	-0.728717	0.00896872	klf13.S	1.43177	0.00538689	LOC108704529	2.33733	0.0115808	Xelaev18035319m	3.5872	7.52e-05	LOC108715137	1.57308	0.000112896	Xelaev18022168m	1.07974	0.0204073	sytl4.S	1.26983	0.00394622	loc100496187.L	1.87423	0.00253566	hao2.L	2.28028	0.0358102	entpd2.S	1.38014
phldb3.L	4.20017	2.38e-17	id4.S	2.77014	0.000378625	Xelaev18008648m	2.32379	2.36e-05	rnf112	2.21631	1.47e-05	vwc2l.2.L	2.1107	7.09e-05	atf3.L	2.42703	0.000292803	entpd2.S	1.04959	0.000480917	fbxo45.S	-0.729056	0.0155342	dtx4.L	1.43134	0.0103048	rab3d.L	2.33576	0.0077366	htr1a.S	3.58196	0.00696304	myc.L	1.57224	0.0167043	tmem127.S	1.07618	0.00435883	atf7ip.S	1.2681	0.0152318	LOC108716728	1.87156	0.0376789	cdon.L	2.2784	0.0222241	gprc5cl1.L	1.37981
atp1a3.L	4.18536	0.000629673	axl.S	2.761	1.44e-09	sema4b.L	2.316	4.95e-14	MGC80611	2.21505	0.0125855	Xelaev18046953m	2.10834	0.00505761	pappa.L	2.42573	0.0370589	loxl1.L	1.04514	0.0493799	plxnb2.S	-0.729633	0.0028939	ttll1.S	1.4293	0.0433439	esrra.S	2.33461	0.0305075	bcl3.L	3.58195	0.0030582	has1.S	1.5718	0.00263361	lrwd1.L	1.07506	0.000926014	slc19a2.L	1.25601	0.00480054	baz2b.S	1.87116	0.00543112	plekhg2.S	2.27834	0.0389536	timp3.S	1.37868
LOC108712221	4.17746	0.0320439	fgd1.L	2.7585	1.6e-40	LOC108698354	2.31524	4.11e-07	nav3.S	2.21443	6.74e-09	abcb4	2.10655	0.00114722	syt10	2.42258	7.22e-05	atp6a1	1.04283	0.0121225	LOC108719529	-0.730407	0.0284679	srcap.L	1.42568	0.00775436	adam9	2.33218	0.000276351	casp7	3.57076	8.57e-05	slc22a4.L	1.5685	0.00629358	LOC108713945	1.0721	0.0187132	arpc3.L	1.25563	0.00128277	Xelaev18038969m	1.87033	0.000833111	apeh.L	2.27562	0.00743335	gpr4.S	1.37847
LOC108720014	4.16751	0.0447524	dtx4.L	2.75721	4.57e-18	a2ml1	2.31236	0.0145792	hsh2d.S	2.20985	0.00829687	ppp1r3c.1.L	2.10471	2.44e-11	LOC108699904	2.41446	0.00114435	cfap52.L	1.04236	0.0185911	tnrc6b.L	-0.730848	0.00896872	tmem39a.S	1.42528	0.000974098	sept8.S	2.3321	0.00378493	aplnr.L	3.56728	0.000731643	prss8	1.5642	0.0010851	ahnak.L	1.07083	0.00626115	hic2.L	1.25121	0.00100075	LOC108702204	1.86889	0.0478012	kiaa0232.S	2.26632	9.76919e-10	ptch1.L	1.37722
sstr1.L	4.12347	0.0385309	notch1.L	2.75666	2.03e-42	wfdc8	2.31014	0.0296191	mmp28.L	2.20181	0.0466582	admp2.L	2.10288	0.0316262	Xelaev18040126m	2.4142	0.0474634	slc25a34.L	1.0402	0.00574179	tnrc18.S	-0.731898	0.025968	klf5.L	1.42356	0.0374944	gjb1.L	2.33194	0.0339381	mars2	3.56296	1.07e-08	erbb3.L	1.56279	0.00558184	nxpe3l.6.L	1.06702	0.00554247	figf.L	1.24768	0.0232102	vwf	1.86026	0.0304758	Xelaev18000418m	2.26535	0.0036945	lsp1.S	1.36831
ahnak.S	4.12126	3.92e-20	snai2.L	2.75638	2.79e-08	ca7.S	2.30803	0.0184689	ca7.L	2.20101	0.000951367	slc9a3r2.S	2.10149	0.0148326	cks1b.L	2.40952	3e-06	rbl1.L	1.03977	0.0397082	idh3a.S	-0.73213	0.024048	fblim1.S	1.4198	0.00126301	sgsm3.L	2.32998	0.00422722	Xelaev18014773m	3.55886	0.00208641	arg1.L	1.5589	0.0476525	elavl3.L	1.06658	0.0183022	MGC68858	1.24452	0.012971	acpp	1.86025	5.68e-08	LOC108703754	2.26293	0.000207631	tcim.L	1.36709
LOC108704569	4.11308	0.0235797	itgax.L	2.74198	0.0184959	Xelaev18029191m	2.3053	0.000165292	LOC100487499.S	2.19481	2.14e-07	sorcs3.L	2.09995	6.47e-05	pcdh7.L	2.40608	5.97e-08	alcam.L	1.03946	0.000885097	gpi.S	-0.732443	0.0127552	pdgfra.L	1.41584	0.0103395	cfap57.L	2.32987	0.00502249	gprc5b.L	3.55778	0.0322762	LOC108718254	1.55825	0.00311667	sptan1.L	1.06595	0.0211721	gas1.L	1.24273	0.00808977	foxn4.S	1.86017	0.00456896	LOC108699726	2.26156	0.011867	LOC108712218	1.36476
foxj1.L	4.10635	2.26e-65	cyp27a1.L	2.73953	9.71e-07	foxd3.S	2.30518	0.0370285	arnt2.S	2.19457	0.0315164	sv2b-like.S	2.09773	0.00104305	LOC108695509	2.3987	1.06e-05	xicl	1.03824	0.0311349	stambp.S	-0.732554	0.0255417	c5orf15.S	1.41471	0.00467201	ccdc108.L	2.3277	0.00351705	LOC108698461	3.55311	0.00156315	loxl1.L	1.55691	0.00362939	fam212a.S	1.06431	0.0305318	sephs1.S	1.24244	0.0354127	mars2.L	1.85762	0.0134406	foxb1.L	2.25782	0.00926625	cttnbp2.S	1.36149
LOC108708505	4.09464	0.00319203	slc2a1.L	2.7377	1.12e-17	slc26a9.L	2.2974	0.023127	fsbp	2.19418	0.0284938	pcsk9.L	2.09536	0.000190781	Xelaev18034047m	2.39762	0.0206942	lrp10.L	1.03023	0.0015776	usp44.S	-0.737201	0.0234516	dedd2.L	1.41436	0.0184703	ccdc60.L	2.32732	0.0276207	traf4.S	3.55076	5.92e-08	rhebl1.L	1.55412	0.000119713	creb1.S	1.06329	0.0460971	cdc42se2-like.1.L	1.23691	0.0258521	LOC108708140	1.85751	0.0112968	LOC108706318	2.24592	7.66511e-18	atp6a1	1.36098
Xelaev18014773m	4.08878	0.000199666	LOC108701162	2.73566	0.000323327	fli1.S	2.29736	0.000988771	trpv5.L	2.19172	1.92e-16	fut4.L	2.09455	3.85e-05	pou3f1.L	2.3894	0.027052	phldb3.S	1.02499	0.041041	gemin2.S	-0.737914	0.000880732	chpf.L	1.412	0.0240032	ccdc27.S	2.32228	0.0260455	xetrov90011961m.S	3.55053	1.28e-17	tiparp.L	1.55401	0.0376038	esyt2.S	1.05266	0.0241626	cdc42bpa.L	1.23674	0.0176518	ttc22.L	1.85411	0.000185994	mypop.S	2.24522	2.52595e-05	cass4.L	1.3607
lhx3.L	4.08875	3.11e-07	tmem119.L	2.73379	2.01e-06	eya1.L	2.29459	0.0131372	mmel1.S	2.19127	0.0106639	cfb.L	2.09446	1.11e-12	mxi1.L	2.38615	0.00330688	pabpc4.L	1.02415	0.0479672	tnrc6b.S	-0.740098	0.0477035	mfsd2a.S	1.41062	0.0196059	casc1.L	2.32107	0.00642011	LOC108709568	3.54868	0.000787358	slc2a2.L	1.54884	0.00461708	itpka	1.05008	1.1e-05	LOC108709519	1.23522	0.0267328	lgalsl.S	1.85191	0.00957343	col11a2p1.S	2.24367	0.0466003	plk2.L	1.35785
tuft1.L	4.08642	4.19e-08	slc16a10.S	2.73135	0.0430004	LOC108703373	2.29346	0.015585	tac1.L	2.19036	1.82e-17	hoxd1.S	2.09445	0.000903593	top2b.S	2.38468	6.89e-05	irg1.L	1.02204	6.52e-07	ralgps2.L	-0.742864	0.027911	pik3r1.S	1.40987	0.00626074	rab3d.S	2.3054	0.0434783	Xelaev18014049m	3.54604	0.000834172	uqcrq.S	1.54751	0.00376978	arhgef19.L	1.04761	0.0469712	kitlg.L	1.23336	4.48e-07	ptk2b.L	1.84207	0.0155192	six1.L	2.24098	0.00856804	LOC100127323	1.35711
cnr2.S	4.08376	4.49e-05	cdc42ep4.S	2.72079	8.52e-65	olig4.L	2.2749	0.000241213	ppm1h.L	2.18825	1.47e-06	nts.L	2.09358	0.00252698	fam131b.S	2.37979	0.014593	birc2.S	1.02067	0.0383572	brox.S	-0.744264	0.0417513	sik3.L	1.40424	9.79e-05	inf2	2.30405	0.0315574	Xelaev18035105m	3.54575	0.000402241	creb3l2.L	1.5461	1.37e-05	cfap52.L	1.04606	0.0151897	hexd	1.23005	0.000843116	nlrx1.L	1.84085	0.00698713	LOC108698332	2.24009	0.042576	alg14.S	1.35708
xdh.S	4.08097	1.2e-20	f3.S	2.71599	2.14e-06	limd2.L	2.27104	0.0224039	irx2.L	2.18457	0.000121085	ptprd.L	2.09121	0.000100367	LOC108719537	2.36326	1.13e-07	actb.L	1.01455	7.68e-10	cbl.S	-0.748427	0.0420341	stard4.L	1.40036	0.0484277	plekha6.S	2.29905	0.0102156	lefty.L	3.54323	0.000460027	arhgap39	1.54574	0.0363893	slc25a29.S	1.04581	0.0376768	LOC108704556	1.22735	0.0121109	b4galt1	1.83966	5.29e-08	dst	2.23924	0.0073521	plcd3.L	1.35473
c17orf58.L	4.07853	1.65e-07	lgr5.S	2.70877	8.24e-05	rbfox3	2.27093	2.04e-13	slc4a1.L	2.18166	1.12e-18	ptprn.S	2.09069	0.00145094	lrrn1.S	2.34726	0.02854	efnb2.L	1.01271	0.0300722	vangl2.S	-0.749424	0.0246933	esyt2.S	1.39786	0.00226776	sh3rf1.L	2.29659	0.00743791	fzd2.S	3.53067	3.26e-09	LOC100127323	1.54412	0.00838541	lox.S	1.04544	0.00796725	krt5.7.L	1.22576	4.48e-05	rab27a.S	1.83866	1.36e-10	alcam.S	2.23684	0.000300449	LOC108701168	1.35173
edn2.S	4.05348	1.03e-07	tmprss9.S	2.69779	7.4e-10	ca14.L	2.268	3.45e-05	xlmo1	2.18121	0.000396874	vill.L	2.09017	0.00223126	plekhs1	2.34651	0.0150753	e2f8.L	1.00981	0.00356563	slc20a2.L	-0.751653	0.0466306	mapk6.S	1.3973	0.0412029	LOC108709394	2.29564	0.000148113	LOC108714970	3.52742	3.94e-06	tmem163.S	1.54405	0.00188013	b4galt3.L	1.04458	0.00457669	trpv5.L	1.22397	0.00481529	sgk3.S	1.83213	0.0117864	pnpla2.L	2.23561	0.000467673	proser1.S	1.35122
anpep.S	4.04863	0.00168194	mrc1	2.69715	8.23e-13	gne.S	2.26709	6.33e-06	Xelaev18012801m	2.1616	0.00101854	slc39a5.L	2.08521	7e-09	LOC108709387	2.34517	0.00688079	vim.L	1.0041	0.00834164	tpbg.L	-0.753008	0.0251336	selk.S	1.39538	0.0304136	gdpd1.L	2.29478	0.0191828	sema3f.S	3.52504	0.00974195	st6galnac2.L	1.53931	0.00408312	tmem208.S	1.04267	0.0430822	msx2.L	1.22292	0.0117748	plekha8.L	1.83206	0.00641876	egr2	2.23255	0.046458	fzd8.S	1.35099
fam212a.S	4.04338	7.67e-16	Xelaev18033647m	2.68655	0.0455293	pcsk9.L	2.2651	0.00929652	Xetrov90016939m.S	2.15211	0.00390434	agrn	2.08389	1.53e-18	kcna3.S	2.33017	1.56e-06	eef1a1o.S	1.00286	0.0364604	akap13.S	-0.753105	0.0124984	proser1.S	1.39356	0.00881055	b4galnt3.S	2.29448	0.00458843	caprin2.S	3.51817	8.32e-15	LOC108706318	1.53686	0.0162662	ap1m2.L	1.04262	0.00457669	rab34.L	1.22219	0.0441445	myb.L	1.83169	0.0195547	top2b.S	2.23098	6.20363e-13	arrdc3.S	1.35099
dusp10.2.S	4.04278	7.71e-06	fzd7.S	2.6773	7.95e-16	Xelaev18039582m	2.26335	0.00378627	abtb2.S	2.14956	0.0229939	pik3r1.S	2.08124	1.82e-16	pygm.S	2.32502	0.00526895	isg20l2.S	1.00171	0.0408233	wasf3.L	-0.753264	0.036814	aim1l.L	1.39352	0.0205392	hsbp1l1.S	2.29263	0.00214181	clcf1.L	3.51414	0.00584309	smad4.1.L	1.53359	0.00515389	slc17a9.L	1.04227	0.00293378	slc22a4.L	1.21992	0.000905534	tekt2.S	1.83114	0.0176006	fcn2	2.22739	0.0035354	emp2.S	1.35032
atp12a	4.03181	2.83e-05	scnn1a.S	2.67703	0.00508042	p2ry1.L	2.25574	0.00321426	gypc.L	2.14952	1.45e-13	Xelaev18017221m	2.0793	1.06e-10	efnb2.L	2.32384	1.35e-05	prnp.S	1.00093	0.00538976	pex1.L	-0.755283	0.0149256	ndufb6.L	1.39076	0.0300829	atp11c.L	2.28532	0.00639512	cerk	3.51364	0.000323818	napb	1.53101	0.00636961	rarg.L	1.04222	0.00203627	nr2f6.L	1.21857	0.01048	nhsl1	1.83045	0.00558042	prdm15.S	2.22711	1.10866e-14	LOC108719541	1.34894
fzd8.L	4.03031	1.08e-14	nat8l.S	2.67545	0.0300493	zic5.L	2.24907	1.65e-11	tll1-like.1.L	2.14464	1.19e-08	LOC108708906	2.07355	0.000122156	galnt7.S	2.32055	2.56e-07	pars2.L	1.0004	0.00457625	sox2.L	-0.755379	0.0309903	Xelaev18025569m	1.3906	0.0353278	cfap206.L	2.28055	0.00346874	clca3.L	3.51346	1.09e-07	Xelaev18008693m	1.53092	0.0170226	utp15.S	1.04168	9.5e-06	mfhas1	1.21698	0.00872623	atl3.L	1.82183	0.036172	foxi4.1.S	2.2177	0.0280817	lsm14b.L	1.34733
col4a6.L	4.02444	3.98e-07	adamts10	2.67366	0.0092902	sema6a.L	2.24577	5.45e-11	phactr1.S	2.13997	5.65e-05	LOC108705531	2.07316	8.1e-06	parp2.L	2.31274	0.00975914	Xelaev18006061m	0.998613	0.0451872	kpnb1.L	-0.756547	0.000907562	birc2.S	1.38955	0.018388	pcdh8.2.S	2.27693	0.0225779	grhl3.S	3.50607	5.92e-09	c2cd2.S	1.52801	0.00532402	dynll1.S	1.03862	0.00854753	tll1-like.1.L	1.2165	0.0128904	Xelaev18028825m	1.81794	0.00762737	fgfr2.L	2.21321	1.43891e-16	arg2.S	1.34643
itga4.S	4.0219	0.0431775	kif26a.S	2.66941	6.29e-05	spry4.S	2.24128	4.24e-07	MGC115585	2.13592	5.6e-10	kiaa1217.S	2.07287	1.28e-06	il10rb.S	2.31264	0.0309905	sbno2.S	0.997981	3.68e-06	rab5d.S	-0.763424	0.027911	nrbp2.L	1.38943	0.00482948	LOC108710961	2.27224	0.00657541	LOC108712218	3.50603	0.000997863	gprc5cl1.L	1.52563	0.000868294	evpl.L	1.03476	0.0385619	pvrl4.S	1.21571	0.000225195	nr6a1.L	1.81741	0.000132705	atp1b2	2.21312	3.58751e-09	ppp1r10.L	1.34508
prickle3	4.0108	0.0438748	ventx1.1.S	2.66624	5.78e-05	st6galnac2.S	2.24063	4.1e-07	vwf	2.13356	0.00531114	Xelaev18047655m	2.07146	0.0462329	sds.S	2.30772	0.0101214	hexim1.L	0.996387	4.48e-06	tmtc3.L	-0.76366	0.000299332	hao2.L	1.386	0.0196975	cgrrf1.L	2.27165	0.0323866	LOC108717924	3.50449	4.68e-10	bambi.L	1.52349	0.0210775	asb7.L	1.03187	0.00509664	trim29.S	1.21527	2.6e-05	rcor2	1.81702	0.0282705	LOC108711841	2.2094	0.00439581	ranbp3l.S	1.33869
pigz.L	3.99787	6.23e-07	lsp1.S	2.66257	3.17e-33	slc10a3.S	2.2388	3.51e-09	sp8.L	2.13208	9.87e-08	pde4c.S	2.07046	2.73e-05	fzd2.S	2.30153	0.00379162	lsm14b.L	0.994942	0.0191235	hspbap1.L	-0.765527	0.00958304	cdk1.L	1.38454	0.0470027	LOC108699634	2.26763	0.00121211	pcdha13.L	3.50063	4.67e-14	capns1.L	1.52255	0.00484313	elf1.S	1.0308	0.00489999	uqcrq.S	1.21366	0.00230633	sdhb.S	1.81614	0.0104493	avpr1a.S	2.20787	0.00922668	cdx2.L	1.33124
MGC76328.L	3.98806	1.38e-26	flt1.S	2.65364	0.00615176	jakmip2.L	2.23859	0.000521787	gprc5b.L	2.12903	5.53e-09	scai.S	2.06957	2.75e-07	prnp.S	2.30133	1.92e-05	egln3.L	0.992971	0.000692589	aes.L	-0.766127	0.00984098	gata5.S	1.38059	0.000211969	krt18	2.26753	0.00342197	pcdh7.S	3.4908	9.58e-08	Xelaev18003954m	1.52176	0.0484201	Xelaev18036390m	1.02935	0.0104711	blvrb.L	1.21235	0.0109073	hes5.3.S	1.80911	0.00334319	Xelaev18001689m	2.20739	0.0283385	mst1.L	1.3285
sox7.S	3.98494	1.14e-09	tyr	2.65169	0.0322125	LOC108715064	2.23671	0.0156225	kng1.L	2.12506	0.00139396	atf7ip.S	2.06813	6.93e-06	chga.S	2.29823	0.0164	cdc25b.L	0.990633	0.0118453	ttc9.L	-0.768002	0.049927	tmem39a.L	1.37849	0.0123974	fucolectin.S	2.26636	0.0270228	LOC108695513	3.48716	6.31e-08	mboat1.L	1.52157	0.00600198	znf740.L	1.0273	0.0221357	loc100497729.L	1.21061	0.00063245	baz2b.L	1.80603	0.00235482	zfp36.S	2.20617	0.00101699	slc35d2	1.32775
Xelaev18005944m	3.9843	0.0195092	LOC108709398	2.65139	1.96e-06	LOC108706875	2.2245	0.027132	ugp2.S	2.12051	1.56e-05	hps5.L	2.06737	4.52e-16	stat3.2.L	2.29497	3.17e-13	march7.S	0.990273	0.0223401	arhgef7.S	-0.768233	0.0198625	tuba3c.S	1.37848	0.0222675	ccdc113.L	2.26315	0.0025599	hunk.L	3.47836	0.0264554	grhl3.L	1.52019	0.00427485	cks1b.S	1.02632	0.026509	znf414.L	1.21	0.0419614	nradd.L	1.80436	0.00368138	ras-dva1.L	2.205	2.15206e-14	mypop.S	1.32585
lpar2.L	3.98143	4.51e-45	myoc.L	2.65127	0.00167189	arhgef40.S	2.22298	2.74e-08	xfrp	2.11715	1.21e-06	grhl2.L	2.06531	0.000141915	Xelaev18022168m	2.28555	0.0433991	slc7a3.L	0.987038	0.0149091	vldlr.S	-0.768299	0.0320702	trpm5.L	1.37796	0.0151592	pde9a.L	2.25987	0.0190645	cd99l2.L	3.47654	9.38e-06	MGC80567	1.51945	0.0202071	aurka.L	1.02623	0.0344652	prdx4.L	1.20944	0.0223604	spry4.S	1.80219	0.041126	Xelaev18004347m	2.20489	7.54059e-07	spred1.L	1.32449
cbln2.S	3.97709	0.0166833	LOC108700025	2.64501	9.91e-08	fgfr2.S	2.22241	2.55e-07	abhd14a.S	2.11653	3.86e-12	syt16.L	2.0633	0.0171687	plekhn1.S	2.28207	4.6e-14	stx8.L	0.985459	0.039192	pou2f1.L	-0.770433	0.00296133	rybp.L	1.37511	0.00551555	rab27a.S	2.25403	0.0154529	LOC108717895	3.47371	1.47e-06	eif4a2.L	1.51575	0.00151456	ube2n.S	1.02506	0.00636258	slc35d1.L	1.20765	8.63e-07	mafb.S	1.79545	0.000270724	LOC108702848	2.20285	1.42716e-15	ccnd1.S	1.32094
hcar3.L	3.94786	1.93e-05	zeb2.L	2.64219	4.63e-15	LOC108698306	2.22117	0.00244465	frem1	2.11629	1.22e-08	b3galt5	2.06307	1.15e-10	mig30.L	2.27833	0.000116508	mcm6.2.L	0.981445	0.00018884	ankrd28	-0.770882	0.0166921	Xelaev18033745m	1.3751	0.0119781	LOC108705949	2.25018	0.00471279	gli1.L	3.47056	0.000720459	cdk1.S	1.51212	0.00554249	znf740.S	1.02418	0.0216286	tstd1.S	1.20343	0.00585698	pxdn.S	1.79277	0.00306945	LOC108709387	2.19874	5.039e-05	tsc22d3.L	1.31875
eps8l2.S	3.94692	0.00242241	jun.S	2.64052	1.63e-05	nwd2.S	2.21802	6.19e-05	hes7.1.L	2.10783	2.31e-06	LOC108712697	2.06241	1.54e-12	sh3bp4.L	2.27141	1.3e-09	pcf11.S	0.979791	0.00404612	tmem255a.S	-0.773958	0.00459081	LOC108709654	1.37507	0.0279451	fbxo43.L	2.23987	0.0080111	efs.L	3.47056	3.02e-07	vangl1.L	1.50671	0.0397746	hkdc1.L	1.02273	0.0199684	dlx3.L	1.20067	0.00896154	sowaha.S	1.79155	1.18e-08	Xelaev18003957m	2.19508	0.00323445	LOC108695521	1.31534
ednra.S	3.94573	2.61e-06	arl4a.S	2.63982	3.96e-23	dennd2c.S	2.21739	1.62e-10	pik3ip1.L	2.10688	2.68e-10	mid1ip1.S	2.0609	0.023272	runx1	2.26784	0.00534174	brd2.S	0.975735	0.0258873	rpa2.L	-0.775616	0.00293353	tead1.S	1.37364	0.0178867	cep295.S	2.23767	0.00129096	LOC108699475	3.47038	1.18e-06	LOC108715368	1.50542	0.0348045	prpsap1.S	1.02108	0.0287837	b3gnt7.L	1.19854	0.00873605	stx3	1.78628	0.00762178	sds.L	2.18919	8.08744e-05	ras-dva1.S	1.31135
dnase1l3	3.94162	6.46e-07	myh7	2.63448	0.00989741	metrnl	2.21729	0.00187716	ggact.L	2.10522	0.0330884	msx2.L	2.05881	1.88e-06	kiaa0232.S	2.26191	1.64e-07	sertad1.S	0.972685	0.047055	crtc3.S	-0.778907	0.0164708	slc9a2	1.37311	0.0468565	cfap157.L	2.23478	0.00023642	zswim5.S	3.46164	1.48e-10	prickle2.L	1.50395	2.14e-05	clk2.L	1.02065	0.0272463	cbx1.L	1.1951	0.0441367	hspa5	1.78503	0.000436955	ablim1	2.18892	1.93568e-05	LOC108710853	1.3101
slitrk5.S	3.91886	0.0120872	LOC108698355	2.63168	0.0458569	fhl3.L	2.21572	7.97e-06	vav3.S	2.1033	0.0292098	dexi	2.05744	0.000476732	prss27	2.25472	0.031149	admp2.L	0.970965	0.00118224	lpgat1.S	-0.78105	0.0154294	tmed9.L	1.36626	0.0317991	zdhhc1.L	2.23187	0.018823	ddx54	3.45076	0.0329523	LOC108710017	1.50337	0.0137203	plpp2.L	1.01761	0.0217638	Xelaev18045499m	1.19429	0.0196042	pcdh7.S	1.78467	0.0246451	LOC108716545	2.17952	0.0279651	angpt4.S	1.30853
Xelaev18035105m	3.91649	1.25e-10	kiaa0232.S	2.62931	5.05e-48	cd163	2.21306	0.000693927	Xelaev18022168m	2.10008	1.28e-19	Xelaev18033837m	2.05654	0.00239017	cbln1	2.24906	0.00219433	e2f3.L	0.967774	0.022403	dcp1a	-0.782766	0.0222307	lmo4.2.S	1.36491	0.00204318	igsf9b.L	2.2317	0.000579517	LOC108719547	3.45067	0.000100771	ccnb3.L	1.50055	0.00370598	LOC108719789	1.01281	0.0121582	rai14.L	1.19344	0.00214252	fam83e.S	1.78353	0.000560188	LOC105945479.S	2.16986	0.00709654	foxi4.1.L	1.30711
ifit5	3.91257	0.00484937	Xelaev18042341m	2.62868	2.19e-05	lmo3.L	2.21293	0.00322145	frzb-1	2.09995	2.97e-13	Xelaev18010183m	2.05559	0.00131917	cib3	2.23149	0.0449438	prom1.L	0.966379	0.000417838	znf618.S	-0.785019	0.00488591	fchsd2	1.36406	0.00101614	ccdc173.L	2.23148	0.00450953	cnn1.L	3.44712	3.57e-08	uts2r	1.49824	0.00532402	kif11.L	1.01026	0.00966056	rasgrp1.L	1.19243	0.0298515	LOC108703547	1.7835	0.0161006	clca3.L	2.16586	0.0233449	admp2.L	1.30698
prkab2.S	3.90729	9.27e-08	myoc.S	2.62707	0.0272909	ror2.S	2.21287	4.26e-09	lhfpl2.L	2.09657	7.81e-08	cfp.L	2.04989	1.58e-10	txnip.L	2.22818	0.00290528	asb7.L	0.965859	0.0031772	smg7.L	-0.785101	0.0361103	bicd1	1.36386	0.0362653	xk81a1.L	2.22993	0.000928104	Xetrov90015528m.L	3.44455	2.55e-06	LOC108703380	1.49696	0.00800598	LOC108710484	1.00693	0.0199792	1700007k13rik	1.18981	0.0205927	gramd1a.L	1.78205	0.0242555	Xelaev18028552m	2.16542	0.00532954	kitlg.L	1.29701
sema3f.L	3.90566	1.36e-19	LOC108700617	2.62686	0.0194776	pcbp2.S	2.2118	3.15e-06	ccdc129.L	2.09502	0.00836404	arnt2.S	2.04833	0.0094837	myo9a	2.22797	3.98e-05	acod1l.L	0.963696	6.8e-07	arl9.L	-0.786862	0.0165112	lrrn1.S	1.35816	0.0194358	sidt1.L	2.22876	0.0270754	pkn1.L	3.44311	7.29e-09	LOC108708517	1.49397	0.00910894	b4galt3l2.L	1.00465	0.0115847	ndc1.L	1.18618	0.00828306	lrpprc.S	1.77955	0.0117314	kctd15.L	2.16491	0.0263568	znf703.L	1.29546
ca14.S	3.89575	2.21e-08	alpl.L	2.62636	4.49e-32	ppp1r18	2.20127	7.9e-10	nfkb1.L	2.09285	0.0360756	ism2.L	2.04529	3.12e-06	LOC108698461	2.22032	0.000258674	erbb3.S	0.961961	0.00362372	sorl1.L	-0.787802	0.00323464	dnajb12.L	1.35518	0.0250766	heg1.L	2.22397	0.0116053	rbm47.S	3.43711	1.53e-05	gas2l1.L	1.49364	0.000571645	lzts2.S	1.00438	0.00574741	ptger4.L	1.18336	0.000228046	nuak1.L	1.77732	0.0280499	LOC108714970	2.15993	1.75928e-05	sulf1.L	1.29531
lypd2.L	3.88787	5.34e-07	fam193a.L	2.62306	8.37e-30	nr2f2	2.20041	2.09e-05	cdh11.L	2.09047	5.97e-06	tusc2.S	2.04382	4.2e-06	LOC108717924	2.21269	0.00940847	rnf223.L	0.956942	0.0222518	plekhg4.L	-0.791556	0.00450689	top2b.L	1.35137	0.00422083	ca12.L	2.22335	0.0117403	prdm1.S	3.43354	0.000340268	fam198b.L	1.48734	0.012586	top2a.L	1.00257	0.0335126	dgka.L	1.18318	0.0047816	lhfpl2.S	1.77656	0.00628307	mmp14.L	2.15844	0.0147458	cxcl10.L	1.29469
Xelaev18004563m	3.88666	0.000485196	efnb2.S	2.61861	9.02e-47	cyp26a1.L	2.19346	1.43e-06	acsf2.S	2.09003	0.00240735	trpm2	2.04157	0.0428917	LOC108703375	2.21241	0.0288802	herpud1.L	0.955855	0.00456643	LOC108710058	-0.791706	0.0417513	irf2bpl.S	1.34868	0.0424576	strc	2.21981	0.0174197	hes3.S	3.424	0.00277128	1700037h04rik	1.48734	0.000120511	trpv6.L	1.0023	0.016776	LOC108711752	1.17959	0.00520335	sult1c4	1.77514	0.00680625	sds.S	2.155	0.000119535	egln3.S	1.29405
Xelaev18045196m	3.88388	0.0027208	b4galt1	2.61749	5.99e-05	kiaa1217.L	2.19042	0.0234037	fut3.L	2.08963	1.13e-11	creb3l4.S	2.03883	0.0137486	pnpla2.L	2.19607	0.000497082	efnb2.S	0.95217	0.0174646	cct6a.L	-0.792649	0.0446323	gdi1.S	1.34838	0.0338842	reps2.L	2.21929	0.0137348	flrt3.S	3.41904	0.00766998	zswim5	1.48689	0.0136269	hspa8.L	1.00149	0.00244345	tiam1.S	1.17501	0.00100168	prmt5.L	1.77439	5.2e-05	cebpb.S	2.15414	2.76601e-11	khdc4	1.2904
LOC108715368	3.88024	6.45e-05	cml	2.61662	5.82e-19	LOC108701786	2.18914	0.00286424	Xelaev18002540m	2.0874	0.0423965	rdd4.L	2.03548	5.59e-07	Xelaev18003060m	2.18102	0.0389791	mlec.L	0.951601	0.0427565	usp38.L	-0.792765	0.0191539	cebpa.L	1.34601	0.0314363	creb3l1	2.21297	0.021859	fam198b.L	3.41719	8.13e-05	zmiz2.S	1.48599	0.0266715	zfp36l1.L	1.00086	0.0208789	emp2.L	1.17447	0.0326043	sun1.S	1.77426	0.000193312	ptger3.S	2.15095	0.0264468	slc7a5.L	1.28936
Xelaev18038470m	3.87939	5.54e-05	slc1a7.S	2.61582	0.000821465	post.L	2.18057	4.64e-08	LOC108714374	2.08581	0.00228571	tbc1d14.L	2.0348	2.21e-19	cerk	2.17983	0.0262742	loc728026.L	0.946989	0.0280459	man2a2.L	-0.794155	0.00162257	prelid3b.S	1.34181	0.0216771	fjx1.S	2.20824	0.0369704	smad7.S	3.41635	0.000109135	upk1b	1.48519	1.76e-09	kif11.S	1.00002	0.0204073	dedd2.S	1.16859	0.0021317	mid1l2.L	1.77299	0.0322559	LOC108704294	2.14413	0.000293647	zhx1.S	1.2893
plekhg5.S	3.84298	4.29e-17	rerg.L	2.61218	2.94e-07	bcl2l10.L	2.17189	0.000231253	acap3.L	2.08498	3.35e-12	zfp36.S	2.03472	1.7e-05	proser1.S	2.17806	0.00400064	zfand5.L	0.945702	0.00267796	styx.S	-0.794205	0.00446153	ccser2.S	1.34141	0.0486308	ribc1	2.20206	0.0277398	LOC108701822	3.40078	0.0045653	klf10.S	1.4835	0.000700483	znf282	0.996308	0.00441112	fam83c.S	1.16823	0.0435511	crybg3.S	1.76487	0.00987997	mreg	2.14375	0.00417319	hap1.S	1.28844
niban2	3.83766	0.0184616	cxcr4.S	2.61126	4.36e-28	mettl7a.2.L	2.16684	0.00100647	krt9.1.L	2.08332	0.00110598	LOC108716735	2.0301	7.01e-14	Xelaev18005310m	2.17089	0.0223055	efna1.S	0.945603	0.00566746	LOC108717147	-0.79502	0.0498969	khdc4	1.33577	0.00269763	tbc1d24.2.S	2.20205	0.0150629	Xelaev18005310m	3.3918	0.00523164	rbm12.L	1.48225	0.0153237	eif4a2.L	0.993905	0.0187132	dedd2.L	1.16781	0.0111309	Xelaev18000592m	1.76372	0.0268502	znf608	2.12738	0.000107748	guca1a.S	1.28838
st6galnac2.L	3.83408	2.88e-15	sulf1.L	2.61113	3.07e-31	vcan	2.15817	1.3e-05	lama2	2.07936	0.00308781	prickle2.S	2.02937	0.000258753	LOC108700025	2.16663	0.0453882	hspg2.L	0.94554	0.0282046	prrg1.L	-0.796477	0.0163556	uspl1-like.L	1.33402	0.0323269	tmem150a	2.19783	0.0399014	Xelaev18000483m	3.38164	0.000958317	adap1.L	1.47782	0.0085513	egln3.L	0.993387	0.0298404	tbc1d31.L	1.16476	0.0270485	pprc1.L	1.75387	2.87e-08	pnhd.S	2.1246	0.000198667	LOC108704231	1.28545
alpl.L	3.83381	2.54e-17	Xelaev18022168m	2.6098	0.000108104	post7p.L	2.15669	8.18e-08	adora2b	2.07729	0.0306154	b4galt6.L	2.02714	1.2e-07	ankrd24.L	2.15667	0.0473504	hist1h2aj.L	0.941796	0.0322672	lpgat1.L	-0.799915	0.00493141	creb3l4.S	1.33065	0.0180806	robo2	2.19497	0.00307243	eomes.L	3.3813	0.00332465	LOC108695521	1.47704	7.74e-06	cdh1.S	0.992025	0.0163875	trpv6.L	1.16316	0.000216503	LOC100492708	1.7505	0.0473251	pygm.S	2.12173	5.19704e-10	znf608	1.28241
LOC108702593	3.83381	7.29e-28	dpysl4	2.60217	0.00803907	rap1gap2.S	2.15419	0.0132833	lypd6.L	2.07251	0.00228571	lrrn4cl.L	2.02654	0.0322195	tead4.S	2.1555	0.00375034	tgif2.L	0.939452	0.0012186	fam134c.L	-0.80252	0.0157193	arpc3.L	1.32927	0.017065	efhc1.L	2.19383	0.00753169	LOC108700186	3.38042	1.75e-05	mig30.L	1.47069	0.0281576	nckap5l.S	0.991214	0.030111	LOC108699553	1.16213	0.00637668	cpt1a.L	1.75009	6.27e-09	stat3.2.L	2.11771	6.09619e-12	pcdh8l.S	1.28095
Xelaev18006002m	3.82434	0.00147478	rfk.S	2.60097	1.21e-24	rnd3.S	2.15359	1.71e-05	fmo5	2.07247	0.000215903	adgrg6	2.02649	1.95e-10	dgki	2.15429	0.0310102	mxi1.S	0.938602	0.0031772	slc6a14.2.L	-0.803119	0.0155362	gata2.S	1.32305	0.0175928	foxl2.L	2.18396	0.018823	prdm1.L	3.37791	0.000791139	gprc5c.L	1.46554	5.57e-05	znf462.S	0.987138	0.0165122	c12orf45.S	1.1602	0.000494083	raig3	1.74838	0.0266592	Xelaev18006002m	2.11724	0.00676722	fosl2.L	1.27976
gs17.S	3.82428	1.67e-20	zic5.S	2.59484	0.025775	aplnr.S	2.15339	0.00138677	Xelaev18028825m	2.07092	0.00323683	znf750.L	2.02551	2.2e-13	Xelaev18042341m	2.1466	0.0248057	nradd.L	0.938404	0.0142517	snx9.S	-0.807158	0.0185965	acsl1.S	1.32181	0.0159838	LOC108698173	2.18275	0.00620679	akap2.L	3.37397	3.89e-11	LOC108698063	1.46328	0.00409344	selk.S	0.986498	0.0110345	chpf.L	1.15975	0.00523931	LOC108704569	1.74789	0.0188175	LOC108695513	2.1164	1.59275e-07	LOC100489887.L	1.27914
LOC100489157-like.S	3.8222	0.000683464	efna1.L	2.58641	3.07e-23	nrp2.S	2.1519	2.47e-20	clcn2.L	2.07013	1.11e-09	fblim1.L	2.02491	4.36e-15	LOC100496797.L	2.13919	0.0369064	arnt.S	0.936417	0.0210715	ccpg1.S	-0.808191	0.0174819	tm9sf3.S	1.31908	0.0196059	scnn1g.S	2.18038	0.0114295	ptgs2.S	3.37082	3.5e-05	Xelaev18003895m	1.46211	0.00230061	xab2.L	0.985201	0.0332846	selk.S	1.15845	0.000334519	kcnj15.L	1.74199	0.00576404	pabpc4.L	2.1131	0.00223817	LOC108718942	1.27868
arhgef3.2.S	3.81975	0.010577	txnrd1.L	2.58156	0.0315693	pnhd.S	2.15136	0.0372631	acap3.S	2.06983	1.97e-10	arsi.S	2.02406	0.00582663	zswim5.S	2.12816	3.33e-06	Xelaev18001619m	0.933892	0.033121	wdr59.L	-0.80828	0.0247083	krt8.L	1.31877	0.00686824	ccdc151.L	2.18029	0.00598591	gsc.S	3.36711	0.000878638	lrp10.L	1.44842	0.000193722	vangl1.L	0.978552	0.0468618	muc17	1.15789	0.0255564	chpf.S	1.7367	0.00243985	LOC108703752	2.10619	0.00281043	gsk3b.L	1.27804
tsc22d4	3.81901	0.000425393	unc93a.L	2.58013	8.81e-27	fcn1	2.14934	2.59e-07	c5.2.L	2.06808	0.00348533	b4galt5	2.01837	1.17e-05	hap1.L	2.09985	5.64e-10	sh3bp4.L	0.932151	0.00092352	dag1.S	-0.811742	0.00151783	msi1.S	1.31814	0.00910319	krt18.3.S	2.17868	0.000413256	myt1.S	3.35929	0.000822295	ralgds.S	1.44804	0.00374449	tubb4b.L	0.978507	0.0034427	gpatch8.L	1.15733	0.0275945	insr.L	1.73513	0.00131552	pcdh7.L	2.09973	0.00105671	plekhn1.S	1.27399
Xelaev18012936m	3.8136	3.58e-08	LOC100489887.L	2.57244	4.58e-18	admp.S	2.14417	1.59e-06	Xelaev18031338m	2.06665	0.00868603	inf2.S	2.01456	2.28e-13	LOC108709393	2.09099	0.00578371	gadd45a.L	0.931835	0.0204167	magi1.L	-0.813147	0.000803628	npnt.S	1.31806	0.0490564	speg	2.17833	0.0025599	p2ry2.L	3.34588	7.4e-08	plekhn1.L	1.44489	0.0083082	bpgm.L	0.97693	0.0358279	zbtb46.L	1.15689	0.00309595	clock.S	1.7349	0.00394217	acy3.L	2.09915	1.60571e-10	flrt2.S	1.26935
Xelaev18029244m	3.81238	0.0217067	c14orf37.L	2.5717	0.000172804	syne3.L	2.14206	2.66e-12	hes5_X2.L	2.0634	0.00240829	clcnkb	2.01268	1.45e-05	ventx1.2.S	2.06234	0.00721056	herpud1.S	0.931469	0.0227338	actr1a.S	-0.814531	0.011959	arglu1.L	1.31686	0.0242899	greb1.L	2.17534	0.00154186	alcam.S	3.34319	1.05e-06	znf750.S	1.44128	4.88e-05	esrp1.L	0.975295	0.000158231	c18orf21.L	1.15306	0.0215794	angpt4.L	1.72997	0.0132551	Xelaev18036449m	2.08307	0.0201246	nxpe4.S	1.26759
LOC108701422	3.80654	0.00598694	atp1b2	2.56611	0.00498532	hoxb6.S	2.1391	0.0392555	LOC108696906	2.06217	0.00441292	setbp1.L	2.01078	9.53e-06	tmem163.S	2.05615	0.00888215	unc50.S	0.9236	0.0329361	orai2.S	-0.815763	0.0346185	p4hb.L	1.31661	0.0135228	LOC108705105	2.17421	0.0104671	stx19.S	3.32562	1.22e-12	ras-dva1.L	1.43857	0.00766286	itm2a.L	0.97233	0.040984	zbtb11.L	1.15244	4.67e-05	rnf145l.L	1.72833	0.000260671	fzd2.S	2.07894	0.00112568	MGC82975	1.26394
LOC108703375	3.80445	3.22e-08	dkk1.L	2.56038	0.000671052	fn3k.L	2.13834	0.000983306	gjb2.S	2.05958	0.00015816	hapln3.L	2.01017	2.02e-05	phldb3.S	2.0542	0.0292824	vwa5a.L	0.914982	0.023603	oaf.S	-0.816719	0.0107134	sh3d21.L	1.31298	0.0127645	b9d2.L	2.17338	0.0377664	mmp14.L	3.32546	0.0293247	nynrin	1.43592	0.0270711	slc35c1.L	0.967899	0.00012518	myc.L	1.15098	0.0104586	tnk2.S	1.72815	0.0162244	sgk1.S	2.07742	9.57094e-21	slc16a6.L	1.26318
xk81a1.L	3.80272	6.31e-44	fgd5	2.55918	1.44e-05	LOC108717899	2.13179	9.52e-08	blvra.L	2.05603	2.7e-09	c5.2.L	2.00929	0.000985374	Xelaev18029313m	2.05302	0.0281181	tfcp2l1.L	0.914922	0.00161599	ube2j2.L	-0.817418	0.0345703	dot1l.L	1.30973	0.0173176	samd15.L	2.17249	0.00123149	Xelaev18021693m	3.31761	4.8e-08	tubb2b.L	1.43206	0.0177442	tm9sf3.S	0.965606	0.000272426	MGC85058	1.14733	4.4e-06	slc45a3.L	1.72755	1.99e-11	LOC108697184	2.07633	0.0230422	prrt1.L	1.26165
itprip.S	3.79952	9.39e-39	lhx1.S	2.55206	2.59e-26	Xelaev18026908m	2.12917	0.0305558	LOC108716849	2.05544	0.0248574	LOC101732807.L	2.00458	0.0059113	gfod1	2.04767	0.00578371	MGC81482	0.913997	0.0396905	xpo4.L	-0.820393	0.00659911	gpatch8.S	1.30773	0.0103395	cetn4.L	2.16259	0.00116222	LOC108704127	3.3155	0.00426973	rhou	1.43201	0.00459739	zfand5.S	0.964034	0.00178143	dgkd-like.L	1.14224	0.00828306	acvr2b.L	1.724	4.05e-06	ahnak.S	2.06916	0.000638146	actb.L	1.25937
mrc1	3.79832	0.000279719	nrsn1.L	2.54254	0.0158295	akap12.L	2.12883	2.34e-10	cdk5rap3.L	2.05438	0.0393298	LOC108706398	2.00398	0.00952601	dsel.S	2.04665	7.34e-05	pou5f3.2.L	0.912823	0.0040992	tmbim1.L	-0.820545	0.00246006	Xelaev18006613m	1.3072	0.0228849	vill.S	2.16127	0.0116325	Xelaev18008693m	3.31497	0.000288006	zmcm3.L	1.43089	0.00746428	LOC108715172	0.958243	0.00250142	kiaa0232.L	1.14112	0.00156099	sytl2.L	1.72274	1.75e-05	pcdha13.L	2.06541	1.9415e-06	LOC108701422	1.25547
LOC101733813.1	3.79098	5.93e-09	scnn1a.L	2.54151	9.06e-06	rnf125.S	2.12757	0.00138847	Xelaev18008189m	2.05392	0.02842	bmp3.S	2.00294	1.99e-08	prdm15.S	2.04319	1.19e-07	cass4.L	0.912016	0.00750445	mtmr10.S	-0.822763	0.0170271	lsm4.L	1.30634	0.0116023	loc100494782.L	2.15826	0.0201339	sh2d3c.S	3.3066	0.000274524	pkn1.L	1.42748	0.0378669	arl4c.S	0.956829	0.0203036	slain2.L	1.13899	0.045141	ndel1.S	1.72115	0.0226029	mospd1.L	2.06435	0.0392671	ugcg.S	1.25187
neurl1b.L	3.77985	1.54e-10	LOC108704973	2.54051	0.030393	LOC108697537	2.12594	1.65e-12	LOC108706875	2.05302	5.93e-06	fbxw9.S	2.00135	0.0100494	c2cd2.S	2.0393	0.0334627	abcb5	0.910068	0.0346535	tank.S	-0.826419	0.0498969	Xelaev18007569m	1.30591	0.00821526	foxn4.S	2.15495	0.0329489	efna4.L	3.30483	3.73e-08	otud1.L	1.42662	0.00610857	c5orf15.S	0.954343	0.00046499	elovl3.L	1.13818	0.00268267	eps8l1.L	1.71859	1.69e-05	LOC108703537	2.0557	0.00380888	celsr1	1.24829
mid1ip1.L	3.76624	8.26e-09	hand2.S	2.53846	0.000736308	LOC108718065	2.12285	0.00466445	tfap4.L	2.05183	2.43e-09	tead4.L	1.99177	2.2e-11	cbarp.L	2.03786	7.43e-09	akap2.S	0.906111	0.0305967	lrrc19.L	-0.82779	0.0113265	Xelaev18011667m	1.30472	0.00288937	eps8l1.L	2.15244	0.0309742	Xelaev18023726m	3.28824	7.15e-08	post.L	1.42615	8.2e-05	polr2h.L	0.949148	0.0169906	clic3.L	1.13563	0.0475856	depdc7.S	1.71522	0.000121514	itprip.S	2.05261	0.00511434	LOC108704423	1.24481
hhex.S	3.76402	1.32e-43	cnih3.L	2.53226	0.0351785	chrd.L	2.11978	7.62e-09	LOC108714006	2.0516	0.0439625	gas2l1.L	1.98421	0.00212264	sox8.L	2.03551	0.00124558	rbm14.L	0.902608	0.0310412	kdm5c.S	-0.828109	0.00664564	LOC108701168	1.30444	0.0240032	hook1.L	2.15217	0.00664808	vgll4l.L	3.28193	8.27e-06	fsbp-like.L	1.42558	0.0170494	lsp1.S	0.945309	0.00787607	cib1.S	1.13469	0.007277	hes5.5.L	1.7102	0.0228439	Xelaev18005310m	2.04944	0.00969992	atoh1.S	1.24439
Xelaev18002673m	3.75841	4.5e-11	nuak1.L	2.53076	3.84e-05	wnt5a.L	2.11559	1.67e-06	serpinb10.S	2.05029	0.00171419	Xelaev18015828m	1.98062	0.0461025	tmpo	2.03398	0.0322597	hspa8.L	0.901528	4.85e-05	atp8b1.L	-0.830225	0.0332138	ift46.L	1.30375	0.0271623	st3gal4.L	2.1521	0.0143986	uts2r	3.28096	0.00153434	nradd.L	1.41987	0.0284804	isg20l2.S	0.943889	0.00322148	hspa13.L	1.13424	0.0272166	tmem87b.L	1.70679	0.00176063	Xelaev18017777m	2.04574	0.0131313	LOC108698113	1.24306
Xelaev18017453m	3.75218	0.00107514	pvrl1-like.2.L	2.52752	5.2e-29	fndc3b.S	2.11366	0.0168144	kcnk13.L	2.04937	1.13e-05	LOC100485105.S	1.97846	0.0295906	cyp27a1	2.03309	0.0112951	atf4.S	0.900487	0.0338219	pik3ca.S	-0.831957	0.00817281	Xelaev18040914m	1.30239	0.0468203	arhgap27.S	2.15045	0.00269157	tbx22.S	3.27185	0.000864182	kirrel2.L	1.41742	0.0304051	sap30.S	0.935671	0.0265712	trim29.L	1.13408	0.00353394	hs6st1.S	1.70474	0.0113211	slc25a29.L	2.04284	3.08216e-06	wee1.S	1.24215
rnf112.S	3.74894	0.00136132	tmem47.L	2.52447	0.000962924	akap2.S	2.11204	9.22e-08	znf501	2.0475	2.37e-06	MGC130877	1.97802	1.29e-10	ervfrd-1	2.0312	0.0227797	znf740.S	0.898135	0.00573382	usp22 a	-0.833515	8.38e-06	h1fx.S	1.30234	0.0443627	Xelaev18037285m	2.14987	0.0467654	has-rs.S	3.26386	1.02e-05	tmem127.S	1.41701	0.0091004	tprg1l	0.931435	0.0129566	esrp1.L	1.13002	1.37e-07	rspo2.L	1.70458	0.000837392	cdh1.S	2.03525	1.29179e-05	jund.S	1.23881
Xelaev18027229m	3.74498	0.0411911	LOC108709763	2.52163	9.01e-05	hmx3.L	2.10981	0.0201483	gpx3.S	2.0474	1.21e-05	dab2ip-like.L	1.97555	3.96e-05	prrt4	2.0275	0.0202152	btg1.L	0.897001	0.0276216	nde1.L	-0.834211	0.035348	ubap2.S	1.30068	0.00553389	LOC108704696	2.14773	0.00214181	znf451	3.25864	4.47e-06	pcdh19	1.41431	0.00559807	tead4.S	0.931387	0.0150396	wap	1.12966	0.0308199	ppp1r3c.1.L	1.69608	0.0121541	dgka.L	2.0352	0.000648334	galnt7.S	1.23843
LOC108706202	3.73816	0.0081778	Xelaev18012294m	2.51563	5.75e-11	LOC108714317	2.10169	0.0011051	1700030j22rik	2.04589	0.000295705	Xelaev18022166m	1.97431	6.41e-11	pcdh19	2.02489	1.11e-06	kirrel2.L	0.896966	5.76e-08	pcmtd2.L	-0.834214	0.0028939	LOC108713946	1.30005	0.0323269	nipal2.S	2.14622	0.00795132	vangl1.L	3.25706	0.000582191	nudt22.L	1.40871	0.00757025	LOC108706589	0.923512	0.0119879	LOC108715896	1.12907	0.0137152	sult6b1.5.L	1.69587	2.07e-09	LOC108713945	2.03247	9.25462e-06	parp12.L	1.2379
gpr65.L	3.72898	3.09e-06	hivep3.S	2.5152	1.37e-05	tlx3.L	2.10152	0.0143068	tcp11l1.L	2.04167	0.00864534	Xelaev18013765m	1.96674	0.00166277	hist1h1t	2.02403	3.88e-06	e2f7.S	0.896354	5.51e-05	samd4a.S	-0.835597	0.0457705	spred2.L	1.29999	0.000249496	c1galt1.S	2.14599	0.0434239	LOC108695546	3.25134	0.000261283	khdc4	1.40821	0.0031813	rybp.L	0.92183	0.0372049	gmps.L	1.1286	0.00103924	itpkb	1.69107	2.65e-08	lmod1.S	2.03157	0.0242212	il6st.S	1.23789
tfap2b.S	3.72768	0.036984	osr1.S	2.51052	1.96e-14	stard5.S	2.09661	0.000155441	Xelaev18041958m	2.0416	0.0209743	olfm4.L	1.96665	0.000211222	pabpc4.L	2.01531	0.000258918	gadd45g.L	0.893501	0.00181957	pex12.L	-0.835689	0.0425973	stambp.L	1.29954	0.00185506	furin.L	2.14547	0.00478806	vwc2l.2.L	3.24699	0.0335982	cdca3.L	1.40505	0.00459739	hpgd.S	0.920867	0.0247112	krt8.2.S	1.12751	0.00958548	slc30a8.L	1.68759	0.0171806	was.S	2.02925	0.0255198	nradd.L	1.23783
neurod2.L	3.72677	0.0411911	Xelaev18011386m	2.50858	0.000336502	slc44a5.S	2.0951	0.00790739	flrt2.L	2.04109	5.99e-07	Xelaev18041815m	1.96639	0.000397568	cdc25b.S	2.0151	1.45e-06	mlec.S	0.891474	6.9e-06	pxn.S	-0.836514	0.0010831	gmps.L	1.29854	0.0429004	cfap100.L	2.14071	0.000809287	fgf8.S	3.24631	0.00108452	ccdc68.L	1.40348	0.0395325	ubald2-b	0.920426	0.0405749	ift46.L	1.12576	0.000640831	chsy1.S	1.68545	0.00128779	LOC108717895	2.01946	4.41067e-07	LOC100486385.S	1.23735
dhcr7.L	3.72501	2.74e-22	LOC108719633	2.50838	9.2e-27	dgka.L	2.09496	4.63e-07	tmem178.2.L	2.04005	8.82e-05	Xelaev18038720m	1.96599	0.000200204	rgn.L	2.01412	0.0484703	phldb3.L	0.889524	0.0366318	gcc1.L	-0.83895	0.0171461	grhl1.L	1.29729	0.0313926	xrra1.L	2.1345	0.0315133	dhh.S	3.246	0.0230992	top2b.S	1.40315	0.0155958	upk1b	0.920341	3.64e-08	tprg1l	1.12557	0.00427202	jade1.L	1.67898	0.0172039	tmem265.L	2.01759	0.0339277	mbd6.L	1.23333
tbc1d24.2.S	3.71831	4.73e-19	chrna1.L	2.50716	0.00514695	acsf2.S	2.09414	0.00618987	matn4.S	2.03991	5.95e-05	galnt16.L	1.96021	0.00470901	LOC108700186	2.01252	0.0139952	ppp1r8.L	0.888668	0.0289543	adamts1.S	-0.839887	0.00697944	farp2.L	1.2969	0.00305762	hexd	2.13403	0.0135244	LOC108714950	3.23847	7.07e-05	alcam.L	1.40214	7.39e-05	ptger4.S	0.919264	0.040942	prpf39	1.12337	0.0117361	rxra.S	1.67891	0.000701409	LOC108717663	2.0161	0.0011027	sh3bp4.L	1.23069
f2rl2.L	3.71824	0.0201987	sytl2	2.50284	0.00914491	hao1.L	2.09225	1.09e-05	epn3.L	2.03886	0.000156413	nrarp	1.95539	1.18e-07	LOC108698487	2.01026	0.0260713	cables2.L	0.886945	0.0124207	fbxl4.S	-0.840403	0.00968176	Xelaev18038622m	1.29671	0.0292682	asb13.L	2.13334	0.0127158	sall1.L	3.2377	2.9e-09	cnn1.S	1.40208	0.010539	ptma.L	0.916936	0.000559768	lsm4.L	1.12213	0.00171155	susd1.S	1.67199	0.0461181	LOC108702458	2.01343	0.0443273	cdk5r1.L	1.22565
wnt11.L	3.71791	0.0370202	mybpc2.L	2.5024	0.0105215	dixdc1.L	2.08921	5.14e-05	Xelaev18001114m	2.03208	0.000285	st3gal2.1.S	1.95332	1.09e-13	tex264.S	2.00979	7.97e-06	zfhx3.L	0.886109	0.0167477	edem3.L	-0.846411	0.000794717	LOC108715921	1.29614	0.049254	slc25a22.L	2.1321	0.00472827	pdgfb.L	3.23272	0.000419328	fzd2	1.40113	0.0192865	ckap4.S	0.916652	0.00461856	mbd6.S	1.1213	0.0341067	sgk2.L	1.66878	0.0390216	post3.S	2.01116	0.00161858	birc2.S	1.22123
LOC108704127	3.70833	0.000291502	fam3d.S	2.49713	6.43e-09	cep63.S	2.08838	0.00205759	Xelaev18000128m	2.03166	4.13e-07	MGC53786	1.95133	0.0129155	fgfr2.L	1.99982	9.77e-08	gfod1.S	0.859553	0.00552427	mfsd14a	-0.846425	0.00781297	b4galt3l2.L	1.2946	0.0307594	kiaa1217.S	2.13125	0.00269029	LOC108719506	3.23121	7.42e-05	fam212a.L	1.40062	0.0329274	loc728026.L	0.912478	0.00339576	tusc2.S	1.11997	0.0472301	bmper.L	1.66377	0.000295754	Xelaev18004346m	2.01073	0.0442174	btg2.S	1.21982
trpc6.L	3.70815	0.00121856	atp6ap1.1.S	2.4875	8.34e-06	LOC108715350	2.08802	0.000849642	LOC108695296	2.02877	1.85e-07	tmprss11bnl	1.95093	0.00514919	LOC108700779	1.99858	0.00856432	ppp1r10.L	0.855606	0.0267127	pigb.L	-0.847504	0.0251437	vasn.S	1.29204	0.0254493	edem1.S	2.13122	0.00684277	clic3.L	3.22746	0.0276629	krt.S	1.39455	0.000823419	ift46.L	0.912122	0.0199684	tceb3.L	1.11979	0.00196845	krt222.S	1.66058	0.0339837	Xelaev18003910m	2.00666	3.44474e-06	krt.S	1.21783
hoxc12.L	3.70696	1.21e-12	pcdh8.2.L	2.48738	6.56e-18	slc38a8.L	2.08801	0.00215857	abcb5	2.02817	2.85e-24	dach1.L	1.94559	0.0054963	LOC108703380	1.99692	0.0133173	map3k1.L	0.854405	0.0462675	inpp5b.L	-0.848497	0.0343144	atp1a1.L	1.28868	0.00247793	efcab2.L	2.12954	0.0019656	LOC105945479.S	3.2265	0.0438229	mplkip	1.39435	0.0125044	tceb3.L	0.912091	0.0341991	LOC108704672	1.11831	0.0285936	nxpe3	1.65791	6.92e-07	cebpd.S	2.00658	0.000129411	msi1.S	1.21573
Xetrov90018471m.L	3.70606	0.0195841	nfkbia.L	2.48096	3.3e-10	LOC108698349	2.08314	5.31e-05	Xelaev18027412m	2.02542	0.00989655	casz1.S	1.9449	0.0135581	LOC108719533	1.99679	9.43e-12	prelid1.S	0.852162	0.0322131	ptpra.S	-0.849502	0.00288861	MGC52827	1.28816	0.0355582	Xelaev18037313m	2.12628	0.00331795	efemp2.L	3.22425	0.00419832	sgk1.L	1.39253	0.0384225	tmem238	0.91049	0.0318986	id4.S	1.11757	0.00273349	isl1.L	1.65542	0.0112578	tead4.L	2.00624	0.040849	cdh1.S	1.21362
plekhn1.L	3.69837	5.02e-22	wnt6.L	2.48068	0.00425368	mgc69520.S	2.07604	1.02e-09	nudt12.S	2.02483	0.00156101	LOC108705839	1.94216	0.0329769	hhip.L	1.99602	0.000333873	litaf.L	0.850385	4.67e-05	rel.S	-0.849694	0.048987	rdh10.L	1.28753	0.0312038	fzd10.S	2.12282	1.93e-07	bicd1	3.22082	0.020309	Xelaev18017186m	1.38902	0.00532402	crebzf.S	0.908866	0.00678889	lsm4.S	1.11742	0.00551552	phlda2	1.63902	0.00382811	ago2	2.00592	3.12708e-05	n4bp3.L	1.21248
arg1.L	3.68523	8.22e-34	rusc2.L	2.47959	0.000450933	s1pr1.S	2.06963	0.0115182	npr1.S	2.02405	0.00355814	sdhb.S	1.9407	8.2e-06	lgals3.S	1.98919	0.00517243	hspa8.S	0.850199	0.00754662	ankib1.S	-0.850863	0.0431088	tfcp2l1.S	1.28651	0.0237333	bcat1.L	2.11529	0.0315133	fth1.S	3.21591	3.59e-06	unc50.S	1.38783	0.0073369	c14orf79.L	0.908052	0.0290623	sh3d21.L	1.11581	0.00327219	xarp.L	1.63565	0.00487357	adra2a	2.0042	0.00414244	LOC108719506	1.2079
c3ar1.L	3.68144	1.38e-12	epha4.L	2.47952	3.64e-71	post10.L	2.06261	4.12e-07	LOC108706759	2.022	0.00018913	Xelaev18025987m	1.93794	8.1e-06	akap2.L	1.98815	0.0378428	timp3.S	0.846706	0.0256216	abl2.L	-0.852443	0.0058676	itpkb	1.27633	0.0326231	lrrc71.L	2.11417	0.0379231	LOC108699904	3.21473	8.03e-05	LOC108695513	1.3863	0.0212918	hspa8.S	0.905943	0.0205637	Xelaev18012280m	1.11475	0.0359609	fa2h.L	1.63525	0.0205661	top2b.L	2.00024	6.65838e-10	ras-dva1.L	1.20458
fam131b.S	3.68073	0.00874652	nxpe2p1	2.47928	0.000345782	cdh2.S	2.06257	0.00165804	gata3.S	2.01831	1.01e-07	LOC108698309	1.93443	0.0360241	nlrc4.L	1.98799	0.0119789	myl9.L	0.842871	0.023894	slc9a1.L	-0.853286	0.00106935	polr2h.L	1.27409	0.0484402	nav1.L	2.10827	0.00132537	fam212a.S	3.21447	0.000189453	fzd2.S	1.38592	0.000822358	lig3.L	0.904599	0.0199684	pprc1.L	1.11325	0.00682082	ngfr.S	1.63454	0.0162244	notch1.L	1.99849	9.61894e-05	dydc1.L	1.20188
snai1.S	3.67435	1.1e-79	amotl2.S	2.47747	1.84e-09	armc4.S	2.06097	0.0225627	dkk1.S	2.01654	7.27e-08	kank1.L	1.93418	2.49e-07	znf703.S	1.97067	2.51e-15	gsk3b.L	0.83894	0.0469386	ism1.L	-0.854477	0.025971	rnf44.S	1.27363	0.0384874	drc7	2.10681	0.00419285	grhl3.L	3.21312	2.67e-06	cldn4.L	1.38413	5.85e-05	leng8.S	0.904324	0.0450681	ndufa8.S	1.11292	0.0148597	rab3d.S	1.63272	0.00194026	LOC108700779	1.99657	1.08776e-05	cebpa.L	1.2018
slc2a1.L	3.66877	1.98e-21	LOC108708348	2.47281	1.27e-05	akap2.L	2.06031	1.54e-07	cer1	2.01637	0.00118968	tdgf1.2.S	1.93405	0.00249452	znf451	1.97028	0.000225427	srsf7.S	0.834283	0.0330042	eea1.S	-0.860439	0.0398068	kdm5b.S	1.27007	0.0222916	rab25.L	2.10211	0.0123924	ptger4.L	3.20635	0.00258882	znf740.L	1.38292	0.00787817	ccnt2.L	0.901929	0.0312682	gnb3.L	1.11271	0.00469474	steap3.L	1.6303	0.0120435	entpd2.S	1.99549	0.00161522	bcorl1.L	1.20143
sp6.L	3.66726	0.00135139	ces2	2.46574	1.21e-07	enc1.L	2.06005	2.2e-16	alcam.S	2.01614	0.000204399	myh6.S	1.93105	0.000328602	fam193a.L	1.96804	6.58e-09	tra2a.L	0.834053	0.00581038	ins	-0.861394	0.0376006	iqsec3.S	1.26901	0.0295476	ptk2b.S	2.09785	2.66e-06	ventx3.2.S	3.20595	7.41e-06	LOC108699910	1.38258	0.000838478	cnn1.S	0.901923	0.0128382	pdxdc1.L	1.11267	0.0160139	arl6ip1.S	1.63015	0.0127958	nynrin	1.99361	0.00108008	itpr3	1.1931
cfb.L	3.6637	0.000185674	cass4.L	2.46552	4.02e-69	slc34a2.L	2.05047	3.81e-09	rax.S	2.01572	0.0379378	LOC108715341	1.92968	0.0399736	tfcp2l1.L	1.96587	2.65e-11	fth1a	0.833328	0.00119722	smtn.L	-0.862697	0.000616668	gmppb.L	1.26858	0.026369	sytl2.L	2.09525	0.00299814	pnpla2.L	3.20243	0.000180027	amotl2.S	1.38095	0.0211706	rbmx.L	0.89748	0.00670535	upk3b.L	1.10793	0.00209573	abcg2.L	1.62924	0.00764732	LOC108698113	1.99076	0.00174789	creb3l2.L	1.18787
snai2.L	3.66184	0.00617718	fbln1.L	2.45761	0.000504673	adgrb2.L	2.04994	0.000687552	gad1.1.L	2.01547	0.000434894	ccdc80.L	1.92876	1.5e-06	sh2d3c.S	1.93101	0.0367247	dido1.L	0.831469	0.0049022	eea1.L	-0.864108	0.0233504	scaf4.L	1.26576	0.00295179	c6orf132	2.0916	0.0025708	Xelaev18000325m	3.19993	0.0158246	psmg3.L	1.37772	0.0432495	LOC108711131	0.897005	0.0460971	LOC108711517	1.10478	0.0343601	fblim1.S	1.62772	9.01e-06	fblim1.L	1.98181	0.036256	top2b.S	1.18625
bix1.1.L	3.6459	2.72e-88	ror2.S	2.45732	0.000957729	ggt1.L	2.04531	1.87e-18	Xelaev18033867m	2.01485	0.0292421	aifm3.L	1.92785	9.22e-08	fblim1.L	1.92968	0.0112631	znf101	0.825076	0.00714018	slc30a6.S	-0.864331	0.0173245	plch1	1.25869	0.0344717	ttll5.L	2.07411	0.00974714	ckap4.S	3.18883	0.000122945	sf3b5.S	1.37579	4.86e-08	cdca5.S	0.896766	0.0112541	vimp.S	1.10444	0.000602655	fkbp9.L	1.6264	0.0134546	LOC108709654	1.98021	5.91091e-05	entpd2.L	1.18375
tril.L	3.64541	0.0182427	Xelaev18003060m	2.45691	0.00171418	cep63.L	2.04361	9.59e-07	gnrh2.L	2.01451	0.00113021	arhgap12.L	1.92656	9.6e-07	wee2a	1.92863	4.67e-07	rpl26.S	0.824875	0.0177015	mios.L	-0.86606	0.00800196	prpsap1.S	1.25809	0.00923238	rnf152	2.07237	0.0214165	Xelaev18042923m	3.1874	0.00141769	ag1.L	1.37382	0.0105698	fam195a.L	0.896508	0.0131044	enc1.L	1.10414	1.26e-05	prr5.L	1.62356	0.00293745	LOC108707322	1.97895	1.10667e-13	crebl2.L	1.1826
LOC108712667	3.64512	0.00352717	stard13.S	2.45663	3.09e-28	hpgd.S	2.0405	0.0156993	LOC108701848	2.01346	0.00109612	atoh1.S	1.92507	0.0121312	nradd.L	1.92382	0.0124288	csrnp1.L	0.823699	0.0115639	rassf3.S	-0.866431	9.16e-05	ssr2.L	1.25382	0.0180665	bmpr2.L	2.06906	0.023413	apela	3.18602	0.000370691	LOC108696785	1.37141	0.0199146	sbspon	0.894138	0.0485495	igf1r.L	1.10179	0.000221857	Xelaev18037130m	1.62139	0.00603043	ptch2.L	1.97665	0.00606987	itprip.L	1.18172
c22orf15.L	3.64498	0.013952	Xelaev18000128m	2.45575	5.14e-07	meis2.S	2.03905	1.65e-05	gli3.S	2.01293	0.000163264	grpel2.L	1.92443	1.73e-08	gas2l1.L	1.91928	0.0242314	sppl3.L	0.822417	0.0307538	ssx2ip.L	-0.867514	0.0205515	cfap100.L	1.25303	0.0271623	meis3.L	2.06745	0.0244155	hap1.L	3.17415	0.00080912	creb1.S	1.36707	0.00448314	myl6.S	0.893384	0.00948391	fam3c.S	1.09943	0.00896263	aox2	1.6212	1.61e-05	LOC108716019	1.97397	2.67467e-09	LOC108717895	1.18036
znf608	3.63914	0.00902941	ccnd1.S	2.45025	8.08e-13	ctsf.L	2.03743	5.21e-08	timp3.L	2.01286	1.04e-05	prrt3-like.S	1.91737	3.99e-09	Xelaev18003796m	1.91926	3.45e-07	znf592.L	0.822327	0.00618493	ide.S	-0.867718	6.01e-06	LOC108699910	1.25291	0.0341374	Xelaev18028823m	2.06362	0.0330937	nradd.L	3.16899	1.9e-05	ptma.L	1.36486	1.38e-09	leng8.L	0.890834	0.0131366	xarp-like.S	1.09875	0.0380188	rab25.L	1.62108	5.16e-05	klf9.L	1.97333	0.000109266	maff.L	1.17883
ltbr	3.638	0.000267981	pkp1.L	2.44986	0.0469109	itga2.L	2.03314	0.0386184	wnk2	2.01015	2.08e-22	Xelaev18024346m	1.91556	0.0184977	mn1.L	1.91397	0.0226033	dynll1.L	0.822085	0.041363	ctif.S	-0.871345	0.00913362	slc35a2.L	1.25235	0.0143962	atp2a3.L	2.06302	0.00269157	Xelaev18005946m	3.16749	0.000471582	Xelaev18024458m	1.36366	0.00129316	MGC85058	0.88873	0.00554304	Xelaev18005230m	1.09779	0.00517502	lrrc36.L	1.61934	0.0122114	LOC108714507	1.96322	0.000190813	zfand5.S	1.17809
zeb2.S	3.63206	0.000322634	evx1.L	2.44101	3.93e-06	prom1.L	2.03137	2.52e-10	Xelaev18010400m	2.00764	0.000378438	arhgap36.L	1.91467	7.23e-05	gfod1.S	1.91058	0.000269007	cltc.L	0.820033	1.14e-05	maz	-0.871552	0.000318458	kdm6a.S	1.24726	0.0265083	alms1.L	2.05788	0.00177222	LOC108695509	3.15851	2.97e-07	LOC108707322	1.36291	0.0303133	isg20l2.L	0.887123	0.026509	atp6ap1.1.S	1.09681	0.015051	cdx1.S	1.61274	0.0298339	sema4a.S	1.96275	0.00292881	gprc5c.L	1.17246
lhx1.S	3.63117	4.25e-33	mcf2l	2.43893	4.14e-13	LOC108720035	2.02475	0.00550048	ca7.S	2.0068	0.0107168	slc5a6.L	1.91463	1.76e-10	klf17.L	1.9098	0.00239852	LOC108696887	0.819736	0.0233653	tapt1.S	-0.872979	0.00973875	srcap.S	1.24626	0.0170092	slc16a12.L	2.05751	0.00930581	slc26a6	3.15603	0.0104194	hes3.1.L	1.36288	0.00303358	cbx1.S	0.886704	0.0455953	znf593.L	1.09402	0.0022466	syt8.L	1.61105	2.34e-07	LOC108711538	1.95638	2.69584e-31	nr2f6.L	1.16947
slc7a8.S	3.63078	0.000103927	vash2.S	2.43617	1.06e-07	stk40.L	2.02375	1.6e-06	pappa	2.00638	0.00344647	eva1a.L	1.91288	0.02177	celsr1	1.90138	0.00168796	fgd4.L	0.819025	0.0210844	zcchc11.S	-0.873928	0.00992875	traf3ip1.L	1.24544	0.0132888	rbbp8nl.S	2.05663	0.00617968	Xelaev18012294m	3.15455	7.42e-05	lrwd1.L	1.36221	0.00134943	LOC108709581	0.8863	0.0157796	tm9sf2.L	1.09053	0.000221924	casz1.S	1.61084	0.0441215	Xelaev18005946m	1.95321	5.71471e-05	Xelaev18003060m	1.16801
mnx1.L	3.62444	0.0041349	lgals4.L	2.43384	0.0395472	scel.L	2.0237	0.0239716	mttp	2.00494	0.00548411	chsy3	1.91248	4.93e-06	slc7a5.S	1.90067	9.31e-06	rps2.L	0.81558	0.00489731	irak1.L	-0.876052	0.00640341	sec61a1.S	1.24448	0.0185056	tctex1d1.S	2.0552	0.00456322	elf1.L	3.14989	3.85e-10	socs3-like.1.L	1.3603	0.0208532	esrp1.S	0.883904	0.0369377	klhl36.L	1.09024	0.0171489	nkain4.S	1.60955	0.022915	loxl1.L	1.95291	0.00919522	alcam.L	1.16477
LOC108718886	3.62007	0.0335479	amotl2.L	2.43144	3.24e-13	cebpa.S	2.02224	7.32e-11	snn.S	2.00309	2.08e-18	tesk1.S	1.91067	2.16e-10	pcbp2.S	1.89626	0.0061888	socs3-like.1.S	0.814221	0.00312226	fam46b.L	-0.876634	0.0128337	kpna4.S	1.24428	0.00548764	ndel1.S	2.05415	0.00297658	Xelaev18029191m	3.14857	0.00100192	cmtm8.L	1.359	0.0360103	tjp2	0.883347	0.00158624	slc35c2.S	1.08745	0.0206678	znf185.S	1.60638	9.28e-07	mig30.L	1.94536	0.00684717	arhgef3.1.S	1.16295
Xelaev18035319m	3.6145	1.34e-06	pou5f3.1.L	2.43104	4.33e-34	sema6a.S	2.02149	7.9e-10	cebpa.L	2.00264	4.89e-18	slc38a8.L	1.90727	4.05e-38	prph.S	1.893	0.00453704	rps21.S	0.812271	0.00790283	agap1	-0.87793	0.00642228	top2b.S	1.24313	0.00273291	trappc4.S	2.04525	0.00291374	LOC108706865	3.1425	0.0313754	Xelaev18043700m	1.35737	0.0348466	cirbp.S	0.874179	0.00245094	shfm1.S	1.08701	0.0229887	sult6b1.5.S	1.60579	0.0457893	pdk4.L	1.94514	0.000287119	b3gnt2.S	1.16146
LOC108713819	3.61187	0.0176523	esr-5.L	2.43072	1.53e-10	ddit3.L	2.01689	0.000208387	slc26a9.L	1.99765	1.1e-05	sh2d3c.S	1.90579	0.0059706	slc16a12.S	1.88988	0.0257303	ctps1.L	0.811552	0.0338587	LOC108695529	-0.880349	0.0459891	ano9.L	1.24288	0.0237333	errfi1.S	2.04322	0.0067896	LOC108709654	3.13133	5.97e-10	dlx5.S	1.35561	0.0136017	znf653.L	0.872794	0.0121939	zfand4.S	1.0869	0.0331699	fbxw2.L	1.59757	0.0443711	LOC108709430	1.94472	0.00237333	st6galnac2.L	1.16113
LOC108697967	3.61147	0.0259146	wnt16.L	2.42459	3.59e-10	phox2b.S	2.01659	9.08e-05	gfpt1.S	1.99568	3.13e-09	Xelaev18032195m	1.90557	0.000153631	hhip.S	1.8883	0.0347329	tra2a.S	0.811259	0.0136231	mfsd11.S	-0.882793	0.0251336	syn2.S	1.24273	0.0456411	tmem87b.L	2.04311	0.0138991	sds.S	3.12769	0.0473561	sptbn4	1.35164	0.00992305	b3gnt2.S	0.872611	0.0304856	deaf1.L	1.08628	0.0078859	LOC108701744	1.59531	0.0056564	Xelaev18024458m	1.94197	0.00556542	LOC108707322	1.15974
LOC108704568	3.6092	1.49e-08	cmtm5.L	2.42213	0.00645742	crb2.L	2.01504	0.00083537	Xelaev18033386m	1.99519	0.00190677	dll1.L	1.90275	7.55e-15	LOC108715368	1.88704	0.0115458	sh3bp5l.L	0.811053	0.0296611	znf143.L	-0.88282	0.0216504	ell.L	1.24212	0.00111057	tacc2.L	2.04152	0.00289263	LOC100489607.1	3.12477	0.00996837	post3.S	1.3515	0.0401172	luc7l3.S	0.870689	0.0126364	ywhah.S	1.08473	0.0391219	gnb3.S	1.59099	8.81e-08	Xetrov90020324m.L	1.94095	0.0105245	LOC108711579	1.15667
clca3.L	3.60873	5.65e-05	LOC108713946	2.42066	4.49e-05	rasgef1b.L	2.01278	5.41e-10	plekhg1.S	1.99063	2.58e-07	dstyk.S	1.90227	1.19e-08	admp.S	1.88394	0.036238	unknown.S	0.804492	0.0181155	dnajc1.L	-0.883134	0.00405292	slc16a6.L	1.24186	0.00104031	fbn3.S	2.04139	0.034901	lct.1.L	3.12085	0.00310783	pabpc4.L	1.35089	0.0353328	vhl.S	0.869218	0.0356375	galnt6	1.08431	1.52e-05	cdk5rap3.L	1.58762	0.000494179	loc108703073.S	1.94059	0.00380888	rhebl1.L	1.15578
p2ry11.S	3.59455	8.93e-06	LOC108712665	2.41405	0.0246169	Xelaev18001986m	2.00956	0.0479801	rab9b.L	1.99046	0.00915464	skil.L	1.9009	0.012363	LOC108719547	1.88189	0.000321921	ago2.L	0.798315	0.0324424	srgap2.L	-0.885616	0.0103336	loc734020.L	1.24007	0.0416359	mfsd6.S	2.04083	0.00378546	stard13.S	3.11581	3.68e-05	post5.S	1.34748	0.0067971	dsp.L	0.868051	0.0111101	LOC108713175	1.08314	0.0229887	LOC100486385.L	1.58612	0.00148318	zswim5.S	1.94055	5.62233e-05	cfap52.L	1.1521
chrna4.L	3.59212	0.000157291	cd81.L	2.41322	0.00564636	zeb2.L	2.00802	2.66e-18	Xelaev18039536m	1.98428	0.0252775	emp2.L	1.89992	7.44e-07	angptl4.L	1.88117	0.0336978	fbxl20.S	0.798169	0.0193975	LOC108719517	-0.885673	0.0476503	slc25a25.L	1.23536	0.00852786	gpd1.L	2.03814	0.00761949	Xelaev18014048m	3.10951	0.000412746	arg2.S	1.3465	0.0138122	lrig2.L	0.861389	0.0253517	rps21	1.08213	0.0174684	vsig8.L	1.58357	0.000378579	LOC108717642	1.93826	6.34421e-08	mars2	1.15181
Xelaev18000237m	3.59057	2.92e-11	Xelaev18001656m	2.40954	0.0269278	gfpt1.S	2.00461	9.85e-12	sgk1.S	1.9835	8.14e-20	cers6	1.89796	0.0166675	plekhn1.L	1.88048	0.0355221	fam110c.L	0.797111	0.0466413	e2f4.L	-0.886113	0.0378896	emg1.L	1.23323	0.0121799	chl1	2.03812	0.00625326	tsc22d3.L	3.10592	3e-18	lsm4.L	1.34602	0.00899733	tuba1cl.2.S	0.859539	0.0155069	mllt10.L	1.08058	0.000137176	tusc2.L	1.5823	0.00123012	pcdh8.L	1.93817	0.00381974	LOC108698396	1.14946
Xetrov90029923m.S	3.57844	0.000152068	rec8.L	2.40748	0.00142894	tbr1.S	2.00041	0.00810105	ventx1.2.S	1.9815	1.1e-07	fam8a1.L	1.89773	6.67e-05	LOC108699863	1.8762	5.15e-07	hist2h2ab.S	0.796015	0.000880297	fcho2.L	-0.887423	0.00125696	intu.S	1.23316	0.0406151	fam183b.L	2.03585	0.0100516	LOC108715416	3.09311	7.49e-05	dido1.L	1.34585	0.00320624	hpgd.L	0.85846	0.00736887	afmid.L	1.07899	0.0240781	uhrf2.S	1.58085	0.00156566	pkn1.L	1.93649	3.35908e-08	prkcd	1.14878
itga6.L	3.57466	1.26e-08	LOC108719085	2.4062	6.59e-13	Xelaev18022168m	1.99853	0.00016659	h2afy2.L	1.98004	0.00129139	s100a10.S	1.89314	0.0201768	sh2d3c.L	1.87509	0.013541	lamc1.S	0.792461	0.0331922	rictor	-0.889674	0.0255417	nckap5l.S	1.23249	0.0107025	gmppb.S	2.0291	0.0122816	top2b.S	3.09289	2.16e-08	midn.L	1.34537	0.00559728	pdxdc1.L	0.857411	0.0187172	tab2.S	1.07818	0.00697129	zfand4.S	1.5784	1.76e-05	junb.L	1.93527	1.53653e-27	Xelaev18042112m	1.14445
cdon.L	3.57305	0.00514689	LOC495206	2.40286	0.00457455	tmem116.S	1.99673	0.00243591	lrfn1.2.S	1.97525	0.00744635	atp13a4.L	1.89273	0.0424515	LOC108715416	1.87286	0.0238117	grpel2.L	0.792445	0.03457	slc39a10	-0.890178	0.00973875	wwtr1.S	1.23204	0.00104031	kcne5.S	2.02614	0.0407268	ptgs2.L	3.09233	0.000472797	itga3.L	1.34454	0.0378669	zfand5.L	0.855348	0.0151897	tnip2.L	1.07631	0.00928649	klf15.2.S	1.57594	0.00496188	timp-1.L	1.92346	0.00707977	vim.S	1.14409
cdh1.S	3.57251	2.98e-10	pdp2.L	2.40003	1.65e-14	Xelaev18038969m	1.99445	1e-08	spon1.S	1.97411	0.00163468	pdgfa.S	1.88918	0.0199222	LOC108698564	1.87241	2.49e-05	cox7c.S	0.791177	0.00525739	luzp1.S	-0.890381	0.0117371	mllt10.L	1.23101	0.0117782	kndc1.L	2.02586	0.00818975	plekhg5.S	3.09032	0.000202231	LOC108706094	1.34447	0.0267913	cdc34.S	0.852589	0.0238818	trpm5.L	1.07058	0.000294911	bnip1.L	1.57592	0.00088319	LOC108716731	1.92314	0.0142466	prkx.L	1.14339
cxcl10.L	3.57244	1.27e-05	nptx2.S	2.38816	5.76e-46	tmprss9.L	1.99365	0.00854492	piezo2	1.97385	4.41e-10	Xelaev18035110m	1.88848	0.0215458	LOC108701822	1.86823	0.0259413	LOC108710532	0.789086	0.00069375	slc15a4.S	-0.8907	0.0111661	march7.S	1.23006	0.0243484	rabl2b.S	2.02325	0.0125182	Xelaev18036472m	3.08457	0.00133786	hspbp1.L	1.34442	0.00187328	stard10.L	0.84694	0.044893	nckap5l.S	1.07007	0.00387069	fam3d.S	1.57574	0.00135416	phldb3.L	1.92298	2.43731e-05	fzd3.S	1.14288
tph1.S	3.5716	0.0117362	dock10.S	2.38754	0.0403119	prdm1.L	1.99172	1.17e-07	iqca1.L	1.97385	1.72e-05	prex1.L	1.88811	3.47e-09	Xelaev18011097m	1.86712	0.0178221	rps9.L	0.787404	0.04884	atp2c1	-0.890903	0.00493141	ptbp1.S	1.23006	0.0291168	stoml1.L	2.02217	0.0474365	Xelaev18039704m	3.08308	0.0212583	xicl	1.33828	0.00472158	arrdc3.L	0.844542	0.0204073	tmem45b.L	1.0664	0.00329425	fam222a.S	1.57342	0.00432061	Xelaev18000217m	1.92255	2.48725e-08	Xelaev18026162m	1.14288
usp43.L	3.56195	3.25e-06	pkdcc.2.S	2.3874	1.19e-09	ror1.L	1.9885	0.0121617	sspo	1.97332	0.00137678	LOC108703211	1.88374	0.0454288	top2b.L	1.85955	0.0218034	ints6l	0.786684	0.0402433	slc9a6.L	-0.891189	0.00203564	bahcc1.S	1.22829	0.000289637	prdx4.L	2.01858	0.0180592	ventx2.2.L	3.0827	0.000306699	lrrc75b	1.33215	0.0348235	eef1a1.L	0.843253	0.000480157	mapk6.S	1.06556	0.0195947	grhl2.L	1.5733	0.0301535	Xelaev18035319m	1.92177	0.00348488	yrdc	1.14193
tnfsf10l.L	3.56047	1e-07	stox1.S	2.37786	6.6e-26	Xelaev18012292m	1.98061	0.0220013	meis1.S	1.97124	9.27e-06	lhfpl2.S	1.8798	5.34e-10	pdk4.L	1.85599	0.000161622	fosl2.L	0.775496	0.00187572	med13l.S	-0.891455	0.0497363	ubap2.L	1.22822	0.00156045	cfap44.L	2.00792	0.00600315	Xelaev18032628m	3.08048	3.69e-07	znf462.S	1.32976	0.00471722	nsep1	0.842507	0.00217086	rpl26.L	1.06536	9.3e-07	ppp1r1a.S	1.57029	0.0188788	atf4.S	1.91576	8.03662e-15	tuba3c.S	1.13958
Xelaev18003954m	3.5563	0.0228995	hspg2.L	2.37387	3.26e-10	plcb2.L	1.97851	0.0196928	cer1.S	1.96411	0.000233056	prex2	1.87974	2.32e-06	klf9.L	1.85514	0.00427747	cdc34.S	0.772767	0.0432807	nipa2.S	-0.892284	0.0185965	hsf2.L	1.22683	0.014857	plekha8.L	2.00657	0.029284	LOC108719537	3.07549	3.85e-10	rbmx.S	1.32912	0.00106515	rnd1.L	0.840776	0.00457669	znf740.L	1.06327	0.00141132	tab2.L	1.56989	0.0129643	hist1h3g.L	1.9155	2.99278e-07	LOC108709387	1.13742
LOC108706156	3.54757	8.84e-09	mug2	2.37245	0.0113777	dedd2.L	1.97723	5.5e-07	hvcn1.L	1.96342	0.00659641	f2rl1.L	1.87906	2.52e-08	wnt5b.L	1.84671	0.00112651	aim1.S	0.770214	0.0396915	emsy.S	-0.893357	0.00949543	abca8.L	1.2262	0.0449523	atp6v1g3.L	2.00113	0.00446587	bix1.2.L	3.07504	0.0073319	rassf6.S	1.32797	0.0354915	yeats4.L	0.839539	0.0274928	nr1i3.S	1.06275	0.0124358	gas1.L	1.56823	0.0242805	znf101	1.91549	2.64988e-06	LOC108706318	1.13727
LOC108706543	3.54536	1.01e-08	plxnb1.L	2.37192	1.75e-11	dhh.S	1.97716	0.0172633	Xelaev18039917m	1.96241	0.00185049	tubb3	1.87487	1.06e-06	pdgfb.L	1.8464	0.000286698	loc108648340.L	0.767643	0.0134783	pip4k2b.S	-0.896974	0.0429982	LOC108712218	1.22443	0.0341374	sgk3.S	1.99817	0.0319723	apold1.L	3.07282	0.0097247	tfap2a.L	1.32421	0.0355645	eef1a1o.S	0.837288	0.00621315	c1galt1c1.L	1.05851	0.0206678	arhgef40.S	1.56732	0.00692653	prkx.L	1.90326	0.000582943	tceb3.S	1.13632
cish.S	3.54014	0.0274673	Xelaev18032866m	2.3654	0.0126489	Xelaev18043812m	1.9696	4.16e-05	prdm6.S	1.95962	0.0349757	sorcs1.S	1.87443	2.32e-06	nfkbia.S	1.84512	0.0208343	rpl26.L	0.761332	0.0197696	atp13a4.S	-0.897796	0.0251336	tprn.L	1.22441	0.0109673	sptssb	1.99575	0.000125964	c3ar1.L	3.07041	0.0388667	nectin4	1.32388	0.0074978	wdr12.L	0.835459	0.0229056	fhit.L	1.0584	0.00444156	plk3.S	1.56437	0.0161409	usp43.L	1.89805	6.32083e-06	Xelaev18006613m	1.13631
six2.S	3.53967	0.00113641	MGC79993	2.35818	5.6e-15	fgf16.S	1.96768	1.07e-08	LOC108706139	1.95936	0.00165842	crhr2.L	1.87124	0.00916543	sdc4.L	1.84385	0.00306104	slc7a5.L	0.759847	0.0135493	slc20a1.S	-0.901773	0.0345703	tstd1.S	1.22277	0.0180806	sdpr.S	1.99375	0.0152156	pou5f3.1.S	3.06708	0.00150095	grhl3.S	1.32295	0.0137501	twsg1.S	0.834904	0.0268104	stk40.L	1.05711	0.0394997	Xelaev18013479m	1.56122	0.0275559	ist1	1.89673	0.00238795	hes3.1.L	1.13565
LOC108702643	3.53092	0.00248885	nts.S	2.35529	0.0417144	sowahc.S	1.96765	1.9e-06	fcn1	1.95768	1e-07	cd99l2.S	1.86762	6.7e-05	akap12.L	1.84279	0.00100899	actb.S	0.754694	1.28e-06	smc5.S	-0.903069	0.000900814	c12orf45.S	1.22165	0.0453862	LOC108712926	1.99313	0.0441523	hsp90aa1.1.L	3.05726	0.0416781	eef1a1o.S	1.32231	4.35e-05	has1.S	0.832916	0.00850725	cpt1a.L	1.05664	7.24e-07	pdxdc1.S	1.55804	6.29e-06	LOC108705785	1.89323	0.0021347	egln3.L	1.13213
cacng4.L	3.52763	0.00733072	rreb1.S	2.35335	1.42e-49	hsf3	1.96718	0.000305201	dcx.S	1.95645	0.0186009	endod1	1.86561	5.39e-07	LOC108703754	1.83835	0.0118523	ptma.S	0.74714	5.3e-07	MGC85180	-0.903508	0.0249909	gfpt1.S	1.2201	0.0149969	abcg2.L	1.99195	0.00456322	cdc25b.S	3.05661	9.52e-05	pcf11.S	1.32082	0.000108422	rpf1.S	0.83091	0.0305318	loc108718659.S	1.05603	0.00936449	thbs1.L	1.55616	0.0301535	pkn1	1.8928	0.0178904	LOC108710017	1.12683
wnt5b.L	3.51397	6.69e-14	prr5l.L	2.35249	9.58e-09	prtg.S	1.96285	6.34e-08	rundc3a	1.95138	0.000169518	hcrtr2.L	1.86434	0.000109405	smad4.1.L	1.83818	0.00294463	cpne3.L	0.737691	0.000284521	dennd4a.L	-0.904586	0.0211607	herpud1.S	1.21959	0.0222805	hoxa1.L	1.98673	0.0373298	LOC108696061	3.05508	8.33e-06	sulf1.L	1.31852	0.0177541	litaf.S	0.829327	0.0092979	gpatch4.S	1.05374	0.0132206	tbx2.S	1.55558	0.0165371	tbx15.L	1.88998	0.0212877	wee2a	1.12615
prelid3a.L	3.51349	0.0472555	LOC108704612	2.35152	0.000392714	ly9	1.96255	0.0197886	kcnk6.S	1.94795	0.00150173	evx1.L	1.86316	0.0236885	pcdh7.S	1.8311	5.11e-08	vezf1.S	0.735476	0.01321	klhl7.S	-0.904866	0.0426037	nav2.L	1.21782	0.00390374	ephb2.S	1.98659	0.000626282	LOC108719533	3.04993	3.97e-10	abcb1	1.3173	0.0101246	leprotl1.L	0.829117	0.047717	rpl37.S	1.05157	0.00110267	pgp.L	1.55553	0.0484597	trim29.L	1.8896	0.0360946	LOC108699848	1.12229
dll1.S	3.51074	4.38e-72	fgf3.S	2.34688	9.07e-27	stard4.L	1.962	0.00487518	ccdc68.L	1.94725	0.00073152	fam179a.S	1.86312	0.00709033	gli1.S	1.82225	0.0215021	Xetrov90029963m.L	0.735193	0.044257	rnf41.L	-0.906104	0.000794717	vangl1.S	1.21634	0.0492276	sgms1.L	1.98651	6.87e-05	slc16a3	3.04398	1.28e-07	hal.1.L	1.3131	0.000354882	cdca5.L	0.824309	0.030111	lcmt2.L	1.05025	0.00463025	tmem251-b	1.55388	0.00688801	eppk1.L	1.88956	0.00123834	znf451	1.11999
nectin1l2.2.S	3.50362	0.000378476	tbx2.L	2.34255	0.00292447	slain2.L	1.961	2.14e-08	sema6a.S	1.94619	3.46e-14	cfd.L	1.86309	2.36e-08	LOC108698739	1.8196	9.77e-08	wee1.S	0.734656	0.000869352	clk2.S	-0.90801	0.042818	flvcr1.S	1.21586	0.0430547	elk4.S	1.98589	0.00636727	pdk4.S	3.0436	0.000303881	pou5f3.2.L	1.31294	0.0375152	elmo1.L	0.823441	0.00673515	map2k6.L	1.04922	0.00964118	nxpe2.L	1.54906	3.48e-08	Xelaev18002950m	1.88887	0.0205026	prelid1.S	1.11785
sox17b.2.L	3.49589	2.98e-28	msx2.L	2.34195	0.000114749	myod1.S	1.96086	0.000217844	Xelaev18011395m	1.94588	0.00490172	c5.L	1.86059	0.0333404	tiparp.S	1.81749	0.00370526	cbx5.L	0.731627	0.0152002	tbc1d30.L	-0.908405	0.0193397	fam53c.L	1.21566	0.0383263	ctbs.S	1.98557	0.0399014	rnf225	3.04194	0.000322415	prss36.L	1.31203	0.00560134	hmgn1.S	0.82319	0.00785715	tfcp2l1.S	1.04857	0.00506184	loc100492168.L	1.54807	0.0188607	caprin2.S	1.88849	0.0014437	alpl.L	1.11516
LOC108718316	3.49418	2.63e-08	Xelaev18021866m	2.34186	0.00188322	LOC108718211	1.95983	0.0346772	LOC108713993	1.94488	2.53e-05	atf3.S	1.86027	0.0181938	neurl1b.L	1.81678	0.0196995	plekhg3.L	0.725361	0.00346686	sox13.S	-0.910608	0.0184739	utp15.L	1.21218	0.0453182	hspa5	1.98104	0.0188991	Xelaev18039183m	3.04077	2.67e-05	ist1	1.31102	0.0350496	mplkip	0.822435	0.044893	ccser2.L	1.04827	0.000790967	klf15.2.L	1.54754	7.35e-05	fam198b.L	1.88782	0.0084814	Xelaev18001646m	1.112
trarg1.L	3.49291	0.0122295	Xelaev18028212m	2.33743	0.000205153	prkx.L	1.95943	6.45e-08	LOC108718683	1.9441	0.000289733	LOC108711502	1.85724	0.00189164	syn1.L	1.81505	0.00305602	svbp.S	0.725339	0.0131133	nedd4l.S	-0.912543	0.000902509	ccdc112.L	1.20995	0.0127156	ttc39a.L	1.9794	0.0231028	creb3l4.S	3.03761	0.00917037	slc7a3.L	1.31053	0.00242748	tcf12.L	0.820667	0.0301343	tuba1a.S	1.04792	0.0440915	hivep1.S	1.54702	0.00259366	zswim5	1.88684	3.08216e-06	LOC108696832	1.1116
pou5f3.1.L	3.48817	5.48e-16	LOC100490918.L	2.33739	5.19e-18	micu3.L	1.95916	0.036352	mcf2l.2.S	1.93593	0.0171631	efnb3	1.8516	5.05e-07	Xelaev18023726m	1.811	0.0328494	rps3a.L	0.723534	0.0317452	wdr37.L	-0.917437	0.0213653	loc100497729.L	1.20548	0.0484594	syt8.L	1.97872	0.0345002	LOC108698487	3.03431	0.00120764	zfp36.S	1.3093	0.00010821	rbmx.S	0.817985	0.00694731	LOC108710853	1.04745	0.0129457	mboat1.S	1.54627	0.0104827	LOC105945479	1.88332	2.68288e-10	nox1	1.11041
tbc1d5	3.48755	0.0165385	nell2.S	2.33677	0.00593401	meis3.S	1.95844	0.0331439	aox2	1.93592	3.72e-06	LOC108709100	1.84978	6.5e-05	socs4.L	1.81095	0.0125538	dyrk3.L	0.721957	0.0225082	dgke.S	-0.919025	0.00281808	crebzf.S	1.20422	0.000956191	cog1.S	1.9772	0.00238565	zswim5	3.02837	1.39e-07	b4galt5.S	1.30696	0.00560134	m6pr.L	0.817124	0.029531	elmod2.L	1.04533	0.00139909	nfe2l3.L	1.54557	0.0381489	LOC108704293	1.87756	0.0148077	LOC108713945	1.10836
LOC108717350	3.48412	2.6e-11	ervfrd-1	2.33562	0.00011326	pkp1.L	1.95422	0.00170332	Xelaev18008252m	1.93462	0.0195096	mtmr7-like.L	1.84822	0.00962018	aim1.S	1.81042	1.38e-05	rps4	0.721083	0.00176071	ikbkg.L	-0.919074	0.00084684	hes3.1.L	1.20407	0.00553586	foxq1.L	1.9762	0.0253138	ahnak.S	3.02837	2.65e-06	hspg2.L	1.30669	0.0343542	LOC108702843	0.816405	0.0126364	polr2h.L	1.04468	0.00421342	ccdc129.L	1.54337	0.000598177	znf608.S	1.87517	0.00076951	irx2.L	1.10546
LOC108717924	3.48388	1.54e-10	LOC108703380	2.33391	1.9e-07	LOC108708347	1.95107	2.59e-07	rspo2.L	1.93449	9.56e-06	Xelaev18028750m	1.84775	8.53e-05	rbms2.S	1.80562	0.0137434	prdm15.S	0.717986	0.0107829	gmnn.S	-0.921007	0.00208094	topbp1.L	1.19931	0.0109673	Xelaev18004144m	1.97427	0.0279032	fcn1	3.02179	0.0463486	fbxo5.L	1.30592	0.00317263	atf4.S	0.816251	0.000969653	map3k10.L	1.04461	0.00241838	meis3.L	1.54308	0.000417208	LOC108703375	1.86647	0.00182212	herpud1.L	1.10475
chrd	3.46759	1.08e-19	Xetrov90029963m.L	2.32924	1.41e-09	irx1.S	1.94971	6.61e-05	slc12a3	1.93326	1.93e-07	slc16a6.S	1.84763	1.07e-05	slc35d2	1.79827	0.00120868	parp1.L	0.710382	0.00684871	ppp3cc.L	-0.92212	0.0165112	stk38l.L	1.19862	0.00113365	glo1.S	1.97325	0.00639512	LOC108704568	3.01711	1.7e-19	trpv6	1.30432	0.00322895	hnrnpa1	0.814785	0.00364885	Xelaev18022166m	1.04453	0.0465652	nkd1.L	1.54274	0.00473078	Xelaev18037263m	1.86556	0.0143476	ttf2.S	1.10397
cxcl11.L	3.45769	2.5e-05	LOC108696914	2.32869	0.00787915	dcbld1.S	1.94906	0.00289465	plch1	1.93273	8.42e-06	LOC108705534	1.8458	0.000105754	timp-1.L	1.7928	0.00350494	pbx1.L	0.707643	0.0015471	ptcd2.L	-0.922969	0.0126663	hap1.L	1.19787	0.000493213	c9orf116.S	1.96946	0.0142246	efnb2.L	3.01349	1.55e-05	esco2.S	1.29463	0.044756	upk1b.L	0.814615	0.0156442	pim1.S	1.04345	0.0103525	tbx3.S	1.54217	0.000260671	khk.S	1.86018	0.0151232	slc2a1.S	1.10363
Xelaev18039988m	3.45336	0.0465458	scube2.S	2.32563	1.38e-28	saxo1	1.94633	0.0140023	LOC108701312	1.93143	8.87e-11	niban2	1.84259	0.00221872	timp3.S	1.79256	0.00039247	unkl.L	0.706951	0.0317452	herc1.L	-0.925883	0.00246006	creb3l2.L	1.19515	0.00108671	tnk2.L	1.96693	0.00514608	Xelaev18023727m	3.01322	0.0140694	tsc22d3.L	1.2905	0.0300127	caprin2.S	0.810587	0.00982093	evpl.L	1.04254	0.0140472	myo9a	1.54086	0.0289095	st6galnac2.L	1.8598	9.03854e-06	LOC108714507	1.10014
fam83c.L	3.45074	0.00335275	pts.S	2.32405	0.024436	capn8.1.S	1.94559	3.32e-07	pnp.L	1.92555	0.0259064	nav1.L	1.84085	1.56e-06	cenpv.L	1.79225	0.00945751	LOC108708564	0.7056	0.000768564	kmt2b	-0.926926	6.37e-08	sephs1.L	1.19134	0.0149681	slc30a10.L	1.96501	0.00283575	krt.S	3.01133	2.04e-05	pgbd4	1.28863	0.0106249	ythdf2.L	0.809861	0.00756678	tm9sf3.S	1.04221	1.95e-06	wars2.L	1.54079	0.00521282	cass4.L	1.85835	0.000327371	pik3ip1.L	1.10006
phldb3.S	3.43759	0.00186348	slc4a1.S	2.32281	0.000144069	enpp2.L	1.94032	3.35e-06	hao1.L	1.92515	2.11e-06	Xelaev18008189m	1.8407	0.00434437	pcdha13.L	1.78994	0.000643434	pou5f3.2.S	0.704229	0.0167477	MGC115510	-0.929135	0.0200402	gmeb2.L	1.18992	0.0262506	cfap126.L	1.96177	0.00296115	LOC108696788	3.0098	0.00251228	nrarp	1.28262	0.00484313	slc2a2.L	0.809234	0.00620843	kmt2e.L	1.04136	0.0258792	cdx4.L	1.53428	0.0322706	LOC100495010.S	1.85804	0.0103784	sdc4.L	1.0996
acod1	3.4354	2.59e-56	spry2.L	2.31985	7.26e-48	blvra.L	1.94009	2.66e-05	nck2.L	1.92293	2.46e-09	gpr160.L	1.8404	3.75e-06	socs1.S	1.78601	0.00103039	ahnak.L	0.704202	0.0274409	LOC108704260	-0.929733	0.0471148	gss.L	1.18883	0.0241017	znf185.L	1.94821	0.00853216	tiparp.S	2.9953	0.010281	rassf7.L	1.27443	0.00144035	slu7.L	0.79657	0.0109382	ccdc71.S	1.04043	0.00192398	cyp26a1.S	1.53389	0.0165371	alk	1.85762	0.00107087	map1lc3b	1.09864
LOC108696040	3.4351	5.52e-06	cdc42ep2	2.31796	7.16e-37	kit.S	1.93424	5.21e-10	trabd2a	1.92128	4.21e-06	capn2.2.L	1.83931	7.05e-09	itgb1bp2.L	1.78358	0.00612181	rpl7.L	0.699297	0.00187852	etnk1.S	-0.933046	0.00474779	ticrr.L	1.1868	0.0323269	ppp1r3c.1.L	1.94739	0.0182058	tmem163.S	2.99386	0.000882431	arhgef2.L	1.27344	0.0211963	ywhae.L	0.796398	0.00632209	twsg1.S	1.03994	0.00295773	trabd.S	1.5329	0.000740457	rbl1.S	1.85688	0.000990298	socs3-like.1.S	1.09797
LOC108717895	3.42543	1.49e-10	plxna4	2.31293	1.57e-14	bhlhe40.L	1.93056	0.0128876	Xelaev18010055m	1.91793	0.0343107	st6gal2.L	1.83662	0.0158688	LOC108704423	1.77912	0.0146312	mcl1.L	0.698063	0.00018822	spopl.S	-0.93573	0.0345703	znf687.S	1.18621	0.0194966	dixdc1.L	1.94715	0.00292426	mid1ip1.L	2.98694	0.040042	klf10.L	1.27308	0.00129413	LOC108713924	0.796389	0.0157938	tiparp.S	1.03679	0.000918847	arhgef28.S	1.53271	0.0459822	rasgef1b.L	1.85599	0.0360755	mpzl1.S	1.09573
Xetrov90018634m.L	3.41973	0.0189797	slc7a11	2.31127	0.0299423	Xelaev18012280m	1.93011	8.21e-06	Xelaev18003796m	1.9141	2.54e-06	LOC108701132	1.83641	7.25e-09	wap	1.77887	0.011525	hmgn2.L	0.697232	0.00255178	ptpn23.S	-0.937563	0.0149256	cry1	1.18325	0.0282272	MGC52899	1.94592	0.0111015	aldh1l1.L	2.98288	0.000959198	kcnk5.S	1.2713	0.00720031	eif4a1.S	0.796258	0.0102855	aacs.L	1.03569	0.0176094	tacc2.L	1.52888	0.0122398	cdc25b.S	1.85423	9.93703e-08	pou5f3.1.S	1.09491
hoxc12.S	3.4147	0.000735774	1a11.L	2.30684	1.58e-10	sall3.S	1.92757	0.00116747	shisa2.S	1.91403	0.00602678	vwf	1.83624	0.000244395	zfp36l2.L	1.76761	0.000145328	MGC83421	0.696944	0.0118201	pik3ca.L	-0.938677	0.0167841	dynll1.L	1.18305	0.0326245	h1f0.S	1.94456	0.033865	slc34a2.L	2.98014	2.8e-06	LOC108701134	1.26971	0.00121737	arhgef3.1.S	0.796017	0.0497438	MGC52622	1.03532	0.00274967	slc16a6.S	1.52592	0.000146605	hs3st3a1.L	1.84977	0.00767917	txnip.L	1.09169
cd274.L	3.40883	3.8e-05	apeh.L	2.30629	6.73e-05	gatm.L	1.92629	7.05e-07	twist1.S	1.91283	2.18e-05	faah.3.S	1.8331	0.0347761	prom1.L	1.75406	1.39e-05	rabgap1l.L	0.693474	0.024382	LOC108703749	-0.939998	0.0412566	LOC108719509	1.18278	0.0317991	foxj1.2.L	1.94421	0.0434783	LOC100496293.L	2.9766	0.00665712	LOC108701666	1.26803	0.00479619	rpl26.L	0.795689	0.00513786	topbp1.L	1.03452	0.00828306	dmxl1.L	1.52507	0.0344357	Xelaev18000325m	1.84862	0.0239608	pcdh8.S	1.08874
LOC108710968	3.40137	0.000700557	prom1.L	2.30542	4.39e-15	LOC108704158	1.92456	0.0121138	ralgds.L	1.91259	8.86e-13	spata5l1.L	1.83197	0.0336145	Xelaev18032628m	1.75284	5.56e-08	gla.S	0.683963	0.0461546	tprn	-0.940276	0.0457705	trim68	1.18229	0.0387263	galnt6.3.L	1.9441	0.000415673	LOC108695506	2.97507	2.96e-08	slc7a5.S	1.26474	0.0452094	rps21.S	0.795136	0.0043534	dlx6.S	1.03405	0.0100617	Xelaev18035430m	1.52461	0.00495002	tsc22d3.L	1.84839	6.26674e-06	ssfa2.L	1.08511
LOC108700767	3.37961	0.0283645	rorb.L	2.30192	0.000278027	LOC108695829	1.92214	0.00171105	mn1.L	1.91202	7.23e-13	vangl1.S	1.83174	2.45e-05	hnrnpr.L	1.75183	4.21e-05	ssfa2.L	0.683732	0.0141014	cse1l.S	-0.94188	0.0273705	rbm24.L	1.18173	0.0374944	dspp	1.93885	1e-05	wap	2.94559	9.35e-08	lrp10.S	1.26439	0.000875058	lrrc1.S	0.794817	0.0228975	cenpe.L	1.03338	0.00743404	sp5.L	1.52384	0.0135169	zfp36l2.L	1.84791	0.000213854	mtx1.S	1.08459
LOC108714958	3.37835	0.00296516	srrm4	2.291	0.0209609	cebpd.S	1.92038	5.43e-05	Xelaev18030798m	1.91131	0.0214878	rnf165.S	1.83114	0.000146533	fgd1.S	1.74647	0.0255387	ubc.L	0.682719	0.0130094	vcpip1.S	-0.945097	0.0140032	scnn1a.L	1.17958	0.0313903	sgk2.L	1.93164	0.0465226	LOC108705810	2.92878	0.000186151	ckap5.L	1.26247	0.00549316	luc7l2.S	0.794579	0.000328556	anln-like.1.L	1.03321	0.00209731	slc16a6.L	1.52334	0.000522567	socs1.S	1.84758	5.79805e-06	fzd2	1.08081
creb3l4.L	3.37776	0.000603367	slc38a2.L	2.28723	2.47e-38	LOC108696302	1.91873	0.0340767	slc39a5.L	1.9107	1.03e-05	trpm6.L	1.8304	5.18e-17	zswim5	1.74581	0.000831879	noc4l.S	0.679657	0.00790283	pef1.S	-0.948111	1.48e-07	kndc1.L	1.17826	0.0479602	fam227a.L	1.93112	0.0346809	gs17.S	2.92858	3.14e-06	ppp1r10.L	1.25983	0.000165155	myef2.S	0.792687	0.037602	phip.L	1.03312	1.64e-05	msantd3.S	1.51959	0.0174523	znf703.S	1.84459	5.10607e-06	fam46a.L	1.08057
LOC108703380	3.37005	0.00366682	tbx1.S	2.28689	0.0171867	reln.L	1.91796	0.00942466	sp7.S	1.90735	0.000146199	smad7.L	1.83034	2.28e-12	MGC79993	1.74092	0.0028487	capzb.L	0.678032	0.0470995	dop1a	-0.952742	0.0186135	scnn1a.S	1.17708	0.00839109	c1galt1c1.L	1.92961	0.0172148	itpr3	2.92595	0.0146063	znf750.L	1.25949	8.96e-06	tuba4b.S	0.788214	0.00360022	endod1.L	1.03291	0.00228008	sytl5.S	1.5159	0.0164618	esco2	1.84356	0.0053618	myc.L	1.07557
epha4.L	3.36374	4.78e-13	LOC108714507	2.2864	3.53e-05	mpzl2.L	1.90755	3.09e-06	prdm5.L	1.90212	9.86e-05	a2m	1.82924	0.025183	loxl1.L	1.73097	0.0332231	wdr43.L	0.672619	0.0235103	ppp1r13b.L	-0.956179	0.0215277	stk38l.S	1.17493	0.00778908	txndc11.L	1.92889	0.0146274	LOC108701666	2.92177	0.000544237	frmd4b.S	1.25869	0.0433727	has-rs.S	0.787862	0.026509	gng7.L	1.03086	0.000189922	xk81a1.S	1.51294	0.033606	LOC108704423	1.84315	0.00117617	upk2.S	1.07435
shbg	3.3555	6.43e-06	Xelaev18009838m	2.27645	1.16e-12	cnksr1.S	1.90613	4.92e-05	ppp1r18	1.90097	1.62e-07	glis3.S	1.82761	0.0105886	muc2	1.73067	0.0257962	slc2a1.S	0.672172	0.0394311	cep164.L	-0.96028	0.000835962	stard3.L	1.17203	0.0180806	myo1e	1.9267	0.0361818	gas2l1.S	2.92044	1.06e-09	mcm6.2.L	1.25588	0.00915327	MGC81028	0.787444	0.00135239	hivep1.L	1.02882	0.0445581	nav2.S	1.51211	0.000649801	LOC108707159	1.83647	0.0064902	tubb4b.S	1.07151
Xelaev18009885m	3.35224	1.12e-07	lrp10.L	2.27126	9.28e-23	pygm.S	1.90552	4.51e-06	slc18a1	1.90037	3.55e-05	fign	1.8269	0.00950797	hist2h2ab.L	1.7228	0.0159406	LOC108709832	0.66959	0.000687487	fcho1.S	-0.962012	0.00910582	ist1	1.16961	0.0119781	ccdc40.S	1.92579	0.0111311	entpd2.S	2.91762	0.0140694	LOC108704423	1.251	0.0452354	rpl37.S	0.784205	0.0187132	tuba3c.S	1.02779	0.00215781	errfi1.L	1.51201	0.00386877	Xelaev18036077m	1.83615	0.0416876	arhgap29.L	1.07118
noxo1	3.35197	0.0345779	syn2.S	2.27082	0.0167102	LOC108706398	1.90248	0.0463467	mtcp1.L	1.90015	0.000506394	glul-like.1.L	1.82507	0.0128039	junb.L	1.72276	1.7e-05	smg1.L	0.666209	0.0319503	pik3r2.S	-0.965699	0.0162636	Xelaev18034047m	1.16953	0.0237333	mycbp.S	1.91668	0.0166715	apela.S	2.91577	0.0164759	e2f8.L	1.24728	0.00527203	rpl17.S	0.781993	0.00135076	Xelaev18043700m	1.02708	0.0258413	fam83g.S	1.51109	0.000810675	wee2a	1.83594	1.66571e-08	pmm2.L	1.06858
gja4.L	3.35172	0.000119136	lct.1.L	2.26858	6.45e-08	LOC100498184.L	1.8991	0.00325962	gata2.L	1.89598	4.16e-12	mamld1.S	1.82414	2.11e-07	xk81a1.L	1.72247	0.048389	gm20188	0.664992	0.0272632	ankrd13c.L	-0.969491	0.0088276	sdf4.S	1.16791	0.0115364	nxpe3	1.91038	0.0279304	gas2l1.L	2.9141	7.44e-06	arhgef3.1.S	1.24565	0.0091004	muc5b	0.781068	0.00197987	chsy1.S	1.02636	0.00736043	nup188	1.50851	0.0316504	cbarp.L	1.82566	0.000953098	xicl	1.06841
il10rb.L	3.35006	0.0380005	mars2	2.26394	4.88e-07	col5a1.L	1.89845	0.0182861	Xelaev18027269m	1.8938	0.00202628	LOC108719828	1.82208	0.0371425	kirrel2.L	1.72193	7.89e-23	hmg-17	0.664316	0.0163405	ccdc88a	-0.970325	0.00129868	ahnak.L	1.1674	0.0460984	mgst1.L	1.91015	0.0269388	LOC100192369	2.90773	0.00205195	LOC108696061	1.24511	0.00917646	prc1.L	0.780334	0.022007	ankrd11.L	1.02609	0.00382659	hoxd1.L	1.50583	0.0450367	slc18a1	1.82518	0.0493216	fth1a	1.06792
apcdd1.S	3.34517	1.05e-07	LOC108710853	2.26339	1.35e-07	kdr.L	1.89476	4.65e-06	capn8.2.L	1.89351	0.00217745	sgms1.L	1.81981	6.45e-06	arl4c.L	1.72045	0.00270998	dzip1.L	0.659761	0.0148185	ttc31.L	-0.970355	0.00994208	xicl	1.1641	0.0349373	bbs12.L	1.90613	0.030756	hes7.2.S	2.90692	0.00253904	zswim5.S	1.24438	0.0186196	slc35a2.L	0.778274	0.0487391	esyt3.S	1.02501	0.0267127	adipor1.L	1.50535	0.0139175	pcdh8.S	1.82409	0.00104174	f3.L	1.06602
Xelaev18029353m	3.34009	0.00324003	egr4.L	2.26261	0.0062335	itpka	1.89252	1.34e-09	Xelaev18020076m	1.89347	0.0343392	junb.L	1.81924	0.0187051	LOC108709654	1.71938	0.00229105	tubb.L	0.659537	0.0206784	zic2.S	-0.971494	0.00076725	wif1.L	1.16381	0.0267191	gby.L	1.90557	0.044956	krt5.7.S	2.89351	0.00035767	hexim1.S	1.24181	3.7e-05	a2m.S	0.773848	0.0121365	arf6.L	1.02152	0.0254584	anxa2.S	1.50387	1.59e-06	kcna3.L	1.81899	0.00133691	cebpb.S	1.06522
nr5a2.L	3.33374	0.0333884	Xetrov90028231m.L	2.26158	0.000405788	cd5l	1.89001	0.00366578	tbx20.L	1.89298	2.63e-05	gatm.S	1.81916	8.58e-05	znf462.S	1.71442	0.00646255	irx2.L	0.658544	0.0393903	kat2b	-0.973342	0.025968	arhgef1.S	1.1635	0.0258057	usf1	1.90534	0.00515301	fgf8.L	2.89205	0.000439532	brd2.S	1.24058	0.0139069	rpl34.S	0.771884	0.040942	LOC108699910	1.02148	0.0152318	rnf43.L	1.50361	0.00247945	socs3	1.81879	0.00218676	LOC108699904	1.06359
sst.S	3.33083	0.000410404	LOC108696320	2.26157	1.89e-29	Xelaev18023478m	1.88805	0.00385134	rspo3.L	1.89221	0.0222514	sema5b.S	1.81701	0.000117234	dennd3.L	1.70482	0.00930386	rps2	0.658445	0.0443337	fam73a.L	-0.973817	0.0229556	znf148.S	1.15879	0.0430547	zbbx.L	1.90529	0.0338989	LOC108701721	2.89032	0.0131242	plekhg3.L	1.2368	0.00795865	zc3h15.S	0.77016	0.0183022	ssr2.L	1.01984	0.0225724	rchy1.L	1.50344	0.0149241	efnb2.L	1.81776	0.000154041	gmps.L	1.06317
htra1.L	3.32607	0.00403684	Xelaev18028211m	2.26089	5.35e-05	mospd1.L	1.88685	0.00173021	ventx3.2.S	1.89011	0.00292726	gpr52.L	1.81629	0.0315349	alcam.L	1.70063	0.00408543	pin4.L	0.657685	0.0094745	rad51d.L	-0.97645	0.0239118	armc5.L	1.15773	0.00573564	fam126b	1.90104	0.0215862	itpka	2.88714	1.41e-07	Xelaev18022009m	1.2254	0.0219277	stx6.S	0.76949	0.0213629	rbm47.L	1.01862	0.00637668	znf503	1.50307	0.0473489	hap1.S	1.81595	2.83767e-05	tmem79.S	1.06208
Xelaev18040771m	3.32255	0.0307262	myrf.S	2.26042	0.0318119	pkdcc.1.S	1.8853	3.52e-05	npr1.L	1.89008	1.11e-05	Xelaev18000128m	1.81387	1.98e-15	LOC108695513	1.69988	0.00997518	rpl37.S	0.64625	0.0213221	rapgef6.S	-0.979033	0.0108501	uqcrq.S	1.15731	0.0267406	Xelaev18028374m	1.89929	0.0407192	hpgd.L	2.88365	0.000428527	cdk1.L	1.22484	0.00842023	tm9sf2.L	0.765134	0.032342	LOC108713117	1.01777	0.0249478	zdhhc9.L	1.50083	0.000252533	foxn4.L	1.80851	0.0180803	mnt.L	1.06105
LOC108695812	3.31991	0.00635346	shroom3.L	2.2588	2.52e-07	enc1.S	1.88255	1.1e-07	sox5	1.88845	0.00222121	tsku.L	1.81344	2.45e-08	Xelaev18026162m	1.69934	0.0111892	rpl31.L	0.645998	0.000133623	arhgef11.L	-0.979225	0.00944242	bicd1.L	1.15693	0.00862022	golga3.S	1.89883	0.0124283	alcam.L	2.88188	2.16e-08	arrdc3.S	1.22336	0.0115691	spsb4.L	0.760935	0.0102898	scnn1a.L	1.01612	0.0136289	tbc1d30.S	1.50024	3.89e-05	cmtm8.L	1.80832	0.000260303	jun.S	1.06025
rbbp8nl.L	3.31957	0.0468827	rap2b.L	2.25753	4.06e-25	LOC108716739	1.88189	0.00171481	LOC108715350	1.88674	0.000284442	vangl1.L	1.81269	1.72e-09	sox2.L	1.69726	3.34e-08	rpl17.L	0.639962	0.0397404	cebpg.L	-0.984932	0.000491379	dlx1	1.15544	0.0222675	hoxa11.S	1.8976	0.0197065	cyb561.L	2.8777	4.45e-05	hexim1.L	1.22224	1.54e-07	gmeb1.L	0.760814	0.0318879	LOC108719789	1.01593	0.00346701	emc1.L	1.49968	0.00164413	LOC108703840	1.80352	0.00733319	klf9.L	1.05771
LOC100489607.1	3.31928	0.00886181	hesx1.L	2.25736	0.000194707	sema4a.S	1.88184	4.3e-21	LOC108703373	1.88506	0.00016864	LOC108717136	1.81128	2.63e-05	cyb561.L	1.68282	0.00544652	awat1.L	0.638393	0.0350388	mid1.L	-0.98571	0.0266069	tm9sf3.L	1.15506	0.0396305	galnt6.1.S	1.89749	0.022377	aplnr.S	2.8742	0.0024694	LOC108715416	1.2213	0.00553094	myef2.L	0.759946	0.00455927	eif4g1.L	1.0158	0.013792	rfk.S	1.49783	0.0325695	Xelaev18001991m	1.80216	0.00795433	mybl1.S	1.05395
LOC108713650	3.31921	0.0169838	LOC108713945	2.25438	1.23e-08	slfn13.L	1.88112	0.0106243	st3gal2.1.S	1.88292	6.63e-07	nos1.L	1.80848	6.24e-07	gadd45g.S	1.68161	2.96e-06	kdm2a.S	0.637933	0.0276216	svil.L	-0.988543	0.0449936	leng8.S	1.15414	0.0258057	plekhg5.S	1.89612	0.0265546	LOC108716739	2.86846	0.0171875	rap2b.L	1.21871	0.00995012	msi1.L	0.757675	0.0246794	gmppb.L	1.01544	0.000529805	igsf9b.L	1.49761	0.0394757	pcdh7.S	1.79828	0.00012267	znf282	1.05251
fam3d.S	3.31372	0.0441943	LOC101733888.L	2.25381	0.0167056	zic5.S	1.88018	0.00286424	cpe.L	1.87613	1.13e-08	timp2.S	1.80572	0.0400147	znf101	1.67684	0.00567767	dgat1.L	0.636887	0.0376381	slc25a36.S	-0.988964	0.002862	sphk2.S	1.15313	0.0369241	hk2.S	1.89255	0.0152297	LOC108703541	2.86841	0.0239186	egln3.L	1.21705	0.00870781	zfp36l1.S	0.753047	0.0119136	zfp91.L	1.01422	0.0140277	pi4k2a.L	1.49618	8.3e-06	crebl2.L	1.79572	0.0149206	gnb3.L	1.0523
LOC108717200	3.30902	6.74e-09	myt1.S	2.25254	0.0318917	flt1.S	1.8786	0.0122679	dgkk.L	1.87585	0.00862114	sntb2.L	1.80564	4.39e-06	irx2.L	1.6699	2.4e-10	rps12.L	0.635282	0.0407796	LOC108708787	-0.989429	0.0399701	tubgcp6.L	1.15161	0.026369	rab15.L	1.89163	0.0231028	kcna3.S	2.85904	0.00339793	atf4.S	1.21634	3.71e-06	elf1.L	0.751482	0.00574741	fam212a.S	1.01417	0.0229887	gk.L	1.49393	5.6e-05	plekhn1.S	1.79208	0.00248368	znf592.L	1.04813
LOC108701721	3.30436	0.000240404	arhgef3.2.L	2.25079	1.69e-08	aldh1a2.S	1.87685	2.42e-08	hmha1.L	1.87551	3.1e-07	sema4c.L	1.80523	2.34e-09	ttbk1.S	1.66594	0.0388908	ctps1.S	0.635058	0.00478952	LOC108704241	-0.992763	0.0288483	eif4a2.L	1.14942	0.00916124	bmp7.1.S	1.89048	0.000148113	olig4.S	2.85322	0.0448007	slc7a5.L	1.2159	0.0067971	srp19.S	0.74732	0.0435721	LOC108706721	1.01318	0.00144832	slc8b1.L	1.49384	0.000137123	LOC108697537	1.79066	0.00228845	maff.S	1.04331
cd99l2.L	3.30088	0.0371995	flrt3.S	2.2486	6.94e-36	tril.L	1.86879	2.43e-05	sesn1.S	1.87505	2.59e-08	klf13.S	1.80423	1.86e-08	slc34a2.L	1.66445	0.00291803	mkrn2.L	0.628271	0.00582967	fer.L	-0.99505	0.00150604	kitlg.L	1.1489	0.0237333	mmp11.S	1.8896	0.0147328	LOC108698217	2.85177	1.19e-05	a2m.S	1.21514	0.000826452	eif4e.L	0.747031	0.0246524	c14orf79.L	1.00541	0.00216933	prex1.L	1.49229	0.0301535	LOC108715641	1.78898	0.0228543	ralb	1.03672
gata4.L	3.29893	0.014456	maob.L	2.24831	0.000266536	c8g.S	1.86846	0.0340869	stx3	1.87257	0.00781416	arnt2.L	1.80305	0.0107194	pcdh9.S	1.66316	0.0420357	rpl7a.S	0.62473	0.0122756	trpm7.S	-0.996918	0.0248581	stim1.S	1.14687	0.0332876	atf7ip.S	1.88859	0.0149269	plekhn1.L	2.84944	0.00213345	srsf7.S	1.21125	2.71e-06	psmg1.L	0.746	0.00362738	mfsd6.L	1.00527	0.0092832	csrnp2.L	1.49087	0.000355935	mafb.L	1.78743	0.0260522	MGC82989	1.03563
LOC108713742	3.29828	0.0123927	eps8l2.S	2.24599	4.69e-05	fut3.L	1.86807	0.00151659	gata5.S	1.87048	0.00104962	Xelaev18022167m	1.80197	0.000139092	sptbn5.L	1.66164	0.0278983	faxc.L	0.619512	0.0341562	hells.L	-0.998952	9.18e-05	zmiz2.S	1.14642	0.00778908	nek6	1.88743	0.0104671	gpr34	2.84898	0.0187325	rbm5.L	1.21105	0.0378669	chmp1b.L	0.742382	0.00678889	birc2.S	1.00497	0.026654	samd8.S	1.48638	0.0103086	Xelaev18014048m	1.78701	2.79425e-09	fbxl20.S	1.0327
smad7.S	3.2659	2.29e-30	arhgap39	2.24382	6.72e-35	mmp14.L	1.86704	9.12e-05	apobec2.L	1.86983	0.00145664	pde3a	1.79941	4.14e-08	LOC108708228	1.65471	0.00231732	calr.L	0.615446	6.56e-06	mov10l1.L	-1.0019	0.00364689	srp19.S	1.14586	0.0459298	gcnt4	1.88669	0.0191672	klhl23.L	2.84798	0.0370123	march7.S	1.21097	0.0389261	khdrbs1.S	0.737632	0.0124205	plcb4.S	1.00481	0.0124452	c1galt1c1.L	1.48519	0.00199599	Xelaev18023727m	1.78566	5.21382e-06	sec14l1.L	1.02865
dlx3.S	3.26494	2.23e-07	Xelaev18044137m	2.24297	0.0373556	isl1.L	1.86428	0.00800138	dlx5.L	1.86783	1.38e-06	slc23a2.L	1.79866	0.000827377	LOC100495010.S	1.65111	0.0193843	tmem111.L	0.615356	0.00447363	rnf219.L	-1.00559	0.0243443	lsm4.S	1.14457	0.0346431	zdhhc9.L	1.88571	0.0468358	LOC108700281	2.84674	1.24e-09	hdgf.L	1.2098	0.0206122	xetrov90011961m.L	0.73743	0.0404529	rictor.S	1.0047	0.000518758	caskin2.S	1.48262	0.00856287	robo3.S	1.77971	0.000388026	uqcrq.S	1.02832
LOC108711791	3.26412	0.0340592	pygm.S	2.24243	4.28e-21	foxa2.L	1.85947	0.00556212	adamts7.L	1.86392	0.000296282	tf.S	1.79806	0.0485978	tiparp.L	1.64956	0.00294463	pmel.S	0.612331	0.0219823	zfhx3.S	-1.00728	0.00820611	LOC108705093	1.14351	0.0477256	rab34.S	1.88323	0.0303068	LOC108715368	2.84598	0.000940227	pygm.L	1.20937	0.0482085	znf750.S	0.733388	0.00608282	ncor2	1.00351	0.00196957	capn13.L	1.48203	3.22e-08	asna1.L	1.7785	1.84614e-08	krt5.7.L	1.02385
fbn1.S	3.26221	0.00570267	Xetrov90029923m.S	2.23954	5.35e-10	foxd3.L	1.85725	0.0410974	clca3.L	1.86322	2.65e-10	ecm1.S	1.79549	0.0181642	plekhg3.L	1.64443	1.86e-23	srsf2.S	0.611836	0.000116544	klhdc10	-1.00788	0.0239679	stard10.L	1.1413	0.0477381	trabd.S	1.8817	0.00768675	adap2.L	2.84591	0.0429026	fbp1.L	1.20888	0.0157327	atp1b1.S	0.730698	0.028741	dusp8.S	1.00009	0.0175334	pvrl1-like.2.S	1.48199	0.00261166	ep300.L	1.77848	0.000124406	ccnb3.S	1.02367
plekhg2.S	3.26187	6.21e-06	arhgap33.L	2.23857	1.31e-13	sox11.L	1.85431	2.84e-06	hmgcs1.L	1.86273	0.000351536	ankdd1b.L	1.79547	4.86e-06	gpr143.L	1.64267	0.00108823	atp1a1.L	0.608768	0.00525739	dars.L	-1.00895	0.0322904	ahdc1.L	1.13896	0.00112963	tctex1d1.L	1.88112	0.0205323	LOC108709393	2.83795	1.21e-07	cbx1.S	1.20289	0.0085513	LOC108698339	0.727669	0.043347	bmp4.L	0.999729	0.000910539	atf7ip.S	1.4802	0.00672009	nuak1	1.77778	0.0121264	spata13.S	1.0232
LOC108700779	3.25993	5.04e-10	lpar2.L	2.23675	1.43e-63	fli1.L	1.85297	0.0186843	tmem150b.L	1.86105	2.42e-08	hmgcs1.L	1.79477	0.00370376	LOC108695506	1.64262	0.00527688	hp1bp3.L	0.606793	0.0468792	apitd1.L	-1.01064	0.0463955	tmem178b	1.13693	0.0224768	MGC75872.S	1.87926	0.0335793	zic3.L	2.8233	0.00510968	rbms2.L	1.20275	0.00899733	utp6.L	0.727389	0.0146523	osbpl2.S	0.99779	0.00169764	wdr12.S	1.47961	1.95e-06	LOC108695501	1.77398	0.0250361	fam3b.L	1.02235
LOC108705899	3.25988	0.0129304	ryr1	2.23499	0.0364614	Xelaev18002117m	1.85232	0.00451557	xarp.L	1.86077	6.2e-07	h2afy2.S	1.79141	1.55e-05	LOC108718254	1.63718	0.00484491	rap2b.S	0.605526	0.0212892	fzd4.L	-1.01129	0.0146097	krt8.S	1.13658	0.0149123	pih1d3.L	1.87903	0.00472827	Xelaev18037263m	2.81979	0.0372703	tmem79.S	1.20159	3.19e-05	cnot9	0.727271	0.0199684	bmp4.S	0.99529	0.000600349	notch2.L	1.47951	0.000248252	LOC108710017	1.77041	0.0164723	atf3.S	1.02107
gli1.L	3.25262	0.000610323	sema6a.L	2.23166	0.000284725	kl.S	1.85215	0.0326362	notch2.L	1.85821	3.53e-11	c1orf127.L	1.79085	8.86e-06	ras-dva1.L	1.63504	0.0175412	MGC81028	0.605097	0.0183774	cgnl1.S	-1.01203	0.0028939	rbm25.L	1.13609	0.0139425	kmt2c.L	1.87868	0.00577825	LOC108702848	2.8129	0.000376269	ier5l.L	1.19819	0.00532402	ccnj.L	0.726359	0.0493341	eppk1.L	0.992468	0.000602655	rab15.L	1.47447	1.35e-05	gprc5cl1.L	1.77028	4.41921e-05	acta2.L	1.01662
irg1.L	3.24212	7.06e-31	azin2.S	2.22605	3.25e-09	dmrt2.L	1.85036	0.0273047	cltcl1.S	1.85777	5.1e-12	tnk2l.S	1.7899	6.06e-05	plk2.L	1.62985	0.00965094	upk1a.L	0.601433	0.0413795	gab2.L	-1.0127	0.00949543	dlx6.L	1.13588	0.00778908	gmppa.L	1.87774	0.0143052	kirrel2.S	2.81224	0.000544162	mxi1.S	1.19751	0.00787817	elovl7.L	0.721669	0.00136005	ube2n.L	0.991421	0.016566	cmip.S	1.47409	0.0162642	LOC108700753	1.76508	0.0134082	nat9.S	1.01523
cyp27a1	3.23745	0.0318959	hal.1.L	2.22495	2.19e-10	clcn5.L	1.84952	1.56e-22	mb21d1.L	1.85723	7.35e-06	nav2.S	1.78931	8.77e-13	frem2	1.62812	0.02285	rps27a.S	0.601266	0.0382122	ubtd2.S	-1.01315	0.000525753	clk2.L	1.13075	0.0477949	lmo4.1.L	1.87582	0.0434239	LOC108709387	2.80413	0.0303982	b3gnt2.S	1.19395	0.0122819	tdg.S	0.720543	0.0131366	nxpe4	0.991165	0.0305678	h2afy2.L	1.47308	0.0485806	hes5.2.L	1.76305	0.048217	bmi1.L	1.01005
fbn2	3.23271	0.0127883	arl8a.S	2.22383	0.0281493	dlc1	1.83578	1.81e-11	Xelaev18013302m	1.85653	0.000491756	aff2.S	1.78677	0.0162784	zic3.L	1.62636	0.00500602	LOC108695506	0.600157	0.0415334	glce.S	-1.01408	0.0214823	rbm45.L	1.12847	0.0159263	atp6ap1.1.S	1.87405	0.0363576	socs2.L	2.80385	0.0319599	eef1a1.L	1.19315	6.51e-05	rps9.L	0.718564	0.0458133	rpl27a.S	0.987298	0.00476235	znf362.L	1.47211	0.00917725	LOC108707128	1.7479	0.00771372	upk3b.L	1.00838
wnt5b.S	3.21984	6.12e-11	atp13a-like.S	2.2225	0.0399288	rab15.L	1.83568	0.0298257	met.L	1.85453	8.64e-05	col13a1	1.78579	0.0152447	Xelaev18021693m	1.62315	0.034971	anxa4.L	0.596981	0.0412435	tbc1d14.L	-1.01701	0.000880732	yipf6.L	1.12797	0.0464597	gnpnat1.L	1.8729	0.0132659	LOC108708413	2.79559	0.00202858	cfap52.L	1.19236	0.000422948	upk1b.S	0.718175	0.0282283	capn8.S	0.985597	0.0284921	flrt2.L	1.46793	0.0141313	tp53inp1.L	1.74749	1.74641e-09	sgk1.L	1.00789
myb.S	3.2192	1.24e-06	efhb.L	2.22135	0.00176217	retn.2.L	1.82801	5.01e-06	slfn13.L	1.85371	0.000243291	mesp2.S	1.78255	0.0238402	vav2.L	1.61716	0.0267695	rpl36a.S	0.594304	0.00574584	ndst2.L	-1.02021	0.00105731	klhl2.S	1.12419	0.0260645	fam83e.S	1.87221	0.000104432	LOC108711622	2.79155	2.29e-05	zc3h10.L	1.1919	0.0194555	hnrnpa2b1.S	0.717486	0.0124205	LOC108710484	0.984365	0.00808977	dab2ip-like.L	1.46723	0.00549055	ep300.S	1.74478	0.00017621	fzd2.S	1.00635
lsp1.L	3.21674	0.0128251	runx1.L	2.22007	0.000742017	Xelaev18022404m	1.82258	0.0355944	slc12a3.2.S	1.85362	1.2e-08	kcnk18.L	1.77912	0.00420447	LOC108717642	1.60714	0.000950939	hnrnpa0.L	0.593664	0.00244059	jmy.S	-1.02067	0.0165112	atp1b1.S	1.12359	0.0217191	efcab7.L	1.86975	0.0487814	ptch2.S	2.78082	0.00976712	cables2.L	1.19101	0.00190436	herpud1.L	0.717102	0.0219765	atg12.S	0.982371	0.0109043	otud4.S	1.46691	0.000117261	smad4.1.L	1.73935	0.000345489	actb.S	1.00544
loc100494211.S	3.21622	0.00916531	agr2.S	2.21173	0.0083386	rspo2.L	1.82047	0.0161753	kcnc1	1.85016	0.00373207	Xelaev18001656m	1.77647	0.000322059	slc7a5.L	1.59963	5.75e-05	ubb.L	0.592695	0.000126722	tanc1-like.S	-1.02069	0.0198625	kmt2a.S	1.12006	0.0106208	nhsl1	1.86944	0.0343972	LOC108718449	2.77679	0.022356	map3k1.S	1.18967	0.0364129	rpl17.L	0.716075	0.0348703	cdca2-like.L	0.982072	0.036109	MGC114904	1.46435	0.0328708	Xelaev18032628m	1.73503	0.000947747	sgk1.S	1.00285
Xelaev18021795m	3.21277	0.0223264	Xelaev18027269m	2.21117	0.000348809	stx3.L	1.81589	0.00585187	rasa3.L	1.8489	4.62e-07	rcor2	1.77631	0.0301053	LOC108710017	1.59109	0.0298602	srrt.L	0.588105	0.0270961	LOC108699896	-1.02292	0.0459891	rrn3.L	1.11612	0.0261727	slc35c2.S	1.86557	0.0138991	LOC108711532	2.7744	0.0403392	yeats4.L	1.18892	0.0405268	cirbp.L	0.715204	0.0103288	ahnak.L	0.981674	0.000230307	slc17a9.S	1.4617	0.0461505	tubb2b.L	1.72885	0.0172139	aasdh.L	1.0019
znf268.L	3.20776	7.49e-15	kif5c	2.21044	0.00102027	gpr4	1.8122	2.51e-07	wwc1.L	1.84855	5.53e-09	ptprd.S	1.77422	1.21e-05	Xelaev18003021m	1.58983	0.00918161	sec14l1.L	0.582848	0.0010771	xpo6.S	-1.02505	0.0206905	rpl35a.L	1.11156	0.00626891	itgb3.L	1.86529	3.52e-07	LOC108695501	2.77163	1.69e-05	Xelaev18038498m	1.18244	0.0119296	rps6.L	0.713525	0.0126186	tmem8a.S	0.980112	0.0472717	pprc1	1.46007	1.13e-05	LOC108695509	1.72004	0.000206964	jun.L	1.00165
fzd8.S	3.20684	5.52e-26	fos.S	2.20959	4.63e-15	mmp1.S	1.81021	0.0286045	vwf.L	1.84694	0.00878473	slc18a3.S	1.76826	0.0164949	ago2	1.58733	0.00100962	eif5a.L	0.582268	0.0038652	rhof.L	-1.0263	0.0190792	fzd8.S	1.11116	0.0202795	jun.L	1.86265	0.00106663	ptch2.L	2.7686	0.00127379	rbm45.L	1.1815	0.0375152	rps3a.L	0.712735	0.0102924	LOC108705484	0.979268	0.0196718	gcm1.L	1.45536	0.00106895	LOC108719577	1.71912	4.23209e-05	cdk1.S	1.00006
acod1l.L	3.20185	2.35e-46	sgk223.S	2.20775	9.42e-45	crx.S	1.81017	3.14e-05	tlcd2.S	1.84314	6.23e-05	lamb1.L	1.76752	2.06e-06	LOC108719506	1.58174	0.00625827	gtpbp4.L	0.58038	0.0190033	fam208b.S	-1.02932	0.0347507	bcar1.L	1.10619	0.0381605	chsy1.S	1.86023	0.0166715	Xelaev18000217m	2.7618	9.55e-08	mypop.S	1.18122	0.0468677	tmem52.L	0.711468	0.0178517	srrd.L	0.979114	0.0179712	sgpp1.L	1.4523	8.79e-07	fat2	1.71697	0.00684849	hpgd.L	0.997364
prkcd	3.19656	4.44e-16	tmprss4.L	2.20673	4.81e-18	gata2.S	1.80918	8.9e-06	grin3b.L	1.84096	0.026125	epas1.S	1.76718	4.11e-11	prkcd	1.57936	0.0428518	kbtbd7.L	0.579634	0.0184487	tmem181.L	-1.03048	0.00490332	phip.L	1.10155	0.00269763	lrmp.L	1.85864	0.0322691	cks1b.L	2.76021	0.00266315	srsf7.L	1.17761	1.75e-09	mcrs1.S	0.711153	0.0376768	rgs19.L	0.979018	0.0335636	dedd2.S	1.45022	0.00194462	lhx1.L	1.71628	0.0436806	gramd3.L	0.992122
akap2.S	3.19497	3.9e-10	LOC108698246	2.20444	0.000207354	naalad2.S	1.80627	3.17e-19	zfhx4.L	1.84064	4.93e-12	epha3	1.7653	9.01e-05	Xelaev18014048m	1.57729	0.00039247	luc7l2	0.576026	0.0245323	Xelaev18033527m	-1.03153	0.0336248	fnbp4.L	1.10137	0.028203	isl1.L	1.85836	0.000843364	efnb3	2.74275	0.0307889	bambi.S	1.17674	0.0415367	gtpbp4.L	0.709803	0.0062918	zbtb39.L	0.975274	0.000602655	ttc39c.L	1.44885	0.0220655	scube2.S	1.71482	0.0095148	pcf11.S	0.992056
LOC108696832	3.19242	3.54e-06	c20orf96	2.19979	3.85e-05	bmp7.1.S	1.80364	0.0027223	b3gnt3.L	1.83834	0.000716889	disp1.L	1.76411	3.83e-07	LOC108697295	1.57401	0.0438716	rps19.S	0.574888	0.0171496	plxna3.S	-1.03388	0.00316462	myc.S	1.10054	0.0149433	b3gnt7.S	1.85759	0.00153861	Xelaev18011395m	2.74124	0.00294117	pim1.L	1.17555	0.0273389	cltc.L	0.709721	0.0177081	srp19.S	0.972381	0.000663967	tns2.L	1.44705	0.0289095	Xelaev18009900m	1.71294	0.0207853	cldn23	0.985162
LOC108695556	3.19187	3.12e-14	LOC108717895	2.19912	2.7e-15	spsb4.S	1.79905	0.00215441	sytl1.S	1.83829	0.000604192	zbtb46.S	1.76319	4.36e-09	LOC108698217	1.57054	0.000249698	psmd1.S	0.571957	0.00300507	arhgef18.S	-1.03668	0.0473669	fam179b.L	1.09897	0.0292682	bnip1.L	1.8568	0.0472485	hesx1.L	2.74047	0.00410114	LOC108703754	1.16867	0.0341816	rps2.L	0.7052	0.0190016	rps21.S	0.972159	0.000252646	c2cd5	1.4444	0.0041431	irx2.L	1.71224	0.000143701	xpnpep1.L	0.983096
lin28a.L	3.18651	3.45e-22	val.L	2.19157	0.00882415	nuak1.L	1.79719	0.00142642	prrt3-like.S	1.83802	0.00018736	esyt3.S	1.76113	0.00261429	rbm12.L	1.56858	7.61e-06	rpl17.S	0.571706	0.0430742	disp1.L	-1.03751	0.0382394	ppp2r2d	1.09742	0.0457744	mkl1.L	1.85476	0.013319	syn1.L	2.74008	0.0116549	lrig2.L	1.16753	0.031737	fsbp-like.L	0.703028	0.0474017	zzz3.S	0.970982	0.0178304	gdpd1.L	1.44373	0.000172111	tfcp2l1.L	1.71087	4.68463e-07	hic2.S	0.980501
dtx4.L	3.18156	1.53e-05	sez6l.S	2.18487	1.91e-05	sox11.S	1.79502	3.01e-06	zfp36l1.L	1.8379	6.25e-05	tmtc1.L	1.75994	0.0476876	grhl3.S	1.56848	0.0231281	mdk.L	0.571036	0.00204329	tmem51.L	-1.04119	0.000553345	ube2n.S	1.09737	0.00802643	zdhhc2	1.85213	0.0221025	stx19.L	2.72697	0.00112907	ppp1r8.L	1.1647	0.0332512	slc25a17.L	0.702191	0.0442866	trpm4	0.970764	0.00999712	LOC108719509	1.44259	0.000320128	slc16a6.S	1.70824	0.0250651	eef1a1o.S	0.979512
cyp26b1.L	3.17377	0.0153737	rpe65.S	2.18254	0.000598505	LOC108708225	1.79093	0.0450494	ventx1.2.L	1.83409	5.09e-12	pla2g10.S	1.75713	2.72e-05	slc2a1.S	1.56319	2.38e-07	mapre1.S	0.563978	0.0193975	bfar.L	-1.0424	0.0275565	notch2.L	1.09491	0.0345974	nefm.L	1.85208	0.00258812	LOC108712518	2.72387	0.0332279	post7p.L	1.1635	0.0209177	plekhj1.L	0.697712	0.0196022	stard10.L	0.968931	0.00285226	slc35e2b.L	1.43859	0.00021481	hist1h2aj.L	1.70656	0.000307525	ngfr.S	0.979221
ist1	3.17206	6.61e-06	dhcr7.S	2.17515	4.06e-17	col9a2.L	1.78781	0.0278339	best2.S	1.8339	1.46e-06	tnip2.L	1.75708	0.00243428	hist2h2ab.S	1.55966	3.71e-12	hnrnpl.L	0.561965	0.015166	tmem140.L	-1.04708	0.0386478	arglu1.S	1.09392	0.015537	tekt1.L	1.8515	0.00564094	ar.L	2.71839	0.00660818	fbxl20.S	1.15952	0.0256672	prmt1.S	0.691185	0.00379428	dot1l.L	0.968276	0.00824397	ncam1.L	1.43245	0.0196259	LOC108698739	1.70224	0.000212255	e2f7.S	0.975863
pmp22.S	3.17002	5.07e-06	syne3.L	2.17408	0.00118984	mars2	1.78504	4.8e-06	LOC108698716	1.83376	1.17e-28	Xelaev18039917m	1.75629	4.01e-05	LOC100191024	1.54536	5.53e-06	msl1.S	0.55969	0.0373301	LOC108704624	-1.0479	0.0188739	rpl26.S	1.09305	0.0263545	elk4.L	1.84773	0.0242895	LOC108702918	2.71821	0.0364184	fgd4.S	1.15949	0.00318134	c2cd2.S	0.691073	0.0394869	LOC108701168	0.966485	0.00122283	galnt6	1.43182	2.05e-06	usp43	1.70038	0.032998	ist1	0.971971
arhgap39	3.16545	3.28e-78	pou3f1.S	2.17393	2.1e-11	st3gal1.L	1.78413	7.78e-05	loc108705532.L	1.83042	0.0146784	zfp36l1	1.75569	2.24e-10	prickle1.L	1.54258	3.13e-07	mzt1.S	0.559485	0.0289254	kif13a	-1.05026	0.0098733	arhgap21.S	1.0907	0.00594973	ccdc103	1.84475	0.00117773	eif4a2.L	2.7166	6.96e-07	upk1b.L	1.15852	0.00217429	pars2.L	0.687793	0.0392756	LOC108697654	0.965914	0.0377894	cmtm3.L	1.42751	0.0353877	LOC108698487	1.69471	0.00438325	LOC108697537	0.967725
ccdc141.L	3.1644	0.0277198	LOC108708517	2.17267	0.00324038	carmil3	1.77554	0.019884	mbd6.L	1.82576	1.29e-08	abcb5	1.75411	7.49e-09	rai14.L	1.54233	0.0107926	ilf2.L	0.554573	0.0180555	gtpbp6.S	-1.05137	0.0102252	myl6.S	1.09011	0.0181579	tab2.L	1.84428	0.0465937	c15orf39.S	2.71599	0.0011739	pdk4.L	1.15087	0.0129024	ccser2.S	0.68595	0.0212265	rpl29.S	0.962519	0.0422034	gtf3c5.S	1.42703	8.49e-06	Xelaev18014773m	1.69344	0.00698207	napb	0.967188
Xelaev18013398m	3.16167	0.029311	fgf16	2.17234	0.043169	gramd1a.L	1.77297	3.45e-05	fbp1.L	1.8231	3.41e-11	tead4.S	1.74909	1.38e-10	LOC108719507	1.53605	0.000321896	rpl37a.L	0.548836	0.00492144	fam177a1.L	-1.05181	0.0220699	nr2f6	1.0876	0.0152554	sowaha.S	1.83874	0.000438911	ppp1r27	2.71494	0.0168384	itpka	1.14924	0.00523624	hmgn1.L	0.681226	0.00472534	znf282	0.959966	0.000402644	krt18.3.S	1.42692	0.0161691	Xelaev18029313m	1.68856	0.0196086	prdm15.S	0.966
Xelaev18042001m	3.14045	0.0190572	chrna2.L	2.16828	5.55e-06	mn1.S	1.77165	0.000232994	cdc42se2-like.1.L	1.82304	4.99e-10	sspo.L	1.74858	1.38e-05	rhebl1.L	1.53324	0.0362417	cwc25.L	0.547166	0.021937	capn15.L	-1.05432	0.0417513	Xelaev18025954m	1.08735	0.0430547	ankrd22.S	1.83809	0.0287464	Xelaev18004205m	2.70988	0.0277702	zfp36l1.S	1.14807	6.51e-05	nr2f6	0.68113	0.0425931	slc7a4.L	0.95798	1.26e-05	ano9.L	1.42475	0.000677095	pou5f3.1.L	1.68788	0.00288751	itpka	0.96506
Xelaev18000325m	3.13629	0.00022486	nynrin	2.16817	0.0493765	arrdc2.S	1.76996	0.000610524	nkx2-1	1.82267	0.000146199	fosl2.L	1.74568	0.00775865	znf703.L	1.53192	1.74e-05	arpc5l.L	0.546621	0.00771149	abcb6.L	-1.0571	0.00241964	ldb1.L	1.08605	0.0175919	pih1d1.L	1.83622	0.000186978	cbln1	2.70721	0.00035405	herpud1.S	1.14752	0.0126701	eif4a1.L	0.680277	0.0154735	phldb1	0.957674	0.0376009	aldh1l1.L	1.42425	0.000533076	Xelaev18013159m	1.68666	0.00787785	dido1.L	0.964761
nuak1	3.12881	3.9e-15	LOC108698349	2.16776	0.0204844	fth1.L	1.76931	4.5e-05	Xetrov90014299m.L	1.82215	5.39e-05	rbm38.S	1.74523	3.81e-05	tmem158.S	1.53078	0.000874567	spata13.S	0.544696	0.0318466	st3gal2.1.L	-1.0582	0.00913362	nptx2.S	1.0839	0.00923238	sytl5.S	1.83441	0.0281329	gs17.L	2.70532	1.9e-06	akap2.L	1.1454	0.00771348	hmgb2.S	0.678217	0.000932642	hid1.S	0.957269	0.00896263	sipa1l3.L	1.42283	0.00290958	LOC100127323	1.68426	0.000796404	etaa1.S	0.962424
Xelaev18008693m	3.12196	2.97e-08	akap2.S	2.16773	3.5e-11	slc30a8.L	1.76927	4.76e-13	slc9a3.L	1.82086	2.28e-07	myo10	1.74404	5.94e-11	tubb2b.L	1.52173	0.0261281	rplp2.L	0.544337	0.00812265	golga1.L	-1.05867	0.00951779	slc4a11.L	1.08245	0.0170047	plcb4.S	1.83369	0.00138808	LOC108696832	2.70276	0.0110342	hnrnpa1.S	1.1412	0.00129413	ldb1.S	0.671224	0.0256537	b3gnt2.S	0.956232	0.000518758	mfsd6.S	1.4227	8.42e-05	mvp.S	1.68343	0.010814	ptma.S	0.962308
klhl23.L	3.11835	0.00411707	enpp2.L	2.16755	2.36e-12	pnhd.L	1.76753	0.00154395	ckmt1b.S	1.81832	7.12e-06	MGC154819	1.74382	4.6e-05	ep300.L	1.52106	0.00630059	rpl36.S	0.543086	0.00965319	usp34.L	-1.05872	0.0236329	gse1.S	1.08227	0.0240032	drc3.L	1.8322	0.0165425	Xelaev18017221m	2.70079	0.0243378	rab11fip4l.L	1.13772	0.015325	rbm45.S	0.669475	0.0100172	LOC108709654	0.955179	0.0440767	insr.S	1.42147	0.00108757	proser1.S	1.6763	4.37219e-07	irf1.L	0.962045
muc5ac	3.11761	0.00145643	LOC108710968	2.16708	8.23e-09	LOC108705469	1.76519	0.033101	cyp1a1.L	1.8168	0.000355604	chst3.L	1.74323	8.12e-09	fam122b.L	1.5159	0.0224415	snrnp200.S	0.536108	0.0371541	ercc6l2.L	-1.05919	0.0157216	xpo4.S	1.08217	0.0322959	slc8b1.L	1.83201	0.0136854	sox8.L	2.69769	6.04e-07	akap2.S	1.1377	0.0395325	eef2.1.S	0.668984	0.0358181	ccser2.S	0.954298	4.39e-05	nrbp2.L	1.41957	0.0203797	c2cd2.S	1.67296	0.00888978	map3k1.L	0.961381
LOC108704612	3.11395	0.0157616	LOC494849	2.16636	8.79e-31	gatm.S	1.76341	1.15e-05	fam228b.S	1.8159	0.00710592	tanc2	1.7411	3.26e-10	rbm45.L	1.50545	0.00703211	hdlbp.L	0.53438	0.016425	cbwd1.1.S	-1.05921	0.0327045	fam174b.L	1.08187	0.0311088	dnah5	1.83126	0.00795956	fsbp-like.L	2.69377	7.5e-06	sh2d3c.L	1.1369	0.0123208	hps3.L	0.668896	0.0400415	nectin4	0.95185	0.0129552	fam83h.S	1.41515	0.000551135	pkn2	1.67208	0.0475667	znf101	0.958605
itprip.L	3.10761	5.41e-24	kdr.S	2.16404	0.00288822	emx2.L	1.75254	0.0323983	slc1a7	1.81455	0.00681891	ccn2	1.73834	4.42e-09	srsf7.L	1.49693	0.000122559	ppp1cb.L	0.529678	0.0412786	mtmr10.L	-1.06048	0.0451148	flii.L	1.08179	0.0173092	pacrgl.L	1.8305	0.00132259	top2b.L	2.6933	2.29e-06	zc3h10.S	1.1367	0.0198698	hgs.L	0.667714	0.0181332	rictor	0.950281	0.0123076	ephb2.S	1.41469	0.0478288	LOC108696061	1.6709	9.53945e-05	kiaa0232.L	0.957306
dll1.L	3.10757	2.35e-46	nr4a1.L	2.16113	3.34e-08	hsh2d	1.75231	3.11e-06	Xelaev18008078m	1.81297	0.0396577	adam9	1.73813	6.59e-09	abca1.S	1.49521	0.0203256	tpt1.L	0.523326	0.0412435	cdc42se2-like.2.L	-1.06229	0.0431088	pan2.L	1.07944	0.00715604	sigirr.S	1.826	0.00330238	LOC108711538	2.69286	1e-13	rnd1.L	1.13623	0.00101563	c10orf88.L	0.665913	0.0208881	tmem208.L	0.94969	0.0309236	ttc39a.L	1.41246	0.00451416	Xetrov90002989m.S	1.66835	0.00967736	rassf7.L	0.954731
Xelaev18003957m	3.10587	0.000303164	gsc.S	2.16077	8.58e-16	slc4a4.S	1.74955	0.0491436	dbndd2	1.81239	0.0102073	fam214a.L	1.73682	1.32e-08	Xelaev18005230m	1.49477	0.0492573	rpf1.L	0.5231	0.0119509	rfc1.L	-1.06654	0.00364689	rpl8.L	1.07697	0.00647983	cyth2.L	1.81758	0.0321154	plcd3.L	2.68914	0.014416	nlrc4.L	1.13514	0.0328237	chmp4b.S	0.665863	0.0496693	cbx1.S	0.94932	0.00865734	txndc11.L	1.41103	0.00014559	pcdha13.S	1.66427	0.0026509	nxpe3l.6.L	0.953859
Xelaev18002937m	3.10558	0.0456779	Xelaev18017809m	2.1575	6.83e-10	metrnl.L	1.74821	2.53e-14	bambi.L	1.81088	1.47e-07	fmo5	1.73618	2.73e-05	LOC108715703	1.48868	0.0342523	hist2h3d.L	0.520881	0.0117401	zfp661	-1.06851	0.0243119	med13l.L	1.0751	0.0149123	stpg4	1.81055	0.0441523	arl4c.L	2.68654	0.00400845	post10.L	1.13273	0.000324572	bloc1s1.S	0.664547	0.0400415	gprc5cl1.L	0.949011	0.000325463	arhgef16.L	1.41066	7.24e-07	mars2	1.66282	0.000233055	march8.L	0.95111
LOC108698113	3.10414	0.0196327	fgfr2.L	2.1555	3.11e-40	cdc25b.S	1.74708	2.7e-11	ccng1.L	1.81012	4.29e-10	rbbp8.L	1.73503	1.46e-09	Xelaev18000217m	1.47742	0.0282931	LOC108718087	0.519776	0.0369628	trappc8.S	-1.06883	0.0350632	med4.L	1.07494	0.0240032	sertad4.S	1.80789	0.0304547	apln.L	2.68262	0.0383498	sapcd2	1.13228	0.0047827	hnrnpa1.S	0.663702	0.0468618	rpl8.L	0.948357	0.0108791	LOC108709890	1.40903	0.0390216	sh3bp4.L	1.65987	2.72801e-08	LOC108704510	0.948786
Xelaev18005132m	3.0905	0.0363387	ptch2.L	2.15265	3.28e-06	lin28a.S	1.73829	3.03e-05	arhgap9.L	1.80805	0.00381027	fntb.L	1.73491	3.46e-06	zfp36l2.S	1.47667	0.00472408	loc100494818.L	0.518785	0.0225781	rasal2.S	-1.06921	0.00160895	ptmap12.S	1.07399	0.0487511	rnf149.S	1.80747	0.00514608	gprc5c.L	2.67968	1.78e-06	hspa8.L	1.13227	3.94e-08	rps4	0.656081	0.0314633	p4hb.L	0.945652	0.0114816	alg11.L	1.40395	0.00841104	apold1.S	1.65746	0.0115444	cldn4.L	0.94854
gata5.S	3.09018	0.00519621	proser1.S	2.15174	1.78e-13	slc25a24.L	1.73688	7.17e-05	id4.S	1.80435	1.05e-05	scel	1.73473	0.0190361	xetrov90011961m.S	1.47623	0.0204044	sec61g.L	0.515979	0.00170996	fam110c.S	-1.06931	0.00944242	esyt3.L	1.0733	0.0187436	tctn3.L	1.80647	0.0112028	MGC53707	2.6772	3.13e-05	txnip.L	1.12993	0.00302573	hmgb3.L	0.6548	0.0121252	gosr2.L	0.94533	0.00274258	tuba1cl.3.S	1.40121	0.0329017	fos.L	1.65685	0.00012267	rbl1.L	0.94827
tfr2.L	3.08984	0.0183649	LOC108699891	2.15021	0.0373223	capn8.S	1.73257	2.28e-11	nccrp1.L	1.80412	0.0107436	bcl2l12.L	1.73402	4.15e-06	LOC108696061	1.4694	0.0376978	rps20.S	0.510627	0.00593904	cbwd1.1.L	-1.06997	0.00526281	cep135.L	1.07326	0.0459511	sytl2.S	1.80377	0.0445981	trim67.S	2.67677	0.00478537	dlx6.S	1.12923	0.0378781	ndufv1.L	0.652577	0.029531	atf7ip.L	0.945118	0.0241437	tusc2.S	1.40029	0.000281753	fos.S	1.6431	1.19167e-05	LOC108695513	0.946991
Xelaev18040914m	3.08722	0.00730487	lpar2.S	2.14948	5.9e-24	fhl3.S	1.73088	0.00755831	nceh1.L	1.80238	1.83e-08	hes9-1.S	1.73262	0.0453253	kit.L	1.46315	0.00450345	rps5.L	0.50887	0.0166351	dip2a.S	-1.07023	0.00889127	pdia6.S	1.07285	0.0112711	ccdc157	1.80204	0.0308423	tmem158.S	2.6686	0.000669209	srsf2.L	1.12648	0.00147367	anp32c.S	0.652407	0.00677886	march6.L	0.944281	0.00999712	slc30a10.L	1.40028	0.0125465	pcdh19	1.64221	0.000377411	Xelaev18022168m	0.946907
a2m.S	3.08186	1.47e-08	top2b.L	2.14853	4.33e-27	fam3a.S	1.73073	7.41e-11	rdd4.L	1.79869	0.000383526	slfn13.L	1.73232	2.85e-05	LOC108716539	1.45834	0.00153267	loc100135138.S	0.504335	0.00950412	frmd6.L	-1.07512	0.00913484	dcaf8.S	1.07233	0.0306303	csta	1.80156	0.0317631	LOC108701168	2.66767	0.00779362	nrarp.S	1.12618	0.000111646	MGC83421	0.651783	0.0153639	Xelaev18016017m	0.944236	0.0470121	fndc3a.2.L	1.39954	1.64e-05	casp7	1.64187	0.00695874	muc5b	0.941953
Xelaev18009848m	3.07651	0.0143287	slc39a8.L	2.14642	7.39e-11	errfi1.S	1.72995	0.00323507	arl6ip1.L	1.7984	1.01e-07	comt.2.S	1.72872	0.000458703	Xelaev18005946m	1.45319	0.0133344	sbno1.L	0.500316	0.0441523	rnf149.L	-1.07797	0.0249132	r3hdm2.L	1.06733	0.00373033	Xelaev18003283m	1.80147	0.0193612	rhbdl3	2.66698	0.00243581	upk1b.S	1.12024	0.00162053	wdr83os.L	0.636196	0.0288372	fundc1.L	0.944128	0.0175416	trappc4.S	1.39936	0.0107315	socs3-like.1.L	1.63715	5.01211e-11	creb1.S	0.941063
LOC108711841	3.07393	0.000122809	rbm20.S	2.14614	0.00302133	ugp2.S	1.72842	0.000264631	dab2ip-like.L	1.79635	0.00328621	fn3k.L	1.72752	4.52e-05	LOC108695579	1.45202	0.000381354	sptan1.S	0.498602	0.0104569	baz1a.S	-1.08042	0.0161223	prelid1.S	1.06695	0.0317991	stard10.S	1.79887	0.00502249	dll1.S	2.66551	0.0247347	LOC108698396	1.11403	0.048773	spint2.L	0.635786	0.0102855	leng8.L	0.943027	0.00266486	sp7.S	1.3975	8.14e-05	fam122b.L	1.63516	4.8091e-11	znf703.S	0.937572
LOC100490918.L	3.07181	1.4e-17	mix1.S	2.14557	3.68e-21	LOC108709519	1.72791	5.54e-05	ahnak.L	1.79577	5.38e-10	tnfrsf19.S	1.72572	0.0284597	LOC108715136	1.44913	0.0170162	sec61a1.S	0.498316	0.0283483	wwp1.S	-1.08647	3.61e-05	id4.S	1.0655	0.0349051	arhgef3.2.L	1.79819	0.000510784	Xelaev18025314m	2.66032	0.00142928	pcbp2.S	1.11207	0.0471272	upk3a.L	0.634754	0.0435468	nr2f6	0.941267	0.00192398	atp2a3.L	1.39548	0.000461517	dennd3.L	1.63177	1.2103e-08	lin28a.S	0.93698
casp7	3.07128	2.43e-17	rasip1.L	2.14436	0.000108842	nkd1.L	1.72782	7.89e-06	hao2.L	1.79441	2.14e-07	ahdc1.L	1.72544	3.84e-14	kirrel2.S	1.44868	0.0316486	rps5.S	0.49731	0.01506	vps50.L	-1.08836	0.000176206	cerk	1.06434	0.0430547	dedd2.S	1.79746	0.0216993	pnhd.S	2.66021	0.002492	rnf225	1.10947	0.0179679	MGC52578	0.632352	0.00566878	tram1.L	0.940575	0.0104162	sbf2.L	1.39142	0.0047992	parp2.L	1.63166	0.0114618	krasl.S	0.936025
LOC108699475	3.0576	1.39e-06	pdlim4.L	2.1436	0.000495423	fzd10.L	1.72733	2.06e-05	neurog2.S	1.7944	0.0207039	grhl2.S	1.7231	0.000880763	ets2.S	1.44334	3.52e-15	otud6b.L	0.494195	0.0291012	aebp2.S	-1.09499	0.00385585	march6.L	1.06406	0.00215542	crybg3.S	1.79652	0.00592505	Xelaev18044839m	2.65746	0.0450002	hmgn1.S	1.1085	0.000197715	srsf2.L	0.630428	0.00554247	anln.L	0.938348	0.0109513	prelid1.L	1.39113	1.95e-05	rbl1.L	1.63126	1.9516e-05	fgfr2.L	0.935806
Xelaev18003895m	3.05673	0.000133334	anpep.S	2.1434	0.00973239	LOC108712518	1.72708	0.0174041	coa1.L	1.79361	0.00613278	rnd3.L	1.72155	3.98e-10	junb.S	1.4307	0.0353529	mtmr12.L	0.489422	0.0050437	mast4.S	-1.09673	0.0169514	nek2.S	1.06302	0.0484402	MGC83023	1.79518	0.0214165	atg16l1.L	2.65352	7.51e-05	dedd2.L	1.10844	0.043101	LOC108719545	0.623447	0.037602	greb1l	0.937251	0.0152318	LOC100037903.1	1.39035	0.00734998	Xelaev18018970m	1.62916	0.0304997	fbp1.L	0.933577
fzd2	3.05327	3.68e-07	lamb3.S	2.14128	1.2e-06	fam57a.L	1.72701	0.0413715	slc27a3.L	1.79132	5.98e-12	dkk2.L	1.71699	0.00612356	litaf.L	1.42814	6.62e-12	LOC108695696	0.486828	0.0280303	socs5.S	-1.09802	0.000491139	znf462.L	1.06287	0.0265083	tbcel.L	1.79215	0.036641	ackr3.L	2.65307	1.12e-05	dgkd-like.L	1.10655	0.00556358	cdc34.L	0.62147	0.0251982	yipf6.L	0.937008	0.0130562	entpd4.S	1.38909	0.0180327	abcb1	1.62721	0.00200413	pars2.L	0.932117
nek6	3.05187	5.17e-14	arl4c.S	2.13968	1.35e-09	nxpe2p1	1.72679	0.00138324	msra.2.L	1.79111	1.43e-06	sept12.L	1.71542	1.04e-12	prelid1.S	1.42166	0.0103467	xvent-2b	0.486244	0.0301637	dapk1.L	-1.09829	0.0229556	clk3.S	1.06168	0.0214445	nfat5.L	1.79206	0.0137348	hist1h1t	2.65274	1.29e-05	LOC108717895	1.10501	0.0136247	hnrnph3.L	0.617938	0.044893	prpsap1.S	0.935105	0.0352132	znf644.S	1.38893	0.00463433	cldn5.L	1.62675	0.0310962	actg1.L	0.927923
LOC108716731	3.04774	1.43e-06	LOC108710827	2.1351	0.00148465	fam13b.L	1.72204	0.00426407	fzd10.L	1.7909	1.72e-13	dst	1.71416	2.58e-05	tmem127.S	1.42087	0.00810159	rps8.S	0.483217	0.00425426	exd1.L	-1.09935	0.010505	snx12.L	1.05758	0.049254	sgsm3.S	1.78924	0.0308423	tbkbp1.L	2.64958	0.0139066	rps21.S	1.10393	0.00606433	hmgcr.S	0.616354	0.00333346	xab2.L	0.934434	0.0110844	adck1.L	1.38427	0.0301535	olig2.L	1.62532	0.00962948	zfand5.L	0.927743
kiaa1324l.S	3.03908	1.26e-06	greb1.L	2.13123	0.0439785	acer1.L	1.72154	0.00717029	dennd2a.L	1.7881	9.35e-15	tmem56.2.S	1.71313	4.67e-05	ep300.S	1.42028	0.0045519	u2af1.S	0.483101	0.0463165	ptges2.L	-1.10153	0.043745	rps12.L	1.05481	0.00371934	rarres1.L	1.78879	0.0255592	bmp3.S	2.64802	0.0069436	plekhg3	1.10297	0.0411697	upk1a.L	0.61257	0.0498288	rbms2.L	0.933189	0.0275086	mroh1.S	1.38144	0.00338103	trpv6	1.61534	1.96753e-07	rfng.L	0.926569
loc100496061.L	3.03505	0.0154767	Xelaev18038470m	2.13098	2.23e-07	flrt2.L	1.7189	0.00178773	slc13a3.L	1.78733	1.87e-07	Xelaev18022244m	1.71178	0.00332807	LOC108704294	1.41909	0.00893009	rpl7a.L	0.481743	0.0409921	prmt5.L	-1.10213	0.00765615	cnot1.S	1.05414	0.036085	znf703.L	1.78838	0.00061453	tuba1cl.2.S	2.64678	0.000137119	LOC108702825	1.10283	0.011171	scaf1.L	0.607229	0.0458133	cope.S	0.931394	0.000795582	sh2b3.S	1.38089	0.0265242	hexim1.L	1.61343	0.000524805	cdpf1.L	0.925245
fam149a	3.03409	0.0241458	c22orf15.L	2.12968	0.000226456	ptprr.L	1.71321	0.0371305	hkdc1.S	1.78501	8.64e-06	il1rap.L	1.71138	0.000321761	pdk4.S	1.41523	0.0227356	sumo2.L	0.47528	0.0228251	taf4b.S	-1.10453	0.000472561	calr.L	1.05355	0.0453862	chpf.S	1.78708	0.0268476	lrrc56.L	2.64577	3.68e-05	cdc34.S	1.09838	0.011407	ywhae.S	0.607012	0.0485476	rps3a.L	0.930388	2.6e-05	cib1.S	1.38021	0.00039854	LOC108695579	1.61131	5.54995e-05	tmpo	0.924973
ror2.L	3.03274	0.000318689	pcbp2.S	2.12885	4.48e-07	bcor	1.70918	0.0159992	loc100494211.L	1.78261	5.74e-06	lrpprc.S	1.71089	6.39e-06	foxd4l1.2.L	1.41243	0.0454159	rpl15.L	0.474543	0.0244684	rnf19b.S	-1.10773	0.0257545	Xelaev18000128m	1.04941	0.00469887	tp73.L	1.78532	0.0201276	krt5.7.L	2.64405	1.24e-05	sfpq.L	1.09802	0.0190878	rpl7a.S	0.60099	0.0121582	irak1bp1.S	0.93026	0.0352078	sgms1.L	1.37933	0.0105174	lin28a.S	1.61031	0.00123869	prnp.S	0.924111
nfkbia.S	3.02717	4.98e-12	Xelaev18029191m	2.12447	0.0197665	gatd3b	1.70916	3.3e-09	igfbp2	1.78184	1e-07	ahnak.L	1.70951	3.04e-13	LOC108718942	1.40888	0.0347512	spint2.L	0.472646	0.0318026	elmsan1.S	-1.10962	0.0218502	aurka.L	1.04804	0.0176429	rab19.L	1.78413	0.0194403	pdk4.L	2.64356	2.62e-07	cdknx.L	1.09794	0.00123559	rpl7.L	0.596191	0.0121252	sulf1.L	0.926902	0.0495578	glipr2.S	1.3763	0.0156695	ldlr.S	1.60495	0.000484679	rap2b.L	0.92267
vegt.S	3.02464	3.23e-65	Xelaev18017777m	2.12062	0.0189654	tbx6	1.70775	0.000294278	sytl2	1.78168	1.04e-05	anpep.S	1.70936	0.0138989	fam46a.L	1.40009	5.96e-05	rpl10a.S	0.469352	0.00970681	kank1.L	-1.11305	0.00571379	katnal2.L	1.04803	0.00593866	c4orf47.L	1.78411	0.0118585	Xelaev18016063m	2.63898	0.0357924	stx19.S	1.09293	0.00890419	ywhaq.S	0.59269	0.029112	usp49.S	0.925731	0.00682199	Xelaev18008019m	1.37569	0.0004904	cks1b.L	1.60364	0.0127266	trpv6	0.921931
LOC108696704	3.01147	0.00342784	itga6.L	2.11796	1.75e-11	maob.L	1.7076	0.00115938	mespa.L	1.77982	0.0106949	gprc5c.S	1.70898	1.07e-07	rbl1.L	1.39949	0.0144338	anxa7.L	0.466165	0.0366481	arhgap35.L	-1.11473	0.00949543	clcn5.L	1.04668	0.0258367	dnai2.S	1.7841	0.0242775	notch1.L	2.63521	0.000234138	loc728026.L	1.09168	0.00518436	hdlbp.L	0.592658	0.0294403	ankrd11.S	0.925662	0.0228409	osbpl2.S	1.37496	0.000161605	LOC108704127	1.59874	0.0101721	srsf7.L	0.919933
zswim4.S	3.00537	1.85e-13	Xelaev18006569m	2.11739	0.0136131	rsph1.L	1.7064	0.0241337	LOC108701270	1.7787	1.12e-05	muc1.S	1.70824	0.00117906	dlx6.S	1.39113	0.00912709	vapb.L	0.46456	0.0191441	fbxo42.L	-1.11809	0.0103485	sirt7.L	1.04359	0.0329006	mcm5.S	1.78335	0.0263256	sspo	2.63129	0.044663	zhx1.S	1.09009	0.0050571	rpap3.L	0.59111	0.0275749	clk3.S	0.92556	0.00441019	trpm4	1.3744	1e-07	Xelaev18026162m	1.59705	0.0124105	plekhn1.L	0.91916
alcam.S	2.99887	0.0218338	ttc34.S	2.11728	0.0011347	stk40.S	1.7054	3.55e-12	stk40.L	1.77763	1.02e-06	LOC108716750	1.70471	0.000420166	xicl	1.38933	0.0124821	prpf8.S	0.462824	0.0496227	scap.L	-1.12125	0.00535801	LOC108701666	1.04291	0.0420928	aadacl4.S	1.77993	0.00798148	LOC108704294	2.62987	0.000170031	znf101	1.08977	0.00583063	hmg-17	0.587824	0.00302406	gnai3.S	0.925019	0.0328566	LOC108704672	1.37379	6.56e-08	akap2.S	1.59641	1.04638e-08	rps2.L	0.918225
fgfr2.S	2.98585	0.00383114	nxpe4.S	2.11553	0.000160818	mttp	1.70457	0.0470493	znf703.L	1.77689	5.57e-07	stxbp5.S	1.7027	0.0310173	trank1.L	1.38565	0.0264521	psmc5.L	0.462313	0.0123124	mast2.S	-1.12238	0.0357584	skida1.L	1.04007	0.00663216	galnt4.L	1.77737	0.00124137	tuba1a.S	2.62311	0.00303063	slc35a2.S	1.08924	0.00753156	prpf39.1.L	0.585176	0.0208881	chsy1.L	0.924014	0.000335537	kdm7a.S	1.37279	0.00110303	Xelaev18011097m	1.59602	0.00682965	sox2.L	0.915583
zbtb18.S	2.98269	8.23e-09	Xetrov90026715m.L	2.11199	0.026509	rapgef5.L	1.70389	0.00657658	a2m.S	1.77379	1.05e-06	dapk1.S	1.70239	7.49e-09	awat1.L	1.38208	5.76e-06	fam32a.L	0.462067	0.00736441	akap13.L	-1.12256	0.0134947	fam3a.L	1.03881	0.0470027	capn13.L	1.7769	0.000337287	Xelaev18029313m	2.62217	0.0181835	atp6a1	1.08842	0.0347467	kansl2.S	0.576414	0.0493341	rpl34.S	0.92059	0.00669426	rock1	1.37139	1.84e-05	LOC108695577	1.59522	0.0235707	efna3.L	0.915329
pou5f3.1.S	2.97635	2.68e-17	lama5	2.11149	0.000286674	itgb8.L	1.69979	3.49e-07	cmtm5.S	1.77298	0.0190857	stard13.L	1.70184	0.00141255	nuak1	1.38003	0.000114834	cpsf1	0.459406	0.0163905	apcdd1.L	-1.12746	0.00535801	rpf1.S	1.03863	0.0193926	phlda2	1.77322	0.00849868	kirrel2.L	2.62159	1.35e-05	LOC108698564	1.08729	0.0426912	rps3a.S	0.572199	0.0177735	atp11c.L	0.920376	0.0131981	vtcn1.L	1.37086	3.05e-05	galnt7.S	1.59076	0.000128128	znrd1.L	0.915182
LOC108709649	2.97034	1.69e-06	LOC108704220	2.11022	0.0123304	tbx2.L	1.69974	0.00294898	mfsd7.L	1.77245	0.0070867	st3gal2.1.L	1.70091	9.1e-06	zfp36.L	1.37784	0.00422011	zcchc9.L	0.45553	0.0374861	chmp1a.S	-1.12994	0.0459891	ncstn.S	1.03841	0.00407862	klhdc8a.S	1.77213	0.00197159	akap12.L	2.6076	0.00943379	rbmx.L	1.08412	0.00115765	rfng.L	0.568847	0.0474314	rbm38.S	0.92013	0.0140472	LOC108697430	1.36877	0.00150243	tubb4b.L	1.58581	4.92399e-07	efnb2.S	0.907933
hunk.L	2.96782	2.62e-16	Xelaev18024765m	2.10778	0.0179536	chga.S	1.69892	0.00818611	nxpe2.L	1.77042	0.00285305	plppr4.S	1.69958	0.00702642	gadd45g.L	1.377	0.0135259	krt8.S	0.454079	0.0307536	arhgap32.S	-1.13253	0.0346991	calr	1.0367	0.0224502	prr5.L	1.77185	0.00405948	ikbkg.S	2.60753	0.0117256	znf653.L	1.07784	0.0129899	sec61b.L	0.567775	0.0121939	eps8l2.S	0.919237	0.0262555	nr6a1.S	1.36705	0.0172039	Xelaev18008693m	1.58498	0.00511861	cdknx.L	0.907661
tbkbp1.L	2.9659	0.0334816	chst3.L	2.10761	0.00311631	LOC108715348	1.69633	6.77e-09	Xelaev18037819m	1.76681	0.0118888	LOC108700061	1.69941	0.034491	rbl1.S	1.37434	0.00317218	sf3b2.S	0.452209	0.0103358	mkx.S	-1.13656	0.021056	kiaa0907.L	1.03587	0.019165	fa2h.L	1.77036	0.039502	smad4.1.L	2.59008	4.6e-05	rpl26.S	1.07619	0.0185501	tpt1.L	0.562338	0.0119879	znf581.S	0.918761	0.0374688	gripap1.L	1.36601	0.0434059	rbms2.L	1.58367	0.0310166	LOC108718087	0.903662
scube2.S	2.96379	0.000236984	dusp6.S	2.10672	6.42e-43	palm.S	1.69301	0.00613569	ppp1r12b.L	1.76598	0.0151952	arhgap6	1.69912	0.00108741	LOC108719085	1.37429	0.0275799	dhx29.L	0.451275	0.0464489	rnf217.L	-1.13982	0.0239445	cpd.L	1.03563	0.0226176	cep76.L	1.76927	0.0117243	id3.S	2.58769	0.000346596	zfp36l1.L	1.07561	0.0109017	net1.S	0.560824	0.0468618	clcn5.L	0.916581	0.0128904	furin.L	1.36239	0.00612062	traf4.S	1.57925	0.0476758	midn.L	0.899737
mertk.L	2.96309	1.27e-05	LOC108704613	2.10613	0.0149424	birc2.S	1.68996	8.08e-06	atp8b2-like.L	1.76145	0.00022737	Xelaev18006811m	1.69868	0.0155177	sfrp2.S	1.37367	0.0188847	snrpd1.L	0.451107	0.0476942	myo1e.1.L	-1.1417	0.0387812	trappc13.S	1.03488	0.049254	chn1.L	1.76816	0.00847611	Xelaev18008577m	2.58762	1.45e-10	scaf4.L	1.07007	0.00379646	hnrnpab.L	0.5588	0.0181332	derl1	0.914042	0.00508115	gcnt4	1.36139	0.0227854	mn1.L	1.57904	0.0430921	smox.L	0.896798
Xelaev18038498m	2.96098	9.69e-06	hsd17b6	2.1044	0.00259179	LOC100487499.S	1.68769	0.0160314	LOC108695829	1.76131	0.00018606	bora.L	1.69794	1.8e-06	cebpd.S	1.37361	0.000512033	gatd3b	0.450659	0.0382122	bri3.S	-1.14755	0.0196373	mpp5.L	1.02959	0.0102712	golgb1.L	1.76729	0.0233796	msx2.S	2.58613	0.0236137	cdc25b.L	1.06947	0.00374925	smarce1.S	0.55142	0.0310784	ago4.L	0.91395	0.00662248	xarp-like.S	1.35808	0.0149937	Xelaev18003044m	1.57371	0.0102874	rabgap1l.L	0.89028
aacs.L	2.95815	4.47e-05	LOC108695521	2.10172	7.36e-09	dact1.S	1.68701	3.66e-10	mdk.S	1.76092	0.000754139	pank3.S	1.69593	1.37e-10	mab21l1.S	1.37075	0.0484971	fxyd3	0.450469	0.0105312	dnajb14.L	-1.14783	0.00473264	mars2	1.02835	0.0280879	Xelaev18028825m	1.76647	0.0476655	tat.S	2.58572	2.5e-08	ptch1.L	1.06866	0.00818039	eif5a.L	0.550565	0.00787607	gen1	0.913147	0.040351	lrp4.S	1.35633	0.00705135	eif4a2.L	1.57346	0.00210321	tsc1.S	0.887563
Xelaev18004736m	2.9536	0.000227698	LOC108710290	2.10008	6.6e-06	LOC108718667	1.68676	0.00322145	Xelaev18025987m	1.76069	0.0474665	sik1.S	1.69286	0.0178281	LOC108711538	1.36402	0.0212365	hsp90ab1.S	0.446148	0.0188284	slc16a7.S	-1.14787	0.0229556	pou5f3.1.L	1.02694	0.00923555	arhgef28.S	1.7659	0.0345315	ptafr.L	2.56999	0.000300285	tat.S	1.06776	0.0121274	bmp7.2.L	0.546361	0.0205637	arglu1.L	0.912506	0.0157737	LOC108716776	1.35591	0.0159963	LOC108710290	1.57329	0.00538811	LOC108709393	0.887004
LOC108709654	2.94625	7.38e-07	stum	2.09444	4.44e-05	sox4.S	1.68626	7.32e-05	uts2r	1.75807	0.00329902	lmx1b.1.L	1.69194	0.000296718	mypop.S	1.35918	0.0273881	gldc.S	0.445766	0.0221762	sos1.L	-1.15049	0.0146097	rpl26.L	1.02689	0.0484718	enkur.L	1.76505	0.0215862	loc108715171.S	2.56973	1.45e-06	znf740.S	1.06596	0.00568824	eif3e.L	0.541652	0.0237091	rnf38.S	0.909705	0.0424857	kazn.S	1.35576	0.0309825	LOC108696788	1.57241	0.0470843	slc25a28	0.885181
adam9	2.94364	5.39e-05	Xelaev18010252m	2.09438	0.0389806	smc2.S	1.6858	0.00116233	dhrs3.S	1.75775	1.52e-05	opn8.S	1.69133	0.0290925	btg2.S	1.35827	0.00317036	txnrd3.L	0.444284	0.0318262	surf1.L	-1.15055	0.00844772	eif4e.L	1.02647	0.0171966	MGC83169	1.76367	0.00502249	Xelaev18017777m	2.56731	0.0148436	efna4.L	1.06424	0.0445219	rrp12.S	0.538524	0.0458133	LOC108718942	0.907777	0.0107834	apcdd1.S	1.35383	0.0279267	LOC108719533	1.5708	0.000272533	socs1.S	0.884392
lct.1.L	2.94346	0.00334176	wnt11.L	2.09265	0.000385824	noxo1.1.L	1.6771	0.0365217	gli1.S	1.75388	0.0237853	LOC108707645	1.69129	0.00104117	atg16l1.S	1.3519	4.61e-06	ppig.L	0.444223	0.0357294	il17rd.S	-1.15107	7.05e-06	smc2.S	1.02263	0.0499945	amot.S	1.76202	0.00265942	LOC108706886	2.56456	0.0277287	emg1.L	1.06326	0.00279775	sf3b5.S	0.537247	0.034419	uspl1-like.L	0.907259	0.0484717	Xelaev18022564m	1.35088	0.00437057	xicl	1.56803	1.75052e-09	arl4a.S	0.883961
lhx3.S	2.94114	1.43e-09	LOC108718164	2.09043	0.00528336	sox10.L	1.67597	0.00158856	map1lc3b.L	1.75186	1.6e-08	ppp1r3d	1.68894	0.0406857	sall1.L	1.34758	0.0231579	ncapg.L	0.444072	0.0406337	lpar1.S	-1.15225	0.0267321	cln3.L	1.0193	0.0479166	fbxo16.L	1.76195	0.0201304	LOC108695556	2.56083	0.010154	rhob.S	1.06178	0.0259222	rhbdd2.S	0.531671	0.0171083	tanc2	0.905607	0.0455443	golgb1.L	1.35037	1.13e-05	LOC108697295	1.55998	0.0217985	sppl3.L	0.881973
doc2a.S	2.93612	0.00522286	draxin	2.08999	2.2e-11	lsp1.S	1.67282	9.29e-10	hpgd.L	1.75097	4.9e-16	arsk.L	1.68653	0.0316262	LOC108716538	1.34505	0.0163271	rpl23a.L	0.443484	0.0319503	tmem110.L	-1.15249	0.0234516	lrrc47.L	1.01894	0.0376371	per2.L	1.76124	0.0166148	foxd4l1.2.L	2.55885	0.0255987	ralb	1.06116	0.00498716	hnrnpdl.L	0.531361	0.010119	msi1.S	0.904948	0.0285883	lgalsl.L	1.34956	0.00051591	jag1.L	1.55906	0.00315439	lhx5.L	0.880777
nrp2.S	2.93514	0.00907731	kit.L	2.08997	0.000205562	tes.S	1.6679	0.0269881	fam83h.S	1.74987	1.1e-05	cblb.S	1.6858	2.8e-06	LOC108706318	1.34317	0.0080471	gltscr2.L	0.441715	0.00888626	ncoa7.L	-1.15694	0.0379523	taf3.L	1.01872	0.0473923	Xelaev18025028m	1.75876	0.0375948	nedd9.L	2.55813	0.000595672	tra2a.L	1.05964	0.0135234	brix1.S	0.528405	0.0386999	rpl17.L	0.904854	7.61e-05	ndc1.L	1.34841	0.000165155	fth1.S	1.55814	0.000479885	arnt.S	0.875436
LOC100037118	2.93331	0.0164968	hoxc10	2.08532	0.00189471	znf608	1.66103	2.66e-13	post5.S	1.74987	4.49e-07	klf9.L	1.68554	0.000425801	pgbd4	1.3406	0.0290749	glul.L	0.44152	0.0277735	zic1.L	-1.15766	0.00138576	prdx5.S	1.01852	0.0456411	kif3b	1.75497	0.0162825	LOC108719633	2.55315	1.4e-07	stat3.2.L	1.05806	0.00115765	srsf7.S	0.522959	0.00943027	krt8.S	0.90382	0.00928649	Xelaev18027889m	1.34299	0.00617216	mxi1.L	1.55475	9.02194e-06	capzb.L	0.872847
cerk	2.93244	2.41e-11	foxa4.S	2.08346	3.3e-47	hes1.L	1.65937	1.47e-06	capn8.S	1.74937	1.01e-12	tiam1.L	1.6848	9.14e-05	hapln3.L	1.33958	0.0354011	glul.S	0.439658	0.00210895	def8.S	-1.15905	0.0155342	larp1.L	1.01682	0.0148382	tstd1.S	1.75431	0.00719471	apcdd1.S	2.54755	0.000565876	tmem79.L	1.05641	0.0488477	rps9	0.521452	0.0402302	mlec.L	0.903603	0.0113786	dync1i1	1.34047	0.0348264	LOC108719537	1.54702	0.0248416	efcab1.S	0.869412
hhip.S	2.92845	0.0405941	nav2.L	2.07593	4.72e-27	znf608.S	1.65521	5.16e-15	nr1i3.S	1.74572	0.0292274	znf469.L	1.68401	0.0054963	dusp5.S	1.33752	7.06e-05	supt5h.S	0.437405	0.0465394	keap1.L	-1.16136	0.0274998	wdr43.L	1.01639	0.0326231	smtnl1	1.74675	0.00974714	nlgn3.L	2.5382	0.0109433	tspan13.L	1.05576	1.81e-05	smim19.L	0.521239	0.0422722	hsf2.L	0.903511	0.0197999	c14orf37.L	1.33972	0.0422864	sowahc.L	1.54377	3.49365e-08	1700037h04rik	0.869273
lin28a.S	2.92822	7.01e-06	znf608	2.07524	2.94e-09	ampd3.S	1.655	0.0116958	wwc3.L	1.74036	0.00389319	rnf144b.S	1.68173	3.94e-06	sall4.L	1.33125	0.0107506	hmgn3.L	0.434364	0.0373677	polg.L	-1.16304	0.00114854	leng8.L	1.01611	0.0457376	nkd1.L	1.74574	0.00514375	cmtm8.L	2.52868	0.00307611	cks1b.L	1.05534	0.000426286	hmgn2.L	0.509209	0.0294504	tubb	0.902891	0.0286302	kiaa1549.S	1.33914	0.000686961	LOC108698884	1.54311	0.000165654	kif11.L	0.868126
tdgf1.2.S	2.92732	0.027182	pmepa1.L	2.07361	1.22e-18	slc6a14.2.L	1.65491	2.4e-06	crb2.S	1.73692	0.000228007	tcp11l1.L	1.67937	0.00134323	pou5f3.2.S	1.33029	0.00506348	odc1.L	0.434316	0.00184855	sbf2.S	-1.1641	0.000682093	Xetrov90029311m.S	1.01422	0.0366264	atp7b.L	1.74264	0.0467923	lgals3.S	2.52845	0.000129723	rdh10.L	1.05477	0.00337676	apex1.S	0.508436	0.0403485	rnf114.S	0.902856	0.00776737	amot.S	1.33852	0.0097168	LOC108705673	1.54025	3.13896e-07	smg1.L	0.864026
LOC108695513	2.92724	2.13e-08	lgi4.L	2.07121	1.73e-05	znf503	1.65053	6.59e-05	pik3r1.L	1.73671	4.52e-11	foxh1.L	1.67924	1.58e-10	rhebl1.S	1.3287	0.00193813	fkbp1a.S	0.431882	0.0209405	got2.L	-1.16635	2.08e-05	shfm1.S	1.00941	0.00808258	farp2.L	1.74055	0.00064511	LOC108704293	2.5279	0.000731129	hes3.1.S	1.04997	0.0468395	arf1.S	0.507244	0.0474314	mansc1	0.902531	0.0024723	dhrs3.L	1.338	0.0248273	hunk.S	1.53984	0.00391427	dlx5.S	0.862915
crx.L	2.92681	3.82e-08	plcd3.L	2.06881	0.000464832	LOC108700879	1.65003	0.0343103	col11a1.L	1.73514	0.0121646	lrp4.L	1.67921	0.000163555	crebzf.S	1.32793	0.00508923	rpl13a.S	0.431309	0.047897	agap1.L	-1.16704	0.0058676	rps3a.L	1.00897	0.0102585	rnf43.S	1.73749	0.043034	LOC108698564	2.52136	2.91e-06	isg20l2.L	1.04944	0.00303846	ostc.L	0.496798	0.0457625	znf740.S	0.90253	0.0231758	ago1.L	1.33643	0.00943721	rbm12.L	1.53762	0.00160213	net1.S	0.861907
cdk5r1.S	2.9251	2.43e-13	lrig3.S	2.06821	7.97e-45	vstm2b.L	1.64888	0.00856696	Xelaev18010316m	1.73309	0.0485537	hspg2.L	1.67868	1.57e-07	lrp10.L	1.3267	0.00219433	hnrnpll	0.430925	0.00815146	rassf2.L	-1.17039	0.000394089	erf.S	1.00854	0.0460984	LOC108714578	1.73582	0.00258812	Xetrov90005150m.S	2.51945	0.0316966	trpv2.L	1.04765	0.0178792	MGC64308	0.495712	0.0390728	pim1.L	0.899557	0.000550651	fbxw9.S	1.33067	0.0336997	LOC108715937	1.53678	0.0246288	mcm6.2.L	0.860134
gatm.L	2.91299	1.43e-05	plekhs1	2.06248	0.0355527	mmd.L	1.64764	0.00672875	fkbp9.S	1.73298	0.00866705	znf532.L	1.67752	0.0107194	ppt1.S	1.32058	0.011307	elob	0.430125	0.00367566	tank.L	-1.17414	0.0154489	melk.L	1.00413	0.0264959	capn1.L	1.73572	0.00792831	crocc.L	2.51922	8.94e-07	ints6l	1.04634	0.00299191	arl1.L	0.493268	0.0121252	sec61a1.S	0.895747	0.00471368	wdr18.L	1.33035	0.00205499	mypop	1.53416	0.00116081	pcdh20.L	0.859336
sh2d3c.S	2.90952	1.21e-08	LOC108701312	2.06197	0.000110129	hspg2.L	1.64711	1.27e-05	tnfrsf19.L	1.7302	0.00111983	slc7a5.L	1.67605	7.48e-16	alg14.S	1.31653	0.00856432	wbp11.S	0.428795	0.023894	plcl2.L	-1.17991	0.0334886	bcorl1.S	1.00357	0.0391788	camkk2.S	1.73486	0.00478806	tead4.S	2.50947	1.96e-05	LOC108709393	1.04493	0.00827081	rpl7	0.484089	0.0438898	arnt.S	0.894451	0.0110886	pknox1.S	1.3265	9.63e-05	nradd.L	1.53387	0.00173173	cldn4.S	0.858923
msx1.S	2.90481	0.00136322	Xelaev18006002m	2.05815	1.46e-05	MGC81337	1.64503	1.38e-06	sh3d21.L	1.72967	0.00934373	sesn1.L	1.6743	0.000126772	rfng.L	1.31339	0.015548	tuba1c.L	0.428317	0.0380199	chst13.S	-1.18197	0.0320702	hps3.L	1.00226	0.0349222	bsn.S	1.73047	0.00591866	LOC108715136	2.50914	0.000372846	pxmp4.L	1.04325	0.0196128	prpf39.1.S	0.482139	0.0247067	mrpl27.L	0.894129	0.0300638	tnrc6b.S	1.32622	0.000208716	plekhg3.L	1.53179	2.5385e-06	hist1h3g.L	0.854994
Xelaev18009887m	2.89933	0.0241363	ca14.S	2.05789	3.47e-06	wfdc1.L	1.64407	0.0276003	caprin2	1.72929	0.0059186	fbp1.L	1.67141	4.61e-07	sgk1.L	1.31293	0.0187097	arf4	0.42354	0.0017813	nfkbil1.L	-1.18571	0.028242	brd1.S	1.00009	0.00686824	gcnt1.S	1.72938	0.0202416	crebzf.S	2.50885	8.14e-09	e2f3.L	1.04199	0.040143	ssr1.S	0.479739	0.0204073	rpl26.S	0.893443	0.0169745	LOC108701284	1.32613	0.0338455	fzd8.S	1.53148	0.000289501	spag9.S	0.851369
hunk.S	2.89915	9.44e-11	LOC108698352	2.05784	0.000252873	Xelaev18005924m	1.64046	0.000353227	LOC108708225	1.72458	0.00295133	hao1.L	1.67087	3e-09	pou5f3.2.L	1.30866	0.00230924	smarcc1.S	0.42353	0.0338477	arhgef7.L	-1.19051	0.00123266	shb.L	0.99989	0.0332598	ehd4.L	1.72704	0.0382867	nxpe3l.6.L	2.5043	0.00865826	pars2.L	1.04179	0.00322439	rpl13.S	0.423986	0.0385154	slc17a9.L	0.892139	0.0289557	msx1.L	1.32378	0.00679686	myo9a	1.53135	3.01253e-05	ptma.L	0.850449
Xelaev18036449m	2.8986	0.0102013	aatk.S	2.05648	0.022053	gjb2.S	1.63676	0.042586	fntb.L	1.7245	1.6e-05	uhrf2.S	1.66891	2.06e-06	hist1h3g.L	1.29739	0.00136835	eif4g2.L	0.423316	0.0112779	fbxl18.L	-1.19248	0.0236915	anln-like.1.L	0.999549	0.0124394	tctn2.L	1.72674	0.0442169	ag1.L	2.50348	0.000300768	efna1.S	1.03415	0.00209728	cysrt1	0.422083	0.030111	timm17a.L	0.890687	0.0403935	xk81a1.L	1.32245	7.65e-05	socs4.L	1.52591	0.00208491	cramp1.L	0.84953
LOC108698246	2.8965	0.0327008	gjb2.L	2.05485	3.5e-05	arhgef26.S	1.63246	0.0172163	myc.S	1.72441	3.29e-13	Xelaev18022564m	1.66478	4.76e-09	zic4.S	1.29153	0.0231911	eif1b	0.421625	0.0303412	ate1.L	-1.1926	2.72e-05	wdr13.L	0.999329	0.0258319	tanc2	1.72533	0.00971733	rfx4.L	2.50194	0.0220222	gs17.L	1.03042	0.00838348	lypla2.S	0.410341	0.0346151	psmb3.L	0.890296	0.0176818	myo5b.S	1.32127	0.0167877	hes1.S	1.51896	0.0447736	nuak2.L	0.848852
pdp2.L	2.8963	0.0319818	gne.L	2.05328	6.54e-31	atp1a1.S	1.63109	1.29e-07	rbl2.L	1.7221	0.0019184	slc5a3.L	1.65959	0.0189692	LOC108698884	1.29093	0.041703	ran.S	0.418853	0.0327106	plpp5.L	-1.19513	0.00125696	cfap77	0.997242	0.038584	maats1	1.72491	0.00159056	rsad2.L	2.48701	0.00127553	zfand5.L	1.0298	0.00511476	srsf3.S	0.366313	0.0256393	pmm2.L	0.889646	0.044205	slc25a22.L	1.31775	0.00905552	ldlr.L	1.51781	0.00154054	upk1b	0.845886
LOC108711414	2.8961	0.0172116	xk81a1.S	2.05243	0.014245	npnt.S	1.62692	0.00151244	LOC108719572	1.72032	0.0117475	Xelaev18017686m	1.65837	0.019728	rnf135.L	1.28481	0.00766632	naa20.S	0.418683	0.0175723	arhgap18.L	-1.19591	0.00849671	acer3.L	0.996151	0.0304136	ern2.L	1.72443	0.0465452	Xelaev18037842m	2.47769	0.0059311	Xelaev18001896m	1.02807	0.00261777	cask.L	-0.480393	0.0403485	mfsd2a.S	0.889555	0.0223485	eif4g1.L	1.31631	0.000241963	lin28a.L	1.51704	0.000128942	vgll4.S	0.841369
LOC108719533	2.89601	1.61e-13	zswim5	2.05114	9.19e-12	arhgef38.L	1.62169	0.0112271	tada2b.L	1.71903	2.84e-12	prrx1.L	1.65747	0.029531	Xelaev18039183m	1.28327	0.0183423	pmpca.S	0.418102	0.0360995	asap2.S	-1.19605	0.0373816	proser1.L	0.995726	0.00593866	sh3d21.S	1.72361	0.0434207	LOC108718070	2.47768	0.000553033	mpzl1.L	1.02549	0.0475557	zswim1.S	-0.498943	0.0460629	prelid1.L	0.887134	0.0458836	adam9.S	1.31556	0.000969232	lrig3.L	1.5146	1.16231e-05	slc16a12.S	0.839999
sel1l3.L	2.87591	0.0187471	pitx3.L	2.04891	9.14e-06	tnfrsf19.L	1.62167	0.0196493	plxnd1.L	1.71826	0.0294657	LOC108709923	1.65721	0.00701759	evpl.L	1.27998	0.0252158	dhx9.L	0.412833	0.0233653	scai	-1.19982	0.0217368	rpl27a.S	0.994954	0.00740741	znf474.S	1.72098	0.0155282	pax3.S	2.4764	0.0361665	plxnb1.S	1.02475	0.0197723	ppfia1.L	-0.507889	0.0376768	gm20188	0.885731	0.00367191	mbd6.S	1.3149	0.0103726	Xelaev18000128m	1.50339	0.00118343	cox18.L	0.838728
lrrc56.L	2.85921	1.2e-07	slc7a8.S	2.04765	6.94e-09	lrp10.L	1.61893	4.32e-14	prdm15.L	1.71742	1.21e-05	zfp36l1.S	1.65712	2.04e-10	Xelaev18003910m	1.27213	0.007624	h3f3c.L	0.408137	0.0244684	rapgef1.L	-1.20117	0.0335854	atp1a1.S	0.994807	0.0323269	xk.L	1.72085	0.00671054	muc5b	2.47505	1.68e-07	e2f7.L	1.02262	0.020726	flna	-0.529079	0.0199684	lpcat4.S	0.884797	8.74e-05	efnb2.L	1.31442	0.00209978	klf10.L	1.50044	0.00123616	bace2.L	0.836505
gata6.L	2.85794	0.0468827	LOC108700036	2.0465	3.62e-12	lamb3.S	1.61862	1.27e-05	LOC108714877	1.71437	0.000575189	foxn4.L	1.65676	1.16e-05	LOC108718087	1.26934	0.00510442	MGC84691	0.408118	0.0175522	snph.S	-1.20396	0.0104147	rab11fip3.S	0.992307	0.00502746	zmynd10.L	1.71885	0.0179585	Xelaev18027991m	2.47498	0.0365334	tpd52l2.S	1.01921	8.01e-06	ints12.L	-0.533319	0.044887	ppil3.S	0.884141	0.0148546	tmem87a.L	1.31381	0.011488	pjvk.S	1.49813	0.00705158	eef1a1.L	0.834407
vegt.L	2.85003	2.11e-113	fgfrl1.L	2.04616	0.000160745	Xelaev18036963m	1.6173	0.000745371	flt1.S	1.71178	0.002853	slc13a3.L	1.6559	9.44e-05	LOC108709818	1.26836	0.00129527	ddx47.L	0.406906	0.0496208	plin2.S	-1.20497	0.000483857	chkb.S	0.990856	0.0287201	vsig10.L	1.71757	0.0137348	sh3bp4.L	2.47481	4.21e-12	LOC108708564	1.01853	2.35e-06	ecsit.S	-0.552228	0.0346613	rpl35a.L	0.883763	0.0176195	btc.S	1.31262	0.0122314	gpr143.L	1.48769	0.0098451	rnd1.L	0.833942
slc30a8.L	2.84554	0.0056875	afap1l2.L	2.04579	1.68e-10	Xelaev18027048m	1.61639	0.00509916	adamts3.S	1.71022	0.00230065	bambi.S	1.65587	2.13e-14	1a11.L	1.26241	0.0498544	ppia.L	0.406712	0.0430809	c14orf166.S	-1.20624	0.00975928	MGC68706	0.987979	0.0246168	cfap58	1.71687	0.0274418	dmrt2.L	2.47465	0.0416253	tuba4b.S	1.01538	0.0002707	mfsd5.S	-0.555682	0.0351474	gfpt1.L	0.883579	0.0282901	trpm5.L	1.31203	0.000306363	h2afx.L	1.48546	0.000422406	auts2	0.830753
LOC105945479.S	2.84253	0.0494295	cabin1	2.04456	1.23e-06	cyp27c1.S	1.6159	0.00696742	trappc10.L	1.70502	1.36e-05	kcnj15.L	1.65578	0.00697475	LOC108713945	1.26171	0.0135916	ahcy.L	0.406417	0.0389382	tpcn2.L	-1.20812	0.00492154	sik3.S	0.987678	0.0330597	LOC108699297	1.71612	0.0423091	Xelaev18038969m	2.47016	0.000129723	LOC108709581	1.01386	0.00740114	snx17	-0.556411	0.0301343	tdg.S	0.882993	0.000559589	ets1.S	1.3114	0.0272894	irs4.S	1.48466	1.53826e-09	ncstn.L	0.822005
glis2.L	2.84011	7.17e-07	abca8.L	2.04115	0.00013892	msx2.L	1.61449	5.71e-06	lmo4.2.L	1.70434	8.95e-06	pim1.S	1.65529	2.1e-10	tsc1.S	1.25297	0.0112481	u2af2.S	0.406202	0.0396325	ankrd13c.S	-1.20852	7.9e-06	kiaa0232.L	0.986573	0.00593866	pdk3.L	1.71605	0.0400593	tmem229a.L	2.46295	0.0277702	isg20l2.S	1.01278	0.0290294	golim4.S	-0.56296	0.047037	tnfsf10l.L	0.882376	0.0149011	fut6.S	1.31102	0.0055295	actb.L	1.48242	6.5759e-13	ppp1r10.S	0.820943
pcdh7.S	2.83652	1.4e-06	LOC108713121	2.04085	0.0232362	maats1	1.61385	2e-05	Xelaev18003060m	1.69884	0.0262241	fermt1.S	1.65426	0.0105886	rnd1.S	1.25266	0.00670258	rpl18.S	0.401837	0.0349861	bbs2.S	-1.20903	0.0220699	rbm39.L	0.984207	0.0128818	adgrf5	1.71306	0.00544425	npdc1.1.S	2.46222	0.000960069	sacs	1.01207	0.0192109	uap1.S	-0.589029	0.037386	alg2.L	0.881388	0.0162629	vegfa.L	1.30984	0.0296447	msx1.L	1.47855	0.00144728	ubb.L	0.817082
dram1	2.82816	0.0313937	MGC52622	2.03739	4.29e-05	cemip2	1.61308	0.000803089	emx1.L	1.69687	0.0048586	MGC115708.L	1.6489	6.93e-06	dleu7.L	1.2496	0.0491474	pdcd6ip.L	0.401412	0.0177132	sipa1l3.L	-1.21618	0.0123425	rpl27a.L	0.982739	0.00648526	lgalsl.S	1.70955	0.000818125	timp-1.L	2.46098	1.3e-07	Xetrov90029311m.S	1.01179	0.0154345	ubr2.L	-0.590599	0.0478117	oraov1.S	0.881301	0.00968836	fzd3.L	1.30442	0.000216218	vgll4l.L	1.47688	0.0244891	plekhg1.L	0.815059
adra2c.L	2.8253	0.000217031	mapre2.L	2.03431	3.31e-08	pycard.L	1.61208	0.0296191	fgfr2.L	1.6962	1.07e-11	znf644.L	1.6472	2.71e-07	map3k1.S	1.24743	0.0111417	aplp2.S	0.401078	0.0448548	c1galt1.S	-1.22095	0.000305597	vwa5a.L	0.979426	0.00349943	LOC108711247	1.70924	0.0361612	fam189b.L	2.45708	0.0408293	utp15.S	1.01168	6.91e-05	pcyox1.L	-0.594583	0.0218074	leng8.S	0.879454	0.00696227	galnt4.L	1.30313	0.000367932	lrp10.L	1.4766	0.00546071	dynll1.S	0.81379
Xelaev18022009m	2.8208	0.0195856	nuak1	2.03271	1.37e-32	slc6a8.S	1.61	1.23e-06	hmx3.L	1.69612	0.0104849	rufy3.S	1.64714	0.00835835	rhob.L	1.24416	1.64e-11	fam168a.L	0.397765	0.0235021	pag1.S	-1.2216	0.0238694	capn1.L	0.977874	0.0453182	arntl.L	1.70625	0.0157769	LOC108698884	2.45072	0.00280421	ubb.L	1.01108	0.00345556	gmnn.S	-0.602313	0.024019	uqcr10	0.878987	0.0226493	map3k10.L	1.30298	1.46e-05	LOC108715368	1.47098	0.0398591	e2f8.L	0.811623
LOC108707237	2.81363	0.000270922	gfpt1.L	2.02582	6.6e-50	Xelaev18009472m	1.60951	0.00140811	zbtb8a.2.L	1.69529	0.0122322	rell2.L	1.64697	0.000160645	fam109b.L	1.2372	0.0323725	smarcd2.L	0.396912	0.0306118	LOC108711716	-1.22264	0.0128337	Xelaev18006569m	0.975451	0.0429004	nrbp2.L	1.70565	1.42e-05	has1.S	2.44855	0.000188649	sertad1.S	1.01076	0.0278203	rce1.S	-0.602837	0.0452362	pcgf3	0.877439	0.0369427	rapgef2.L	1.3009	0.0287447	hist2h2ab.S	1.46587	1.44715e-05	LOC108703754	0.811105
lrrtm3.S	2.80962	0.0198819	Xetrov90015528m.L	2.02436	2.39e-10	tmprss9.S	1.60938	3.04e-05	march8.L	1.69494	1.49e-13	LOC108705130	1.64496	0.0176761	rab26.L	1.2337	0.0360758	ndrg2.L	0.396589	0.0393128	rnf8.L	-1.22651	0.000313305	lrig2.L	0.974953	0.0061066	MGC154492	1.70492	0.0419902	rab26.L	2.44581	0.000546758	rpl37.S	1.00844	0.0219284	tnrc6b.L	-0.612407	0.0384007	ell.L	0.875857	0.0261364	LOC108701155	1.29919	0.0104969	hspbp1.L	1.46144	0.00173173	foxo4.L	0.799038
LOC108719506	2.80918	3.39e-05	zfp36.S	2.02424	0.00860962	LOC108708252	1.60839	0.027085	gfpt1.L	1.69359	2.39e-14	map9.L	1.64247	0.000566873	tp53inp1.L	1.23177	0.0103522	dpp3.S	0.396155	0.0173847	LOC108714686	-1.23207	0.00732468	LOC108711813	0.974529	0.0159263	slc35a3.2.S	1.70169	0.0099738	LOC108714507	2.44445	0.00168904	bmp7.2.L	1.00788	0.0320872	znf182	-0.62283	0.0132237	znf628.S	0.870625	0.00828306	mkl1.L	1.29908	0.0134406	LOC108719547	1.45927	2.75233e-08	rnf38.S	0.798919
LOC108697415	2.80484	0.0350973	sncb.L	2.02343	5.68e-05	fkbp10.S	1.60701	0.0379337	nexn.L	1.69249	0.00625003	tpst1.L	1.64166	0.00300425	LOC108714950	1.22486	0.01472	snrpb.L	0.395616	0.00852444	trim8.L	-1.23352	0.0275658	rps6.L	0.9724	0.0275916	s100a2	1.6982	0.000148699	nedd9.S	2.43975	0.0135125	prom1.L	1.00724	0.000422948	bdp1.S	-0.626201	0.0388321	arf1.L	0.869748	0.0240566	rassf10.L	1.29707	0.0342953	hist1h2ad.1	1.45812	0.0107626	actg1.S	0.798891
LOC108704510	2.80375	2.14e-15	LOC108713701	2.02295	0.00326779	zeb2.S	1.60656	0.000107815	vangl1.L	1.69102	3.97e-06	cpz.S	1.6414	0.0213109	LOC101734999.S	1.22471	0.00552565	psma7.L	0.391412	0.0235726	klhl13.L	-1.2378	0.00975928	mau2.S	0.971056	0.0325844	ypel2.L	1.69623	0.0179393	LOC108707237	2.43193	0.00454612	aim1.S	1.0055	0.0246706	LOC108695585	-0.632396	0.0181332	afap1l2.L	0.868102	0.0136583	emp2.L	1.29695	0.0182805	ggt1.L	1.4559	0.0037104	m6pr.L	0.795048
ckap4.S	2.79769	8.48e-15	LOC108708446	2.01981	2.06e-05	msx2.S	1.60406	0.0192945	slc15a4.L	1.68864	0.00337708	Xelaev18028754m	1.63887	0.0196894	ldlr.L	1.22177	0.0115518	med6.L	0.389829	0.033062	srebf2.L	-1.23829	0.000801973	Xetrov90014299m.L	0.968586	0.0410357	arid3a	1.69458	0.0211893	adap1.L	2.42554	0.00322765	top2a.L	1.00391	0.0177486	pcdh1.S	-0.635679	0.0189633	arhgap5.L	0.867612	2.38e-05	ttc21b.S	1.29635	0.00264549	hnrnpr.L	1.45486	0.00905199	rnf135.L	0.794111
has-rs.S	2.7973	2.24e-24	lin28a.L	2.01354	2.59e-16	gata3.S	1.60305	0.000169347	Xelaev18007522m	1.68829	0.0262719	znf710.S	1.63879	0.000431193	sowahc.L	1.22132	0.0309905	smarce1.L	0.386832	0.0403856	pgm2l1	-1.24071	0.000760065	cdc34.S	0.968362	0.0295476	poc5.L	1.69395	0.0278976	emp2.S	2.42517	0.00141463	hnrnpa1	1.00283	0.000772903	spty2d1.S	-0.640961	0.0173259	smc2.L	0.866897	0.0377894	ago1.S	1.29575	0.0233567	klf10.S	1.45328	1.62024e-07	gmeb1.L	0.793699
plk3.L	2.79244	1.21e-19	LOC108712674	2.01274	8.03e-13	slc26a5.L	1.60222	0.000252971	LOC108719420	1.67803	1.83e-08	tab2.S	1.63815	1.03e-06	lrig3.L	1.21962	9.13e-05	serf2	0.384716	0.00870279	peak1.L	-1.24133	0.0299598	strap.L	0.965654	0.0436684	sp7.S	1.69107	0.00684277	dlc1.L	2.4204	1.85e-05	tcf7l1.S	1.00238	0.0216847	mos.L	-0.644279	0.0163875	utp18.L	0.866832	0.0107207	tbx2.L	1.2957	1.35e-05	Xelaev18012386m	1.44789	0.0461173	pin4.L	0.79363
LOC108714970	2.78646	0.0216571	LOC108701422	2.01139	0.00207774	zhx1.S	1.60212	6.6e-05	mecom.L	1.67711	0.0281085	usp32.L	1.63746	1.07e-05	LOC100127323	1.21895	0.000321464	rpl18.L	0.384055	0.0324813	fam46b.S	-1.24337	0.0173803	acbd3.S	0.96428	0.0485193	nfe2l3.L	1.68708	0.0315744	hal.1.L	2.41789	5.6e-05	tra2a.S	0.994445	0.0154046	pdcd6.L	-0.652303	0.0257597	poc1a.L	0.866175	0.0113304	ag1.S	1.29513	0.0109505	LOC108703833	1.44651	0.00709654	ubap2.S	0.79347
itpr3	2.78385	0.00253538	plekhg5.L	2.00616	7.96e-16	skor1.S	1.60199	0.0152035	sox2.L	1.67688	1.23e-08	epn1.S	1.63646	4.22e-07	ago2.L	1.20729	0.00103039	eif3m.S	0.383612	0.0468694	arhgef12.L	-1.24449	0.00831989	rpl34.S	0.961873	0.0391788	nrdc.L	1.68638	0.00613765	cyfip2	2.41729	0.025288	mcl1.L	0.992115	0.00479619	luzp1.S	-0.664089	0.0362882	gosr1.L	0.86606	0.0104586	cfh.L	1.29513	0.00451015	LOC108708228	1.44526	0.0241281	efna1.S	0.793444
gabarapl1-b	2.77974	9.58e-06	Xelaev18001689m	2.00608	0.0339191	hs6st1.S	1.60103	0.00658707	dennd2c.L	1.67611	4.45e-05	il11ra.L	1.63594	0.00524365	hes4.L	1.20292	2.03e-05	hnrnpab.S	0.379054	0.0353753	tspoap1.L	-1.24805	0.0454208	itga5.L	0.961583	0.0209323	csrnp2.L	1.68628	0.00522286	dnajb4.L	2.41014	0.0104732	Xelaev18024066m	0.9916	0.0223027	LOC108719533	-0.665669	0.0386999	ptger4.S	0.865529	0.00768853	tfcp2.L	1.29351	4.69e-05	hexim1.S	1.44512	0.0043305	slc7a3.L	0.791614
hs3st3a1.L	2.7772	8.81e-06	LOC108705533	2.00594	1.2e-09	lpin1.S	1.59999	0.00345872	cmtm5.L	1.67591	0.0209866	serpinh1.S	1.63504	0.0190433	fth1.L	1.20248	5.01e-06	uba1.S	0.378968	0.0496229	chmp1a	-1.24927	0.00138576	ubap2l	0.961551	0.00128243	ifngr2.1.L	1.67987	0.0151474	junb.L	2.40862	2.76e-12	setd5	0.990699	0.0227315	map4k4-like.L	-0.668918	0.0192906	zfand4.L	0.864219	0.00743191	wdr66.L	1.29212	0.00452501	alcam.L	1.44452	8.38133e-09	asb7.L	0.788456
Xelaev18044351m	2.77575	0.00429337	LOC108709502	2.00588	0.0366159	alcam.L	1.59897	1.13e-11	nfe2l1.L	1.67579	0.00204484	evx1.S	1.63492	0.0189562	lhx5.L	1.1875	0.027052	sqstm1.L	0.378537	0.0492507	MGC85210	-1.2501	0.0058676	ranbp2.S	0.961489	0.0291016	MGC68910	1.6796	0.00552926	cfap52.L	2.4084	3.21e-07	rbm47.L	0.990624	0.0136025	brd8.S	-0.669196	0.0234491	ptafr.L	0.863385	0.00118838	rdd4.L	1.29145	0.0200537	xetrov90011961m.S	1.44318	5.70032e-06	mlec.S	0.78708
Xelaev18024628m	2.77427	0.00257343	slc45a3.L	2.00494	0.000899719	pced1a.S	1.59273	0.000337736	cfh.L	1.67475	1.53e-07	MGC82975	1.63411	0.000156975	rgcc.L	1.18174	0.0432222	rbm8a.L	0.377976	0.0490923	ext1.L	-1.25355	0.0149256	lrrcc1.L	0.960684	0.0121016	ankef1.L	1.67636	0.0464611	LOC108697345	2.40105	0.0112655	cenpc.L	0.989299	0.0363893	znf684.S	-0.670274	0.00282105	elmo1.L	0.863141	0.00192398	ergic2.L	1.29096	0.000225317	cdknx.L	1.44177	0.000224964	tgif2.L	0.785959
MGC154351	2.77282	0.00141541	nedd4l	2.00395	0.0412987	arl4c.S	1.58924	7.11e-05	b3gnt5.S	1.6688	4.35e-05	traf4.S	1.63227	6.45e-09	chkb.S	1.17543	0.031229	u2af1.L	0.377747	0.0177025	stxbp6.L	-1.25477	0.00210623	ahdc1.S	0.958363	0.00911153	slc16a9.L	1.67602	0.00596904	chd3	2.39824	4.11e-17	prpf39	0.987764	0.0406997	ctdsp1	-0.681731	0.0435616	rps9.L	0.862999	0.000589271	cdc42bpa.L	1.29017	0.00127196	hist1h4d.L	1.43869	0.0142466	ddias	0.784967
LOC108698461	2.77038	0.000940334	npy2r-like.1.L	2.00322	0.000385734	dysf-like.L	1.5886	0.000352567	rin1.S	1.66855	0.00265786	mettl24.L	1.63224	0.000204055	erbb3.S	1.16357	0.00496813	smarcc1.L	0.375109	0.0322929	borcs6.S	-1.25554	0.0165112	cpeb2-like.S	0.95817	0.0265819	col16a1	1.6725	0.0226613	LOC100191024	2.39525	2.29e-06	actb.L	0.987601	0.0341432	spice1.L	-0.683563	0.0403485	c5orf15.S	0.862771	0.000137176	atp8b2-like.L	1.28801	0.0391388	map3k1.S	1.43456	0.00535054	cldn6.1.S	0.784257
efs.S	2.77007	0.000554485	cyp27a1	2.00319	0.00365725	Xetrov90026715m.L	1.58359	0.0444412	fzd5.S	1.66682	0.02024	LOC108700066	1.63142	3.04e-07	LOC108702825	1.15821	0.0168817	spint2.S	0.372161	0.0198041	dgkh-like.S	-1.2572	0.0447826	rbm14.L	0.956698	0.018857	abcb5	1.66825	0.0335793	sowahc.L	2.38921	0.000263529	map2k6.L	0.981515	0.0189319	bptf.L	-0.683906	0.044893	prelid1.S	0.860914	0.0370708	bicd1	1.28778	0.0344763	lrp6	1.42402	0.000261582	top2b.L	0.782653
Xelaev18003215m	2.76626	0.00465955	lgals3.S	1.99754	1.18e-07	Xelaev18012293m	1.58076	0.0130417	rarg.L	1.66482	0.000866057	Xelaev18009275m	1.63099	0.0199455	Xelaev18023727m	1.1523	0.0224822	psmd13.S	0.369964	0.00599202	pxylp1.S	-1.25721	0.00231635	dph7.L	0.955896	0.0352724	cep135.L	1.66768	0.0143245	LOC108705281	2.38709	0.035258	metrnl.L	0.98121	0.00248872	anapc13.1.L	-0.687817	0.0492724	zfr.L	0.859178	0.0112172	tsga10.L	1.28773	0.0312613	zswim4.S	1.42263	0.000172171	calr.L	0.776815
lrrc75b	2.76049	9.15e-05	snap91.S	1.99216	3.28e-12	ccne2.L	1.57988	5.01e-10	Xelaev18012294m	1.66383	0.000349342	ip6k1.S	1.6293	0.0453063	dpysl2.L	1.14971	0.0259005	ddx21.S	0.369717	0.00352195	Xelaev18003062m	-1.26071	7.28e-06	LOC108706721	0.954972	0.0366264	LOC108717899	1.66543	6.04e-06	fam212a.L	2.37961	0.00170781	Xelaev18003558m	0.980745	0.0237533	MGC115291	-0.688517	0.00683716	sirt1.S	0.857853	0.0178304	angpt4.S	1.28589	0.000645051	LOC108705792	1.42018	0.00043632	rpl8.L	0.776321
nxpe3l.2.L	2.75829	0.0225768	zic5.L	1.99175	0.00578948	hprt1	1.57721	0.000129031	itga4.S	1.66077	0.0259209	Xelaev18004738m	1.62908	8.43e-07	eef1a1.L	1.14917	0.0407071	rbbp7.L	0.365979	0.0315872	aak1	-1.26389	0.00569275	cdc42ep4.S	0.952161	0.00421849	degs3.S	1.66355	0.0290839	st6galnac2.S	2.37666	0.00106291	hspa8.S	0.979346	0.00230061	stub1.S	-0.691352	0.029531	utp15.L	0.857242	0.0267981	dcaf13.S	1.28473	2.09e-06	fbxl14.L	1.41014	0.000244947	fam46a.S	0.774757
LOC108701725	2.75762	0.0110045	rev3l.S	1.98308	0.000690783	bmper.L	1.57503	0.00298646	itga3.S	1.6602	0.027936	xbp1.S	1.62742	7.2e-13	btg1.L	1.14831	0.000528763	snrpd2.L	0.365586	0.0307536	wdr60.L	-1.26403	0.00287346	rps2	0.952104	0.00288937	cdk20.L	1.6631	0.0200556	mig30.L	2.37085	0.00383643	Xelaev18001443m	0.977648	0.0157946	pard3.L	-0.695374	0.0317586	hnrnpr.L	0.856882	0.0186875	LOC108701721	1.28447	0.00394217	MGC82975	1.40813	0.024769	atp1b1.S	0.771691
dlx3.L	2.75442	1.41e-05	usp43	1.9829	2.07e-06	dynll1.L	1.57243	5.74e-07	cmip.S	1.65493	2.37e-06	slc30a8.L	1.62178	1.47e-11	znf91	1.14075	0.000321464	pbrm1.L	0.364102	0.0468694	ets1.L	-1.2678	1.49e-08	thoc6.L	0.951149	0.0428264	galnt6	1.66211	0.0143245	LOC108717642	2.3672	1.69e-13	aurkb.L	0.974792	0.048133	mex3a.L	-0.70167	0.0459991	atp6v0a2.L	0.856073	0.0298051	cebpd.L	1.28379	0.0183779	prnp.S	1.40799	0.000266783	arhgap29.S	0.770425
traf4.S	2.75342	1.67e-06	akap12.S	1.97376	8.81e-08	MGC82544	1.57094	0.0390675	nell2.L	1.65016	0.0385751	mtmr4.L	1.62172	5.67e-07	vmn2r26	1.13366	0.0450633	h3-5.L	0.36354	0.0363019	plxnb3.S	-1.27046	0.00321958	znf740.S	0.949196	0.0465738	nfe2l3.S	1.66116	0.0194806	shbg	2.36346	0.0025679	psmg1.L	0.973777	0.00140803	cdc20.L	-0.70239	0.029531	chrna2.S	0.855787	0.0437433	sytl2.S	1.28287	0.0100263	ccnb3.S	1.40799	0.00685004	hist2h2ab.S	0.769418
LOC108714321	2.74603	1.01e-09	pnck.L	1.95452	4.19e-06	fbp1.L	1.57073	1.17e-07	pla2g10.S	1.65002	0.0117209	zbed1.L	1.62026	0.000828561	zmcm3.L	1.12309	0.0255132	bcas2.L	0.362722	0.0393195	limd2.S	-1.27301	0.00477255	dynll1.S	0.947469	0.0475538	meioc	1.66004	0.0152864	lefty.S	2.35938	0.0396631	prpf39.1.S	0.967635	0.00207872	tor1b.S	-0.704442	0.0452837	zfp36.L	0.855041	0.0051524	thap5.S	1.28279	0.00987997	pou5f3.1.S	1.40705	1.0614e-05	e2f3.L	0.768596
Xelaev18014048m	2.74444	0.00102067	nkx2-5.L	1.95355	0.00864818	nipal2.L	1.57063	0.000806336	dmrta2.L	1.64907	0.0240915	fam3b.L	1.61951	1.35e-07	cldn4.S	1.11969	0.0240336	sf3a1.L	0.362709	0.0157343	inf2.L	-1.27342	0.0263876	tmem52.S	0.946123	0.0169699	nr6a1.S	1.65936	0.0494143	klf5.L	2.35869	2.04e-05	c1orf198	0.965769	0.00690533	LOC108706563	-0.708361	0.0314316	chd2.L	0.854773	0.0405686	per2.L	1.2823	1.17e-06	LOC108698759	1.40269	0.0411067	rbm5.S	0.760821
LOC100491629.L	2.73825	0.0350011	chl1	1.95079	0.0395562	sema5b	1.55892	0.000165512	nipal2.S	1.6484	1.21e-05	myo10.2.L	1.6189	1.1e-08	LOC108701852	1.1169	0.0249671	wdr74.L	0.36104	0.0395342	ralgapb.L	-1.27519	0.0261329	kif11.S	0.946027	0.0267191	nipa2.S	1.65738	0.0462544	smad7.L	2.35823	0.00338079	rfng.L	0.965615	0.00242748	tpcn1.L	-0.708827	0.0421335	lig3.L	0.854153	0.017306	pik3r1.S	1.28224	3.12e-05	znf91	1.39775	1.96107e-05	rbm34.L	0.750894
dgki	2.7356	0.0117362	loc495835.L	1.94783	0.00127025	sp8.S	1.55752	0.00245157	efnb1.L	1.64728	7.37e-10	aifm3.S	1.61876	0.00676922	napb	1.11552	0.041389	rnf10.S	0.356148	0.0171635	dapk1.S	-1.27547	4.4e-05	nup188.S	0.945798	0.0311088	ccdc14	1.6477	0.0152156	jag1.L	2.35701	0.00439307	ddx28.L	0.961612	0.0005168	ralb.L	-0.709636	0.00854753	top2b.L	0.853755	0.0479114	slc35c2.S	1.28156	0.00798676	gas2l1.L	1.39613	0.00215893	ccnf.S	0.750538
Xelaev18014049m	2.7304	1.14e-09	pmepa1.S	1.94608	2.24e-07	MGC81482	1.55385	1.92e-06	LOC108719506	1.64723	0.00228917	runx1t1.L	1.61853	0.000226448	LOC105945479	1.11191	0.0174441	gar1.S	0.352679	0.0456724	znf335.L	-1.27922	0.0102128	spsb4.L	0.945596	0.00806366	fblim1.S	1.64704	0.000100186	Xelaev18003044m	2.3568	0.0019703	rps2	0.959684	0.00255465	optn.S	-0.714898	0.00452283	timm17a.S	0.850723	0.0153814	pgm3.L	1.28147	0.0112481	LOC108698564	1.39577	0.00106837	Xelaev18003796m	0.745889
kirrel2.S	2.72829	9.47e-06	il6st.S	1.93978	3.87e-05	schip1.L	1.54955	5.71e-05	Xelaev18005230m	1.64655	2.98e-05	Xelaev18039481m	1.61847	0.0331707	hdgf.L	1.11035	0.00296704	nat10.L	0.351741	0.0405232	filip1.L	-1.2831	0.00505163	rpl19.L	0.945418	0.0106639	mfsd6l.L	1.64481	0.0487814	LOC108698488	2.34279	0.000223436	id3.S	0.95698	0.035511	coq10a.L	-0.714977	0.0264114	vhl.S	0.850101	0.00696849	stam2.L	1.27998	0.015044	zmcm3.L	1.3951	0.000582196	rbmx.S	0.745323
cyb561.L	2.72289	1.99e-14	LOC108697063	1.93894	0.00987508	lfng.L	1.54906	0.000704949	rell2.L	1.6462	0.0300684	abcg2.S	1.61699	8.69e-06	znf721	1.11025	0.00610491	mta2.L	0.350933	0.0177025	loc100493164.L	-1.29291	0.00339763	loc728026.L	0.944283	0.0497568	LOC108704226	1.64425	0.0102273	sec14l3.L	2.34277	0.00630082	rnf222.S	0.955842	0.00650588	ubr5.L	-0.716047	0.00521213	slc35a3.2.S	0.849919	0.00554913	dab2ip.L	1.27995	0.0204536	LOC108718942	1.39224	0.0101219	btbd7.L	0.744998
LOC108702458	2.71442	2.94e-05	phldb3.L	1.93799	1.3e-07	trim36.S	1.5473	0.000277177	tspan33	1.64461	4.14e-05	fam84b.S	1.61667	3.84e-07	ppp1r10.S	1.10921	2.22e-07	dnaja2.L	0.350567	0.0288352	ccdc171	-1.29629	0.016248	kansl3.L	0.943131	0.0039841	LOC108701745	1.64392	0.00781355	prelid1.L	2.34189	0.0129872	sppl3.L	0.955418	0.0329274	rhobtb2	-0.719784	0.0431662	Xelaev18012451m	0.84946	0.0335636	mdk.S	1.2771	0.0142648	gprc5c.L	1.38422	7.98066e-05	polm.S	0.744951
Xelaev18002446m	2.71299	0.0366715	onecut3.L	1.93436	0.0410082	loc100494211.S	1.54655	4.96e-07	LOC105947324	1.64364	0.0383994	mxi1.L	1.61622	4.35e-16	ralgds.S	1.10905	0.0474265	ncoa5.S	0.350135	0.0479672	ets1.S	-1.29678	0.0297573	adipor2.S	0.942447	0.0175754	nkain4.S	1.64351	0.0201304	LOC108719577	2.34018	0.00133242	ube2n.S	0.95507	0.0279916	gcnt3.S	-0.720968	0.033361	ctps1.S	0.849248	0.0287261	snx33.L	1.27024	0.0436862	cldn23	1.38258	6.26674e-06	ip6k2.S	0.743658
LOC108698487	2.70953	4.6e-07	ppp1r18	1.92931	0.000124817	LOC108698800	1.54627	0.0133915	arhgap36.L	1.64313	0.0319613	fsbp	1.6159	0.00166768	ctc1	1.10876	0.00380943	znf638.L	0.348257	0.0171496	helb.L	-1.29798	0.0441935	med23.L	0.940377	0.0300518	hk1.L	1.64321	0.0199022	slc25a29.L	2.33656	0.00423912	id3.L	0.954401	0.0450441	gls.L	-0.722017	0.0274922	ccdc173.L	0.84854	0.047605	rpe65.S	1.26949	0.000773297	fgd1.S	1.38102	0.0131212	ubb.S	0.743625
Xelaev18005310m	2.70463	0.00178364	rbl1.S	1.92717	6.7e-24	foxb1.S	1.54626	0.0372899	Xelaev18019323m	1.63986	0.0498765	cyth2.L	1.61527	0.00426981	msto1.L	1.10183	0.0198621	rpia.L	0.344656	0.0464489	fam53a.S	-1.3008	0.0118801	hdlbp.L	0.937367	0.0207411	amotl2.S	1.63731	0.00374736	tmem127.S	2.33611	3.55e-05	herpud1.L	0.95369	0.00603857	tmem230.L	-0.728333	0.00744153	chkb.S	0.847982	0.0178304	pde4a	1.26265	0.0117311	mlec.S	1.37825	1.06828e-07	cep170b.L	0.742187
lgals3.S	2.70248	0.0188079	ccng1.L	1.92359	0.00172254	fzd2.S	1.54604	3.22e-06	Xelaev18005225m	1.63932	0.00760057	loc100145576.L	1.61432	1.53e-06	LOC108719529	1.10125	0.000100808	eif3g.L	0.341897	0.0231799	bcar3.L	-1.30433	0.0336248	Xelaev18009838m	0.936393	0.0121326	creb3l4.L	1.63641	0.0322302	ras-dva1.S	2.33117	0.000335418	Xelaev18042112m	0.951977	0.00822382	pid1.L	-0.74306	0.0493341	rps12.L	0.844775	0.000154888	krt12.S	1.26209	0.0124715	ago2.L	1.37753	8.26722e-06	leng8.S	0.740292
Xelaev18013483m	2.70217	0.0101704	tbc1d24.2.S	1.92243	0.00274572	ccnd1.S	1.54314	3.45e-08	arl6ip1.S	1.6381	0.0150575	Xelaev18001785m	1.61324	0.0359494	notch1.L	1.09876	0.00830697	eif2s3.S	0.341744	0.0128706	kcnj5.L	-1.30995	0.0313615	c1orf198	0.932913	0.0291008	ascl1.L	1.63457	0.00466178	wnt11b.L	2.32727	4.76e-05	LOC108715172	0.951036	0.00532402	LOC108695561	-0.752755	0.0199602	rhebl1.L	0.844687	0.00554913	degs3.S	1.25386	0.00069217	MGC68910	1.37473	0.00569583	zfand4.L	0.740196
kiaa2012	2.69793	0.0355766	map3k1.S	1.91352	3.93e-08	draxin	1.54296	1.96e-06	tmem150b.S	1.63741	0.0117927	Xelaev18019967m	1.61071	0.000520981	Xelaev18006061m	1.09431	0.0266373	erh.L	0.339755	0.0275051	mlh1.S	-1.31189	0.0244231	prss8	0.930322	0.00844331	pik3ca.S	1.63161	0.0333588	LOC108711502	2.32418	0.0478521	nsep1	0.950854	3.06e-05	shf.L	-0.763643	0.0337317	tcim.L	0.844475	0.0310057	hes6.1.L	1.25264	0.0422961	gfod1	1.37293	0.000114285	slx4.L	0.738603
LOC108712218	2.69408	0.00133037	vstm2b.L	1.91339	0.0180937	rdh10.L	1.5406	1.54e-07	rasd1.S	1.63595	1.95e-05	aldh1l1.L	1.60947	0.000136672	mfsd11.L	1.09132	1.34e-06	znf605.S	0.339517	0.0319499	klhdc10.L	-1.31291	0.017932	tdg.S	0.929811	0.0288304	samd12	1.62976	0.00233395	Xelaev18025740m	2.32177	9.34e-08	cirbp.S	0.94948	5.43e-06	parpbp.S	-0.766858	0.0246524	rbm34.L	0.843558	0.0297602	trim8	1.25133	0.00254093	slc25a34.L	1.37022	0.0288306	mettl17.L	0.737049
cdk5r1.L	2.68539	7.56e-05	prdm14.L	1.90786	0.00393665	armc1	1.53982	0.00615469	gata3.L	1.63397	2.97e-05	nrg1.L	1.60881	0.00260102	hspbp1.L	1.09123	0.0029788	hnrnpul2.L	0.339211	0.012355	acox2.L	-1.31699	0.0190018	LOC108711131	0.927147	0.0433439	poc1a.L	1.6295	0.00808674	hist2h2ab.S	2.31681	2.11e-06	cirbp.L	0.949156	0.000367731	igf2r.L	-0.768241	0.00150622	wdr83os.L	0.843054	0.00122283	kit.L	1.25086	0.0456815	LOC108704568	1.3698	0.00281706	lhx5.S	0.733057
krt5.7.S	2.6814	3.44e-09	nefl.L	1.90784	0.00136852	loxl1.L	1.53952	8.97e-05	amotl2.L	1.63217	8.7e-08	pcdha13.L	1.60683	1.34e-05	rab40c.L	1.09079	0.000923954	las1l.L	0.336514	0.0408275	styx.L	-1.32178	0.000136922	rpl17-c18orf32	0.925456	0.00238203	zfand2b.S	1.62942	0.0154121	LOC108711841	2.31214	0.0168841	xrcc1	0.948042	0.0354915	tmem39b.L	-0.769752	0.00620843	wsb1.L	0.842672	8.75e-05	fut3.L	1.24902	0.00040427	cyb561.L	1.36432	0.000327834	sbno1.L	0.732441
LOC108699904	2.6722	1.02e-13	fos.L	1.90391	1e-07	krt18.S	1.53875	5.69e-06	gins1.S	1.62765	0.000104358	fam53a.L	1.60324	0.000172323	LOC108695577	1.08596	0.0118612	carm1.L	0.334682	0.0209405	inf2.S	-1.32503	0.00405292	ifrd1.S	0.925054	0.0363497	LOC108704569	1.62528	0.0352185	irf8.S	2.31059	0.000247001	rnf135.L	0.947611	0.0428171	wwp1.S	-0.773179	0.0339276	arglu1.S	0.842213	0.0305785	comt.2.S	1.24243	0.00303406	LOC108705674	1.36365	0.00565279	rbm5.L	0.729186
top2b.L	2.67044	1.96e-17	Xelaev18003957m	1.90218	1.01e-06	esr-5.L	1.53756	3.68e-05	f2.L	1.62759	0.0466663	ets1.L	1.60231	0.000191038	epha2.L	1.08285	1.67e-05	MGC80893	0.327985	0.0225652	zbtb16.S	-1.32552	0.027911	LOC108715136	0.925003	0.0336854	nek5.L	1.62439	0.0301364	hes3.1.S	2.31019	0.00011243	parp1.L	0.94469	0.00400177	loc100158433.L	-0.778832	0.00965552	uba52	0.84192	0.0116144	ptbp3.L	1.24021	0.0264276	phldb3.S	1.36315	0.00767232	ankrd50.L	0.725852
LOC108704223	2.66983	0.0209378	nradd.L	1.9018	4.65e-25	hes3.1.S	1.53663	0.0246721	post10.L	1.62648	0.000254333	fzd10.S	1.60225	9.44e-05	khdc4	1.07443	0.00534916	snrpc.S	0.326491	0.0271398	arhgap21.L	-1.32983	0.000274177	mpv17.L	0.922836	0.0428361	spef2.L	1.62415	0.0214924	fgfr2.L	2.30587	0.000439532	map3k1.L	0.943362	0.00608908	zfp661	-0.779359	0.0139793	cltc.L	0.841585	0.00138166	znrf3.S	1.23993	0.00588083	chkb.S	1.36201	0.00649881	lrig2.L	0.722031
LOC100158389	2.66818	6.78e-13	LOC101731753.L	1.90077	0.0427837	btg2.S	1.5359	0.0109133	pax3.L	1.62591	9.43e-06	prex1.S	1.60217	9.12e-06	emc4.L	1.07052	0.00785543	dcaf7.S	0.325608	0.0494238	ankrd54.L	-1.33641	0.0176844	bcorl1.L	0.922611	0.0385412	tchh	1.61545	0.0123867	xetrov90011961m.L	2.30205	3.6e-06	tsc22d1.L	0.939132	9.88e-05	snx13.S	-0.78065	0.044887	eif4e.L	0.838977	0.00300226	znf229.L	1.23719	0.00335519	sox1.S	1.35935	0.0422443	atf4.S	0.721893
Xelaev18035393m	2.66784	0.00609215	sox18.L	1.90009	4.89e-10	slc29a3.L	1.53444	0.0208113	zmynd8.S	1.62336	7.41e-08	1700017n19rik	1.59968	0.039002	lrp10.S	1.06746	0.0439472	mfap1.L	0.325499	0.0449983	iffo1.L	-1.3381	0.0058676	anxa4.L	0.920012	0.0385412	kiaa0556.L	1.61294	0.0208543	loc100487022.L	2.30041	0.00864686	mlec.S	0.938722	0.0091004	lrp1.L	-0.781055	0.0264114	kmt5b.L	0.838166	0.0216139	rsph1.L	1.23658	0.00550953	lrp10.S	1.35342	0.00146654	ptp4a2.L	0.721104
mars2	2.6563	0.00236517	tmcc1.S	1.90005	6.25e-24	rasa3.L	1.53375	0.000325634	sorcs1.S	1.62196	0.00481278	mcc.S	1.59622	0.0152818	abcb9.L	1.06264	0.0194371	rnps1.S	0.319541	0.0305774	tmem57.L	-1.33984	0.00106935	LOC108715172	0.918937	0.0110093	arl6ip1.S	1.61224	0.00639512	LOC108719494	2.29994	4.46e-05	asb7.L	0.937201	0.0223389	cry-dash.L	-0.785543	0.029531	ndufa8.L	0.83772	0.0215794	prdm2.L	1.23561	0.0073625	tmem127.S	1.35296	0.00414244	ddit4.S	0.720957
Xelaev18037271m	2.65435	0.019301	notch2.L	1.89767	0.00127025	tfap2b.S	1.53115	0.00897422	zfp36l1.S	1.62193	4.37e-08	limd2.S	1.59609	0.00151593	tgif2.L	1.05055	0.000335215	f11r.L	0.318494	0.018117	ccnb1.L	-1.34149	0.0436417	dgkd-like.S	0.91596	0.0301198	nfkb2.L	1.61046	0.0281499	epn3.L	2.29917	0.0400172	prc1.L	0.934511	0.0459234	efcab14.L	-0.787281	0.0376768	ap1s3	0.836473	0.0108485	agrn	1.23532	0.0422961	znf268.L	1.3524	0.0138419	ctps1.S	0.717487
sall1	2.64998	0.000191895	nrip3.S	1.89444	0.0232934	LOC100495222.1.L	1.52885	0.00108759	fhl3.S	1.62072	0.00431598	cfp	1.59376	0.00294811	eef1a1o.S	1.05044	0.0155033	LOC108709949	0.316194	0.0463894	sec22a.L	-1.34476	5.46e-12	efna3.L	0.915422	0.00715604	rnf145l.L	1.60976	0.0256356	ccdc181.S	2.29449	0.0313754	rarg.S	0.934366	0.0299628	picalm.1.S	-0.78792	0.0469712	net1.S	0.835165	0.000266155	lsm1.S	1.23447	0.031211	LOC108700186	1.35147	0.00984494	rap2b.S	0.715044
pcdha13.L	2.64735	7.99e-05	Xelaev18026940m	1.8944	0.00217951	gadd45g.S	1.52299	1.64e-12	stap1.L	1.61973	0.000346623	rnf149.S	1.5929	0.0132641	hic2.S	1.04945	1.52e-07	eif3d.S	0.315646	0.0185885	kctd9.L	-1.34896	0.00612978	Xelaev18027269m	0.915122	0.00824249	arfip2	1.60937	0.0215405	ventx2.1.L	2.28892	0.00208525	nadk2.S	0.932447	0.0485571	madd.S	-0.790852	0.040667	fam195a.L	0.835104	0.0046094	kiaa1324.S	1.23404	0.00166708	ralb	1.3464	5.38662e-13	cables2.L	0.713242
Xelaev18037313m	2.64256	0.00411234	nfkbiz	1.89389	2.28e-09	capn8.2.L	1.52208	0.0184911	LOC108700791	1.61572	0.00184579	ncam2.S	1.59284	0.000622842	Xelaev18033924m	1.03959	0.0133716	fxr1.S	0.315066	0.032365	tmem169.L	-1.35229	0.0231298	ptgfrn.S	0.910965	0.0426092	gmpr2.S	1.60572	0.0298691	LOC108701134	2.28889	1.01e-05	gmps.L	0.930505	0.0355645	MGC115657	-0.801211	0.0176144	slc35a2.L	0.83327	0.0193623	ralgps1.S	1.23374	0.048247	plekhn1.L	1.34547	7.01538e-09	atf4.L	0.712191
efemp2.L	2.64175	0.00040315	Xelaev18000337m	1.8916	2.36e-09	arl6ip1.L	1.52058	0.00959197	Xelaev18039582m	1.61337	0.00617798	ccdc68.L	1.59187	3.05e-05	srsf7.S	1.03593	0.00238914	ddx46.L	0.309706	0.0296339	acod1.S	-1.35307	0.00721841	fam107a.S	0.909586	0.0258367	cpt1a.L	1.60152	0.000415673	pvrl1-like.2.L	2.2868	0.00345649	LOC100505446	0.930063	0.0126701	git2.L	-0.801827	0.0285495	c12orf43.L	0.830405	0.0498964	zfc3h1	1.2308	1.42e-05	htra1.S	1.34546	0.00598776	dgat1.L	0.7113
syt10	2.63126	6.02e-05	epn1.S	1.88674	1.92e-06	slc8a1	1.51975	0.0308215	bcam.L	1.61121	0.028753	LOC108717763	1.59109	2.04e-06	scube2.L	1.02938	0.0249607	ddx39a.S	0.307817	0.0297453	cmtm7.S	-1.3574	0.0244927	cers2.L	0.909174	0.0250766	LOC108705534	1.59957	0.0154529	efnb2.S	2.28444	0.00432663	e2f7.S	0.927611	0.022393	hells.S	-0.802758	0.0208286	ptrh2.L	0.828728	0.00879564	alad.L	1.23056	0.0272894	LOC108709393	1.34442	8.05401e-09	znf740.L	0.708253
emp2.S	2.63053	6.21e-08	LOC108698245	1.8857	0.00511739	gfpt1.L	1.51711	4.2e-13	impg2	1.60993	0.0111542	tmem238	1.59059	0.000368486	prss8	1.02545	0.00989245	rnf10.L	0.304403	0.0373677	tgds.S	-1.36134	0.000705437	rps2.L	0.908201	0.00538853	nfe2l2.L	1.59685	0.0212374	styk1	2.27476	0.0434	rpl37a.L	0.924819	0.0413692	rassf3.S	-0.802963	0.0406726	nxpe3l.6.L	0.828586	0.0178304	fam199x.S	1.22933	2.37e-05	LOC108718254	1.34092	0.00593136	sox11.L	0.707712
Xelaev18018970m	2.62694	1.76e-05	LOC108701822	1.88364	0.00188721	apcdd1.S	1.51613	1.01e-07	xepsin.L	1.60981	0.000214944	prpsap1.S	1.58726	2.72e-05	sall3.L	1.01386	0.0152335	sec23b.S	0.302851	0.0310075	fry.L	-1.36498	0.00851847	fam193a.L	0.908043	0.00361211	dnaaf3.L	1.59522	0.00577825	abcb1	2.27275	1.18e-06	b4galt3.L	0.923043	0.0259035	slc35c1.S	-0.809376	0.0363361	rpl37.L	0.828117	0.0228194	klf6.S	1.22865	0.0169703	rab26.L	1.33844	0.0123533	kif11.S	0.70514
upk3b.L	2.62664	0.0166433	LOC108705022	1.88056	1.12e-08	mybpc2.L	1.50949	0.000169347	sept12.L	1.60692	4.64e-06	1700030j22rik	1.58624	0.00358882	asna1.L	1.01257	0.0240336	znf207.S	0.300388	0.0383572	marchf2	-1.36567	0.042818	sptan1.L	0.907722	0.00333755	nipal3.L	1.59501	0.0434301	LOC108703754	2.26969	0.00827922	LOC108700281	0.920893	0.0284476	abr.S	-0.810016	0.0176999	zfand5.S	0.827536	0.0054378	slc35c1.L	1.22603	0.00880434	mab21l2.L	1.33819	0.00533154	srsf7.S	0.703865
p2ry2.L	2.62413	7.01e-12	klf5.L	1.87917	1.02e-17	lama3.L	1.50869	0.00542698	cemip2	1.60321	8.11e-05	rybp.L	1.58597	6.39e-06	rnd3.L	1.01021	0.0126749	eif3i.L	0.297244	0.0476942	rnf19b.L	-1.36668	8.38e-06	LOC108706589	0.907501	0.0384403	cib1.S	1.59327	0.00837006	Xelaev18005230m	2.2672	0.024605	atp1b3.L	0.919493	0.0485461	alg12.L	-0.81246	0.00936272	acy3.L	0.826897	0.0140277	fam120c	1.22373	0.00310023	hap1.L	1.33441	0.0323403	sgk223.L	0.703064
Xelaev18006325m	2.62041	0.0409242	kit.S	1.87705	8.64e-10	zic3.L	1.50702	0.000165292	itih5.L	1.60108	0.0382413	was.S	1.58486	5.07e-05	tcf7l1.L	1.00972	0.0277702	ewsr1.L	0.290336	0.0429115	acap3.L	-1.36933	0.0216504	kmt2e.L	0.906708	0.0326231	snx33.L	1.59123	0.03651	LOC108715921	2.26435	0.0101689	tceb3.S	0.914945	0.0108872	zmynd19.L	-0.820656	0.0328364	tmem183a.L	0.825521	0.00644035	fam83a.S	1.22236	0.0129122	lrig3.S	1.33338	0.00422315	atp6ap2.L	0.701251
trpv6	2.61582	3.13e-11	krt.L	1.87631	0.0128213	rhpn2.L	1.50529	3.75e-08	kcnj2.L	1.6009	0.0371828	gns.S	1.58437	1.55e-09	lrp6	1.00949	0.0155159	gtf2f1.L	0.288053	0.0342272	efna5.L	-1.37768	0.048987	arhgap5.L	0.900369	0.0327606	LOC108698123	1.58989	0.0173083	ccne2.L	2.25128	0.00018909	znf592.L	0.910011	0.0308334	pgm2l1	-0.82313	0.0294504	LOC108713924	0.825086	0.00550954	capn1.L	1.22033	0.00015308	LOC108695506	1.33307	6.65083e-06	gla.S	0.701135
pdgfra.L	2.61408	1.38e-10	Xelaev18002446m	1.8758	0.000628825	loc108718659.S	1.50036	0.031798	bora.L	1.60021	1.91e-13	dgkk.L	1.58356	8.12e-05	d17h6s53e	1.00564	5.95e-06	thrap3.L	0.287926	0.0317777	rif1.S	-1.38156	0.00295514	rpl7.L	0.900056	0.0313903	bbip1.L	1.58898	0.0380744	MGC115235	2.24903	0.0251393	awat1.L	0.909192	0.0404855	tprn	-0.823533	0.0110873	mpdu1.L	0.824446	0.0419291	slc35f5.L	1.2195	4.87e-05	Xelaev18007686m	1.33132	0.0399394	irs4.S	0.694778
LOC108712894	2.61373	0.00771141	ccnb3.S	1.87069	5.18e-10	LOC108704672	1.4986	2.36e-05	LOC108717955	1.60014	1.94e-08	gngt2.1.S	1.5824	0.0333404	sfpq.L	0.993678	0.0218209	lemd3.L	-0.299905	0.0331244	tmcc2.S	-1.38156	1.75e-05	psmb3.L	0.898412	0.0194358	jun.S	1.58891	0.0283186	LOC108715808	2.24855	0.000336001	ubc.L	0.908829	0.000793925	dgkq.L	-0.824062	0.0323515	ap1m2.L	0.822903	0.00927105	greb1l	1.21736	1.75e-07	ckap5.L	1.32811	3.27875e-05	gldc.S	0.693828
smad7.L	2.61005	6.47e-30	tbx6	1.86847	0.0186785	il11ra.L	1.49814	0.0368012	capn13.S	1.59916	0.000635974	eya2.S	1.5794	4.46e-10	hist1h4d.L	0.992995	0.0117892	kpna3.L	-0.323072	0.0472122	tubgcp3.L	-1.38596	0.0222439	cltc.L	0.898337	0.00101614	ift46.L	1.58879	0.00632064	lpar2.L	2.24815	2.15e-07	hmgb3.L	0.907167	0.000620893	pign.S	-0.825172	0.0474017	cep170b.L	0.822109	0.0225724	osbpl8.L	1.21482	0.000184921	lsm14b.L	1.32592	0.000180611	ptgs2.L	0.6926
MGC52759	2.60664	0.000337142	Xelaev18043506m	1.86829	2.68e-10	cdk15.L	1.49779	1.02e-05	cfp.L	1.59891	0.00339244	c15orf39.S	1.5793	1.13e-07	ins	0.990736	2.75e-06	pold2.L	-0.37018	0.011048	dnajc13.S	-1.38665	0.0167731	cops5.S	0.896049	0.00646202	ptprn.S	1.58782	0.0127971	LOC108700779	2.24	0.00481732	slc17a9.L	0.903826	0.0157946	smn2.S	-0.826527	0.00676234	ube2n.S	0.821472	0.0139407	ercc4.L	1.21456	0.0023867	hes4.L	1.32385	2.56289e-08	pim1.L	0.689706
st6galnac2.S	2.60638	0.000656085	Xelaev18008846m	1.86758	0.00638989	pcdh10.S	1.49689	0.0156001	sema6d.S	1.59642	3.25e-09	cebpd.L	1.57697	7.12e-05	kiaa0232.L	0.989582	0.0395743	adnp.L	-0.373773	0.0321337	znf577.S	-1.3903	0.0222439	parp1.L	0.895267	0.0184703	ankdd1b.L	1.58761	0.00798148	rdh10.L	2.23286	1.36e-09	slc7a4.L	0.903472	0.000474148	c2orf49.S	-0.827424	0.0406726	LOC108717923	0.821471	0.0175634	rasgef1b.L	1.2133	0.0233576	sall3.L	1.32365	0.035937	fkbp1a.L	0.688927
loc108703073.S	2.60187	0.00172654	chrd.L	1.86714	4.55e-11	mig30.L	1.49624	5.78e-07	slc8a1	1.595	0.000173789	prkci.S	1.57243	2.42e-08	rnf38.L	0.98557	0.00940356	gabpb2.S	-0.378419	0.0423554	rgs12.S	-1.39613	0.000491139	rps3a.S	0.894896	0.0230436	map4k3.L	1.58747	0.00467118	id3.L	2.23151	0.000668334	midn.S	0.900404	0.00207872	snx7.L	-0.828017	0.00114355	herpud1.S	0.821031	0.0420107	slc39a6.S	1.21269	0.0344278	asb2.S	1.32184	0.0418022	grx5	0.687917
LOC108698352	2.59548	0.000338565	map2.S	1.86659	0.0230461	tpbg.L	1.49595	6.58e-08	hsf3	1.59483	7.94e-06	pitpnm3.L	1.5723	0.0441441	faxc.L	0.984707	0.00469116	mast3.L	-0.38242	0.0291012	zic2.L	-1.39693	0.0098733	rnf41.S	0.894177	0.0114353	dnali1.S	1.58628	0.0193174	cdx2.L	2.23106	0.0377279	utp15.L	0.899512	0.0238866	lin9.L	-0.828025	0.00329754	kiaa1324l.S	0.820524	0.034793	slc9a3r2.S	1.21116	0.0045694	chst2.L	1.31956	0.00199153	susd6.L	0.686324
rgmb.S	2.58153	1.82e-11	lrrc56.L	1.86477	1.72e-22	calb2.S	1.49269	0.00882474	adam9	1.59452	9.5e-05	Xelaev18001994m	1.5685	0.0181433	angpt4.S	0.981922	0.0422805	trappc8.L	-0.384541	0.0302448	MGC68639	-1.40245	0.0214823	sspo.L	0.893517	0.0146424	pgm3.L	1.58403	0.0462544	chkb.S	2.23104	0.0126582	chd2.L	0.898998	0.037192	dgkz	-0.833069	0.030111	elof1.L	0.819989	0.00505671	mfsd6l.L	1.2089	0.00186704	kiaa0232.L	1.31955	0.0435247	zmcm3.L	0.683624
arhgef40.S	2.58024	0.0497825	aplnr.L	1.86387	3.62e-12	phlda1.S	1.49203	0.0210024	arl8a.S	1.59279	3.24e-06	cdkn2c.S	1.56816	0.00274778	e2f7.S	0.979251	0.00166631	xk	-0.395257	0.024382	fam102b.L	-1.40963	0.00315234	arl4c.S	0.892602	0.0411912	tmcc1.S	1.58368	0.0377664	LOC108707322	2.22745	0.000170031	hdac7.L	0.89705	0.0402944	tubg1.S	-0.834523	0.00198443	foxo4.L	0.819455	0.00882626	Xelaev18030675m	1.20794	0.00919012	elf1.L	1.31736	0.00852796	sf3b5.S	0.683614
glis2.S	2.56158	0.0356033	znf608.S	1.86169	3.47e-09	rps21.L	1.49086	0.0317061	atp13a-like.S	1.59202	0.00213138	tmem200c.S	1.56458	0.0212895	esco2	0.976987	0.0416302	trmt13.L	-0.397569	0.0271544	patl2.L	-1.42069	0.0103336	rpf1.L	0.89139	0.0240032	bbs1.L	1.58293	0.0391035	muc2	2.22236	2.69e-06	cdca4.S	0.89476	0.0304051	tcf19.L	-0.840384	0.0256477	LOC108713255	0.819215	0.0197574	hprt1.L	1.20763	0.012926	bicd1	1.31731	0.0283385	rpsa.L	0.680728
sh2d3c.L	2.55721	1.73e-09	dusp1.S	1.86085	8.18e-09	slc2a13.S	1.49052	0.00144191	lsp1.S	1.59001	7.04e-08	b4galnt4.S	1.56391	0.000186661	LOC108717645	0.976941	0.0093549	per3.S	-0.401809	0.00631286	aktip.L	-1.42217	0.0414925	luc7l2.S	0.890398	0.0271623	fbxo46.L	1.58006	0.0366875	LOC108719789	2.22176	0.00299419	rpl23.S	0.892805	0.0347467	cep120.L	-0.840942	0.0194257	ptma.L	0.814487	0.0011618	nfe2l3.S	1.20496	0.0208343	LOC108705992	1.3126	0.0167532	slc25a28.S	0.678866
Xelaev18005946m	2.55592	0.00174675	guca1a.S	1.85961	0.00110217	chrd	1.48441	0.0060644	sowahc.S	1.58986	0.000165532	traf4.L	1.5626	1.46e-07	pars2.L	0.975905	0.0364038	prkaa1.S	-0.403354	0.0174975	palb2.L	-1.42779	0.0233617	snrnp200.L	0.888935	0.0322959	xepsin.L	1.57501	5.65e-09	cldn6.S	2.22072	3.25e-05	rfx2.L	0.891959	0.0312396	dcp1a	-0.842541	0.0245772	tcf3.L	0.81412	0.0377212	Xelaev18043419m	1.20394	0.0214879	evpl.L	1.30942	1.6863e-05	cbx5.L	0.676074
krt5.7.L	2.55492	4.13e-08	nudt22.L	1.8578	8.01e-37	fndc3a.L	1.48435	2.03e-09	gal.2.S	1.58751	0.0221888	Xetrov90014299m.L	1.56161	2.05e-10	cdk9.L	0.974606	0.0142623	kctd5.L	-0.414238	0.0244684	LOC108709196	-1.45399	0.000517202	paxip1.S	0.887032	0.018857	tbccd1.L	1.57443	0.0440724	tubb2b.L	2.21997	0.0132242	chst2.L	0.891751	0.0331464	kdm5c.S	-0.843966	0.00775572	cln3.L	0.813595	0.0249476	fam174b.S	1.20325	0.041361	fbxl20.S	1.30661	8.75106e-05	hmgn3.S	0.674632
LOC108695506	2.55207	1.55e-19	fzd7.L	1.85669	8.76e-13	prr5l.L	1.48398	6.79e-08	mnt.L	1.5859	1.32e-05	kazn.S	1.5599	0.00027022	srsf2.L	0.969152	0.0493672	dnajc14.S	-0.421405	0.0291012	cracr2b.L	-1.45417	0.0236329	lmo4.2.L	0.886585	0.0495475	gnb3.S	1.57427	0.0254286	slc2a2.L	2.21899	0.00274399	rbm12b.L	0.890509	0.00559807	dip2b	-0.844544	0.0386789	mfsd6l.L	0.813568	0.00506052	timm17a.L	1.20014	0.000157815	LOC108718018	1.3039	0.0346477	ptgs2.S	0.67188
lpar2.S	2.55205	2.65e-10	Xelaev18016751m	1.85652	0.0373655	LOC108713032	1.48272	0.034398	a4galt	1.58543	1.99e-05	siglec1.L	1.55693	0.0168913	sh3bp4.S	0.968023	0.048867	eif6.L	-0.423518	0.0198041	slc30a5.S	-1.4586	0.00469914	gps2.S	0.885232	0.0316339	vtcn1.L	1.57402	0.0456927	rbms2.L	2.21771	0.012816	msl1.S	0.889781	0.0119875	shkbp1.L	-0.844741	0.0194257	cyp4b1.2.L	0.813438	0.0362589	nlrc4.L	1.19983	0.0135437	LOC108699863	1.30203	5.42315e-06	rpl23.S	0.669571
ca14.L	2.55002	6.6e-10	cerk	1.85523	1.11e-10	rreb1.L	1.48265	4.34e-08	slc4a4.S	1.58529	0.000422282	cfap54	1.55562	3.35e-06	ca14.L	0.967846	0.0388906	hmbox1.S	-0.423915	0.0473307	camsap1.L	-1.4603	0.000140472	pik3r1.L	0.885054	0.0142423	rgs12.L	1.57394	0.0351773	znf581.S	2.21629	0.0473836	hsp70.L	0.883917	0.0389885	znf234.L	-0.844849	0.0262045	arid3a.S	0.812132	2.85e-05	endod1.L	1.19882	0.000248852	aldh1l1.L	1.29908	0.00291353	trim36.S	0.668664
trpm4	2.54764	0.0356783	Xelaev18015899m	1.85236	0.0388841	arrdc2.L	1.48181	8.35e-06	popdc2.L	1.58393	0.000118138	sp7.S	1.5545	1.37e-06	tnk2l.S	0.965194	0.00313536	stam.L	-0.424622	0.0342272	lhx3.S	-1.46538	0.0077797	braf.L	0.884438	0.0479166	map3k10.L	1.57379	0.0441741	lhx5.S	2.21402	0.0204532	upk1a.L	0.882949	0.0319276	siva1.L	-0.846878	0.0220633	myl6.S	0.811957	0.00939915	pmm2.L	1.19743	0.0177573	LOC108709818	1.29822	8.05401e-09	cltc.L	0.663506
stard13.S	2.54691	1.81e-17	mcl1.L	1.85188	1.04e-26	loc108648340.L	1.48044	0.0186824	slc47a2	1.58338	0.00222121	sox5.L	1.55125	0.0237381	atf4.L	0.959339	0.00303469	ddx3x.S	-0.428565	0.00092352	slc25a37.L	-1.47454	0.003158	rbm12.L	0.883376	0.024569	fam3d.S	1.57358	0.0375948	MGC76328.L	2.20953	0.000375269	xpnpep1.L	0.882608	3.81e-05	cbwd1.1.L	-0.849668	0.026509	knl1	0.811446	0.0352078	tmem170a.S	1.19684	0.00392569	LOC108717645	1.29769	0.00255846	rabgap1l.S	0.663242
creb3l4.S	2.53882	0.00436519	LOC108706704	1.85026	0.000206812	spata13.L	1.47735	5.53e-14	pim1.S	1.581	0.000809606	mmel1.L	1.55099	7.1e-05	sgk1.S	0.951426	0.0443135	spag9	-0.432755	0.0283842	pigc.S	-1.47681	0.0180825	tomm70a.S	0.883084	0.0288304	cntrob	1.5718	0.0164094	ablim1	2.20759	0.0333946	slx4.L	0.880303	0.0320807	srgap2.S	-0.850556	0.00146912	ndufc2.S	0.811099	0.0078562	slc18a1	1.19378	0.0131979	krt.S	1.2959	1.05939e-05	znf653.L	0.662567
star.L	2.53551	0.00716094	rassf9.S	1.84515	0.0119864	LOC108699553	1.47579	0.0223888	sptb.L	1.5782	0.0446371	id2.S	1.55062	8.65e-07	fam174b.L	0.9441	0.0434431	trib2.S	-0.433063	0.0351125	dhx35.S	-1.48596	0.00278708	c21orf59.S	0.882116	0.034066	col1a2.L	1.56674	0.00256869	LOC108717645	2.20525	0.0131781	plk4.L	0.878911	0.0234581	rab31.L	-0.85333	0.0400415	ywhae.L	0.81051	0.00408618	myc.S	1.1934	3.83e-05	gpr161	1.29082	0.013903	vezf1.S	0.661247
sox17a.S	2.53433	2.93e-14	zmcm3.L	1.84476	1.6e-09	LOC108717369	1.47453	0.000780652	LOC108720136	1.57714	0.000635969	kalrn.S	1.5477	2.2e-07	slc7a3.L	0.940249	0.00432648	cdk8	-0.433071	0.0476948	ccnb1.S	-1.4913	0.00968176	setd1a.L	0.878641	0.0134618	s100g	1.5641	0.00448039	cyp27a1	2.19584	0.0242399	wdr83os.L	0.878896	0.000956866	LOC108695555	-0.857638	0.0443148	LOC108702843	0.810129	0.00874051	slc30a7.S	1.19275	7.69e-05	fam46a.L	1.2907	9.72199e-05	krt8.S	0.660578
socs2.L	2.53238	8.45e-10	ago2	1.8432	1.22e-09	fzd2	1.472	4.04e-07	mgst1.L	1.57707	0.00549904	ncoa3	1.54718	0.000566873	LOC108719517	0.937429	0.0200218	nsd1.L	-0.433277	0.00852444	socs1.L	-1.49914	0.00951779	psma6.S	0.877748	0.0223991	sipa1l3.L	1.56358	0.000339263	pnhd.L	2.19506	0.0476493	myef2.L	0.878012	0.000401416	cntrl.L	-0.863189	0.00135076	cfap77	0.809545	0.00308182	sntb2.L	1.191	0.0154303	terc.L	1.28555	0.00239052	unkl.L	0.659907
LOC108711244	2.52898	0.0165198	ngfr.S	1.843	1.51e-06	LOC108713701	1.47163	0.0404891	inf2.S	1.57529	2.9e-06	sema3f.S	1.54595	7.09e-05	rbm14.L	0.933143	0.000395835	pard3.L	-0.435348	0.0403559	Xelaev18019693m	-1.5014	0.0180671	ripk4.L	0.87529	0.0219093	efcab1.S	1.56275	0.00491545	LOC108702825	2.19405	7.38e-07	gpatch8.S	0.877128	0.0305788	fastkd1.L	-0.86462	0.0131111	c10orf88.L	0.808695	0.00150143	ccm2.S	1.18989	0.0162722	crebzf.S	1.28403	0.000870041	znf10	0.656789
wnt11b.L	2.52719	3.51e-79	Xelaev18012280m	1.84208	0.014906	LOC108707159	1.47117	8.69e-05	fbxo6.S	1.57503	0.00248146	tnfrsf10b.S	1.54431	3.26e-05	fth1a	0.931206	0.0170145	acot11	-0.437542	0.0307536	mid1.S	-1.50487	0.0057872	rsph9.L	0.873649	0.0113223	fam3a.L	1.56059	0.00673634	ackr3.S	2.18944	0.00115057	slc25a17.L	0.876243	0.0195844	cog1.S	-0.867422	0.0146523	rpl31.L	0.808026	0.00020221	apeh.L	1.18984	0.000499831	pvrl1-like.2.L	1.28326	0.04855	fbxo5.L	0.652705
sp8.S	2.52599	4.81e-07	pcdh18.S	1.83772	8.27e-06	sdc4.L	1.47097	4.8e-06	ackr3.S	1.57396	0.0073205	rab40b.S	1.54312	5.54e-06	mlec.S	0.930857	7.53e-06	nedd4l.S	-0.438427	0.0456724	cited2.L	-1.51303	3.61e-05	tiprl.S	0.870182	0.0391788	mfhas1	1.55813	0.0117444	klf17.L	2.18259	0.0141329	mcm6.2.S	0.876155	0.025368	slc25a36.S	-0.875193	0.0145827	bcl2l12.S	0.807033	0.030782	tmem45a.L	1.18817	0.0200752	Xelaev18003796m	1.28313	0.00218676	rbm14.L	0.649439
LOC108695521	2.52504	0.000844123	fzd6.S	1.83617	1.25e-05	dnajc6.L	1.46911	0.000604416	Xelaev18047127m	1.57055	0.00156926	slc6a13.L	1.54303	0.00017431	actb.L	0.926969	8.39e-07	lamp1.L	-0.439587	0.0179379	ago1.L	-1.51686	0.0120071	ccdc61.L	0.868346	0.0421982	tubb4b.S	1.55439	0.023413	fam193a.L	2.18184	0.00108616	sh3bp4.S	0.86903	0.0241195	ccdc158	-0.878457	0.00986199	wdr12.L	0.80687	0.0151933	LOC108698396	1.18758	0.0186586	LOC733379	1.27924	0.0174761	LOC108698063	0.642889
LOC108698374	2.52427	0.0186716	fam43a.S	1.83372	3.82e-14	apeh.L	1.46696	4e-06	LOC108701311	1.5694	1.55e-06	nfe2l1.L	1.54294	0.00115215	tgif2.S	0.923922	0.0290436	itsn1.L	-0.443093	0.00357066	pou5f3.3.S	-1.51686	0.0156503	xab2.L	0.865978	0.0216451	fam83f.L	1.55431	0.000322406	kit.L	2.18053	0.0104732	rpl36a.S	0.86897	0.00140688	myo10.2.L	-0.878954	0.00186292	rpl36.S	0.806525	0.0347426	hk2.S	1.1872	0.000858241	LOC108716428	1.27521	0.00326669	zbtb2.S	0.642437
mafb.S	2.51633	2.63e-09	ccdc141.L	1.83314	0.00083437	LOC108716735	1.46482	0.0311384	rab3d.L	1.56909	0.00220065	lef1.L	1.54166	1.69e-05	LOC108695519	0.922598	0.00729102	armc1.L	-0.444317	0.0291012	pik3cb.L	-1.51796	0.035787	enc1.2.L	0.862693	0.0182181	mid1ip1.S	1.55136	0.00493722	LOC108702579	2.18024	0.000400344	btbd10.S	0.86829	0.00542165	tctn2.L	-0.879537	0.0477701	rpl27a.L	0.80498	0.017114	gemin7.L	1.18715	0.0127917	gadd45g.L	1.27491	0.00294753	top2a.L	0.638831
itpka	2.50147	0.000101921	fhdc1.S	1.83246	9.78e-06	fank1.L	1.46281	0.0474517	LOC108718211	1.56866	0.000444103	hes7.1.L	1.5411	0.000120389	hmgn1.S	0.909573	0.0289376	pop4.L	-0.448534	0.0320733	foxh1.S	-1.51906	0.00138576	fnbp1l	0.862069	0.0383263	styk1.S	1.55094	0.00574117	fam110c.L	2.17884	2.09e-05	rpl34.S	0.867897	0.00242748	hells.L	-0.87974	0.0092979	hpgd.L	0.801845	0.00559183	napg.L	1.18577	0.00392435	sall4.L	1.2739	0.00413535	gng7.L	0.637084
Xelaev18044839m	2.49639	0.00470616	kcnab3.S	1.83175	2.73e-08	zfhx3.L	1.46255	5.6e-05	limd2.L	1.56685	0.020898	lhfpl2.L	1.54078	0.000123335	slc25a34.L	0.906467	0.0319703	suv39h2.S	-0.449897	0.0369506	hprt1.L	-1.51993	0.0478147	mrpl27.L	0.862025	0.0398922	specc1l	1.5487	0.0080111	Xelaev18001309m	2.17686	0.0036473	rps2.L	0.866369	0.00494198	dcaf10.S	-0.882141	0.00777823	rpl36.L	0.800248	0.0381749	elf1.S	1.18505	0.00174322	zbtb10.S	1.27046	0.000657248	cdc34.S	0.634243
LOC108716562	2.49065	2.24e-05	hao1.L	1.83162	0.000111226	id3.L	1.45949	7.77e-05	caskin2.L	1.56455	0.0022457	fgfrl1.L	1.53933	0.00102446	trim36.S	0.90473	0.0229218	rnf25.L	-0.450382	0.0111571	plcl2.S	-1.52471	0.0385284	rpl21.L	0.860008	0.00686824	pick1.S	1.54732	0.0285969	rassf7.L	2.17592	3.38e-06	selk.S	0.86427	0.0426912	pid1.S	-0.88501	0.00289406	ankhd1	0.796187	0.00173458	LOC108709773	1.18495	0.00393002	rhob.S	1.27003	4.22602e-08	epha4.L	0.633992
prph.S	2.48497	0.0204249	txnip.S	1.83147	0.000436705	kcna3.L	1.4569	0.0335823	ttll3	1.56371	0.00318115	pias3.L	1.53442	0.0001715	gfpt1.S	0.904353	0.00138659	arhgap11a.1.L	-0.450923	0.00144928	c1orf116.L	-1.52748	0.00293353	MGC81028	0.858687	0.038693	slc4a1.S	1.54256	0.00471279	rarg.S	2.17242	1.08e-05	rfx2.S	0.862911	0.0350564	fam20b.S	-0.887922	0.0341991	vangl1.L	0.796124	0.0116652	use1.L	1.18471	0.0192109	LOC108706094	1.25879	0.042469	rnd1.S	0.633064
hhip.L	2.48292	0.00596478	lhx1.L	1.83108	2.2e-24	klf10.L	1.45504	0.00871743	col5a1.L	1.56301	0.000913945	tmem79.L	1.53367	5.67e-07	dusp8.S	0.904252	0.0263693	zfyve28-like.1.S	-0.452066	0.0192638	arhgap26.S	-1.52836	0.00120154	kif18a.L	0.858343	0.0455686	plpp5.L	1.54246	0.0473318	LOC108714321	2.16996	0.0348586	rps4	0.862776	0.00227481	zfyve28-like.1.S	-0.887924	0.0323515	isg20l2.S	0.795444	0.0026402	c22orf39.L	1.18443	0.000694852	slc18a2	1.25004	0.0364428	pvrl2.L	0.631953
fosl1.L	2.48153	1.01e-11	itga6.S	1.8307	0.0020214	LOC100489554.L	1.455	0.00066286	greb1l	1.56014	4.67e-11	LOC108696316	1.5326	0.00185201	ankrd50.L	0.903331	0.0106631	zdhhc8.S	-0.452826	0.0241622	adh5.L	-1.54009	9.22e-05	ncoa6.L	0.857881	0.0258159	mob2.2.L	1.54	0.000655113	cldn23	2.16995	1.51e-05	nipal4.S	0.861535	0.0050434	fam53c.S	-0.889041	0.0353852	itpka	0.794524	0.00846459	foxn4.L	1.18328	0.000841691	klf5.L	1.24872	0.00229633	rfx2.L	0.62391
tiparp.S	2.47678	0.000133524	hsp90aa1.1.L	1.82863	0.00838323	hlx	1.45341	2.08e-05	ell.L	1.55974	5.56e-07	mid1.L	1.53241	6.96e-07	LOC108695511	0.887734	0.0257962	phax.S	-0.458414	0.034379	c11orf96.S	-1.54095	0.0098733	rnf111-b	0.857665	0.0128122	capn8.1.S	1.53888	0.0484858	pgbd4	2.16703	4.17e-06	LOC108709832	0.861214	0.00216361	phkg2.L	-0.889719	0.0270658	tctex1d2.L	0.793785	0.0445593	elovl3.S	1.18314	0.0141276	stard10.L	1.24692	0.00740937	brd2.S	0.621421
fam83b.S	2.47473	0.0010067	gss.L	1.82447	0.00838698	trim29.L	1.45191	0.000361228	slc38a3	1.55959	0.000740566	znf229.L	1.531	0.00166277	mat2a.S	0.878856	0.0415379	nde1.S	-0.45967	0.0158641	stc1.L	-1.54796	0.0187343	smg1.L	0.856753	0.0226807	angpt4.S	1.53704	0.0107781	LOC108698396	2.1604	0.0110928	sox15.L	0.860825	0.0304051	znf367.S	-0.893277	0.0445181	akap2.L	0.793518	0.0382411	ciart	1.18065	0.00130023	rbm5.S	1.24572	9.08044e-06	dnajb1.L	0.620909
gs17.L	2.46576	1.57e-23	Xelaev18034023m	1.82428	1.07e-11	hs6st1.L	1.44969	8.34e-07	pcdh8.S	1.55795	0.00390295	sgpp1.L	1.53094	0.000874996	irs4.S	0.873941	5.67e-11	rffl.L	-0.460097	0.00636371	mkl1.S	-1.56152	0.0140032	tmed1	0.856686	0.049254	gne.S	1.5347	0.0193094	ras-dva1.L	2.15591	2.32e-07	ctps1.S	0.860487	0.0254902	nfxl1.L	-0.894065	0.00158624	uqcr10.L	0.793509	0.0419291	man2a1.L	1.18049	0.00027148	notch3.L	1.24551	0.0058065	hnrnpa1.S	0.611392
cacnb2.L	2.45717	0.00118918	rbl1.L	1.81975	8.28e-23	vit.L	1.4477	0.0288198	Xelaev18034532m	1.55528	0.00249374	cd82.L	1.52994	0.00035343	dzip1.L	0.871426	0.00883494	c1orf84.L	-0.460639	0.0330065	LOC100127794.L	-1.57278	0.000122272	znf593.L	0.854633	0.0354377	cep170b.S	1.53043	0.00681079	azin2.S	2.15323	4.94e-07	chd3	0.860367	0.0185504	mark2.S	-0.894277	0.0227701	micos13	0.793444	0.0206347	slc30a7.L	1.17695	0.00197169	fam43a.S	1.24259	0.000165654	slc27a3.L	0.609669
xetrov90011961m.S	2.45453	0.000232077	LOC108706156	1.81723	1.08e-06	anxa6.L	1.44559	0.00505661	pcca	1.55379	0.039306	cdh6.S	1.52879	0.00759948	coq10b.L	0.866841	0.000268113	zc3h7a.L	-0.462118	0.035839	cdc6.S	-1.57707	0.000803628	dip2a	0.854577	0.0460952	ganab.L	1.53018	0.0444185	tfap2a.L	2.1511	0.00692265	rps27a.S	0.859492	0.0238866	scap.L	-0.895583	0.0403485	utp15.S	0.790847	0.000766601	Xelaev18039917m	1.17643	0.0052578	LOC108711832	1.24069	0.0324049	nfrkb.L	0.598633
Xelaev18022168m	2.45379	0.00271255	LOC108706543	1.81693	5.16e-06	crebl2.L	1.44056	0.0423075	LOC108715348	1.55075	9e-17	mdk.S	1.52783	3.74e-09	ptma.L	0.864231	0.0123018	dpagt1.L	-0.46217	0.0120215	LOC108695571	-1.57714	0.00217922	ttf2.S	0.853081	0.0343779	thbs1.L	1.52785	0.0212828	LOC108698216	2.14874	0.0168384	prmt1.S	0.853558	0.000647713	trpv4.L	-0.895631	0.00931837	elovl7.L	0.790446	0.000228046	ahnak.L	1.17431	0.00368138	znf703.L	1.23848	0.00244218	epcam.L	0.597302
sh3bp4.L	2.45333	6.31e-26	Xelaev18010420m	1.81549	0.000499999	dlx5.L	1.44004	0.0107372	tpr	1.54835	0.00683438	h2afy2.L	1.52732	0.000290607	stc1.L	0.860825	0.045823	txlng.S	-0.463681	0.0170096	LOC108717918	-1.57835	0.0273161	taok2.L	0.852166	0.0289427	snai1.S	1.52699	0.0102215	slc35f6	2.13716	0.00592051	hmgn1.L	0.852692	0.00088726	poc5.L	-0.896845	0.0131675	slc22a5.L	0.790385	0.0110282	slc19a2.L	1.17357	6.68e-06	ing4.L	1.23718	0.00206485	litaf.L	0.596471
lrig3.S	2.4439	4.45e-39	dennd2c.S	1.81422	0.00319211	sdhaf2.S	1.43955	0.0141827	pcdh18.S	1.54698	0.00188381	hao2.L	1.52421	2.16e-08	isg20l2.S	0.860074	0.0483003	apc.S	-0.464582	0.0323503	aak1.S	-1.59008	0.00117952	bcor.S	0.852082	0.0135228	slc9a3r2.S	1.52481	0.0158646	plk2.L	2.13591	0.00186007	hmgb2.S	0.850377	1.66e-05	jmjd4.L	-0.904294	0.0199684	rps6.L	0.789277	0.0025576	tdg.S	1.17221	7.38e-06	ckap4.S	1.23566	0.000164383	prmt1.S	0.592365
usp43	2.43888	0.00279364	kcnk5	1.81267	1.45e-15	LOC108696274	1.43951	0.0492638	fam3a.S	1.54657	3.18e-11	foxa2.L	1.52303	2.13e-07	ralb	0.858296	0.0161162	b4gat1.L	-0.465792	0.0239403	dock9	-1.60526	0.00203564	znf462.S	0.850694	0.0449523	cenpj.L	1.52378	0.0158984	atf3.L	2.1316	0.0173935	leprotl1.L	0.846237	0.0458722	dcp1a.S	-0.905082	0.0270658	ifrd1.L	0.789198	0.019674	tll1.S	1.1714	0.0150389	MGC80567	1.23348	0.049557	tgif2.S	0.591039
nhs.L	2.43714	0.000294721	fgf20.S	1.80828	6.52e-12	tcf12.L	1.43757	3.76e-06	Xelaev18017691m	1.54592	0.0367696	Xelaev18028753m	1.52047	0.0269317	h2afx.L	0.848396	0.000258918	kdm5c.S	-0.466984	0.0341775	nlrx1.L	-1.61386	0.0024943	ssr1.S	0.850261	0.024026	tbx3.L	1.52297	0.000489271	lypd6.L	2.13129	0.0126596	rabgap1l.L	0.845277	0.0315223	LOC108719517	-0.905933	0.0358181	c11orf68.L	0.787917	0.0123103	fcn2	1.17057	0.000521522	dusp5.S	1.23336	5.92458e-05	tra2a.L	0.587389
LOC108706492	2.43286	0.00334209	st6galnac2.S	1.8052	9.11e-08	clcn2.L	1.4372	0.0110338	megf6.S	1.54353	0.0253564	ppp1r1a.S	1.51994	0.000997251	fdps.L	0.845924	0.013183	top1.2.S	-0.469893	0.0103005	pacs2.L	-1.6244	0.0103336	zbtb17.S	0.849864	0.0289427	caskin2.S	1.52221	0.0382383	dusp5.S	2.13117	1.95e-05	MGC81970	0.836725	0.0313793	ttbk2.S	-0.906749	0.0184287	ccnt1.L	0.787684	0.0331202	c3orf17.L	1.16773	0.000499831	gnb3.L	1.22676	0.00421493	cdk2.S	0.586928
mxi1.L	2.43073	2.81e-12	LOC108705899	1.80275	0.016691	cdk1.S	1.43412	8.97e-05	ror2.S	1.5415	1.03e-10	fkbp9.L	1.5189	8.98e-08	hspa8.L	0.844381	2.2e-11	tgs1.L	-0.473422	0.00171631	tmem170a.S	-1.62737	4.4e-07	leprotl1.L	0.849037	0.04207	rsph6a.L	1.52002	0.0143052	LOC108698374	2.12802	0.0226087	rpl17.S	0.835039	0.000985966	slc15a4.L	-0.909325	0.0376768	chmp4b.S	0.786904	0.00692581	nek2.L	1.16756	0.00339329	egln3.L	1.22484	0.00115376	eif4a1.L	0.583646
cnn1.S	2.4285	4.12e-06	has-rs.S	1.80078	1.36e-29	loc733726.L	1.4306	8.61e-06	fkbp11.L	1.54127	0.0215161	acsbg2.S	1.51868	0.0120436	sox15.L	0.84217	0.0414262	akap17a.L	-0.474682	0.0108378	bcl6.L	-1.63533	0.00323464	ptbp1.L	0.844847	0.0159263	bmpr2.S	1.51953	0.000239996	mapre2.S	2.12315	0.00333163	cpt1a.L	0.834969	0.0361794	pik3ca.S	-0.912264	0.0246711	aurka.L	0.785302	0.0373557	LOC108695554	1.16413	0.0209634	LOC108699475	1.21786	7.98066e-05	rps3.L	0.58237
prrt4	2.4244	1.9e-11	Xetrov90015964m.S	1.79927	0.0286077	LOC108720014	1.43033	0.00977607	ppp1r3c.1.L	1.5409	0.0165825	znf710.L	1.51827	2.59e-05	hist1h2bj.L	0.838723	0.00327466	MGC78973	-0.475514	0.0170096	ackr3.S	-1.64258	0.0384827	znf318.S	0.844389	0.00804825	bace2.L	1.51941	0.00125569	cldn5.S	2.12221	0.00223701	hnrnpdl.L	0.833808	0.000743128	slc9b2.S	-0.91426	0.037602	manf.L	0.784091	0.0119558	znrf3.L	1.16222	0.0152127	gtf3c3.S	1.2173	0.000194784	MGC52578	0.57042
bcl3.L	2.42413	0.00944496	sdc4.L	1.79909	7.01e-15	dhcr7.S	1.42647	6.48e-09	ventx2.1.S	1.54087	1.15e-08	phactr1.S	1.51812	0.000595719	ckap5.L	0.831024	0.0169941	arl2.L	-0.476102	0.0334615	prkch.L	-1.64675	0.027911	rpl37.S	0.844007	0.0334638	fam83h.S	1.51651	0.00117316	LOC108711412	2.12184	0.0273803	luc7l3.S	0.829854	0.000573904	kmt2b	-0.917019	0.0493341	dnajb12.S	0.782996	0.00222887	styk1.S	1.1606	0.00583756	neurog2.L	1.21354	0.0438062	blzf1.L	0.569782
sema4a.S	2.42225	0.0151568	itgb8.L	1.79664	0.00186397	anxa2.S	1.42577	0.00418498	mespb.L	1.53872	0.000434098	march8.S	1.5172	1.37e-07	ets2.L	0.828813	0.0131266	src.L	-0.476878	0.0324646	vps13d.L	-1.6521	9.29e-07	b3gnt2.L	0.843658	0.0434365	rab3a.S	1.51643	0.00688456	fmc1.L	2.11652	0.0298124	upk3a.L	0.829172	0.0104157	taf4b.S	-0.917745	0.00965552	dph2.L	0.78182	0.0390248	stard10.S	1.15888	0.00353873	LOC100191024	1.21059	0.00206751	upk3a.L	0.569174
twist1.L	2.42144	0.00245896	syt10	1.79619	0.00117052	mob2.2.L	1.42451	0.00365471	tesk1.S	1.53731	6.88e-07	fxyd6.L	1.5151	0.00558522	cpsf1	0.82857	0.000177109	smagp.S	-0.476987	0.000792207	letm2.S	-1.65432	6.85e-07	fam64a.L	0.842388	0.0334404	fam20b.S	1.51542	0.0319242	e2f7.L	2.11633	1.34e-09	prdm15.S	0.8193	0.0121236	mapkapk5.S	-0.918355	0.0329953	ptma.S	0.781495	0.0419291	fer1l4	1.15849	0.000163598	otud1.L	1.20696	0.00907547	mknk2.L	0.568592
mfap2.S	2.41628	0.0425643	tiparp.L	1.79391	3.7e-08	eif4a2.L	1.42173	2.07e-08	loc100490316.L	1.53414	0.00812832	mboat1.L	1.51432	0.00465039	h3f3b.L	0.821651	0.0343049	ncoa4.S	-0.477294	0.0472471	tmem57.S	-1.68308	4.67e-05	xetrov90011961m.S	0.841912	0.0398922	miip.L	1.51327	0.00796194	fth1.L	2.10712	0.00841758	MGC52578	0.818662	0.00232723	prss16.L	-0.921366	1.68e-05	fzd2.S	0.780727	0.00406453	riok1.L	1.15825	0.00177167	sox4.S	1.20666	0.00212297	hnrnpdl.L	0.566623
LOC108700036	2.41614	2.74e-05	fgfr2.S	1.79281	0.000400753	plxna2.S	1.42103	0.0133312	arhgap4.L	1.53399	0.00100756	sept7.S	1.51364	0.0069977	mcl1.L	0.816625	3.12e-05	clec16a.L	-0.47789	0.0315872	anapc7.L	-1.70729	9.76e-06	yap1.S	0.841756	0.0454278	hid1.S	1.51253	0.0186889	loxl1.L	2.09859	0.0053054	gm20188	0.818448	0.0346947	prrg1.L	-0.921845	0.00442474	kmt5b.S	0.779912	0.0196718	esrp1.S	1.15821	2.08e-05	ptma.L	1.20496	1.75561e-18	unknown.S	0.564561
LOC108697833	2.41582	8.48e-05	tmem145.S	1.79247	0.00457455	nkain1.L	1.4167	0.0200262	cyp1c1.L	1.53205	0.0139264	atp1b1.L	1.5116	0.000393744	h2ac11	0.81518	0.000255121	plekha1.L	-0.478266	0.0371541	hes3.S	-1.74892	0.0460782	iqsec2.L	0.841502	0.0363654	clcn5.L	1.5125	0.000635048	cluh	2.09745	0.00258882	wdr12.L	0.812648	0.00758446	haus3.L	-0.922145	0.00777823	sec61a1.L	0.778607	0.0386567	hmox1.L	1.15764	0.00468938	cdk1.S	1.20214	0.00184016	hist2h3d.L	0.562092
cux2.L	2.41517	0.000199666	LOC108700186	1.79231	3.56e-08	arrdc3.L	1.41578	0.0161466	sowahc.L	1.52624	1.24e-05	prickle2.L	1.51081	0.00833251	Xelaev18042112m	0.814083	0.0372391	trmt6.S	-0.482181	0.00771149	apold1.L	-1.79202	0.0133014	Xelaev18012294m	0.839909	0.00886767	ankrd24.L	1.5099	0.00792831	gprc5c.S	2.09567	7.03e-06	tm9sf3.S	0.812512	0.00636961	map3k8.L	-0.924073	0.0267847	szl.L	0.778528	0.0270485	uspl1.S	1.15535	0.00202846	ets2.S	1.1986	1.51892e-07	loc100049121.L	0.560483
Xelaev18003021m	2.41498	0.00111428	caprin2.S	1.79211	5.46e-06	ccdc63.S	1.41578	0.0276003	ets1.L	1.52537	2.41e-06	rhof.L	1.50943	1.66e-10	znf740.S	0.80256	0.00184087	lrrfip2	-0.482669	0.0291012	dand5.L	-1.8056	0.00975928	hspbp1.L	0.839875	0.0263545	camk2g.L	1.50974	0.0265546	sfrp2.S	2.09545	0.00418932	hnrnpu.S	0.810292	0.0140564	asphd2.L	-0.924378	0.022627	pars2.L	0.778067	0.00301001	kbtbd4.S	1.15331	0.0331649	znf653.L	1.19857	9.81733e-06	glul.S	0.555309
xlmo1	2.41404	0.00698903	top2b.S	1.79082	3.53e-08	lin28a.L	1.41543	0.00181582	adap1.L	1.52456	0.00677924	stmn1.S	1.50762	0.00172033	hp1bp3.L	0.798346	8.59e-05	velo1.L	-0.485189	0.0395342	b9d2.L	-1.82563	0.0185965	rbl1.L	0.836291	0.0332598	cfap20.S	1.50665	0.0125705	LOC108715137	2.09516	0.000444879	atf4.L	0.81003	0.0336205	ctif.L	-0.926694	0.00114355	stim1.S	0.777668	0.0172479	LOC108716951	1.14977	0.0322171	h4c15	1.19485	1.37579e-06	sf3b2.S	0.553008
ndufb4.L	2.40342	0.000119136	LOC108704134	1.78953	0.00906971	sall1.L	1.4124	0.0013348	prkaa2	1.52402	0.00683143	rab15.L	1.50719	1.19e-08	hexim1.L	0.795319	0.00987169	smn2.S	-0.48551	0.00614052	Xelaev18030392m	-1.82818	0.00820611	sfpq.L	0.8362	0.0341159	dydc1.L	1.50471	0.00399091	foxh1.2.L	2.06572	0.000415015	ccnt2.L	0.809696	0.0389885	ptpra.S	-0.932881	0.0326431	upk1b	0.776865	2.29e-06	adat2.L	1.14915	0.0463522	prrt1.L	1.1937	0.0355142	prickle1.L	0.552687
Xelaev18003910m	2.39376	1.49e-05	chrd	1.78629	0.000199319	tmem52.S	1.40813	0.000406985	tgfbr1	1.51845	0.00768138	LOC108712601	1.50551	0.0107157	ube2d1.L	0.794021	0.000144228	pxn.L	-0.490215	0.00141967	aldh18a1.L	-1.86071	0.00428409	cpsf1	0.830297	0.0338842	stard3.L	1.50216	0.00366074	chst9	2.0656	0.0114397	hnrnpl.L	0.809017	0.0376038	fez2.L	-0.937677	0.023741	rpl17.S	0.776854	0.000518758	nid2.S	1.1477	0.0387725	lrig2.L	1.19264	0.0003057	upk1b.S	0.552455
fgd1.S	2.38874	2.43e-07	golm1.L	1.78562	0.000156074	LOC108719253	1.40704	0.000207874	fam102b.S	1.51743	0.0170849	bcr.S	1.50406	2.59e-06	map3k1.L	0.789457	0.0125062	tubgcp3.S	-0.490282	0.0366481	prr14l.L	-1.86192	0.0309268	rps6.S	0.830263	0.0122249	kcnj15.L	1.49743	0.0368901	LOC108696255	2.06417	0.0307889	grx5	0.807414	0.0337973	slc20a2.L	-0.940992	0.0383364	MGC64308	0.776662	7.85e-05	abhd13.L	1.14706	0.0123441	actb.S	1.19176	3.20537e-11	epcam.S	0.551636
Xelaev18041870m	2.38593	0.00978916	LOC108704672	1.78474	6.52e-05	klrc4-klrk1	1.40597	0.000892791	dynll1.L	1.51708	2.74e-08	tmprss2.1.S	1.5008	0.034921	hspa8.S	0.787743	3.12e-05	wdr81.L	-0.491633	0.0174975	trim2.L	-1.87253	0.000932505	cxadr.L	0.829081	0.0239526	comt.L	1.49485	0.00793157	LOC108719510	2.06142	0.0014635	anp32c.S	0.800913	0.00140688	plxnb2.S	-0.941626	0.00133326	pbx2.S	0.774757	0.0215295	uba5.S	1.1455	0.00229029	gpr4.S	1.19117	0.00770563	arid4a.L	0.546727
col4a1.L	2.38307	0.00928659	tmem255a.L	1.78445	0.0182406	tpr	1.40121	0.036352	atp13a4	1.5159	2.72e-06	pfn4.S	1.49928	0.0259479	maff.L	0.781054	0.00350494	rpgr.S	-0.491748	0.0227275	tbp.L	-1.90036	4.53e-05	nat9.S	0.828996	0.0391788	pik3r2.S	1.49208	0.0132681	dlx5.S	2.06024	0.013917	etaa1.S	0.80088	0.0104632	tbc1d9	-0.943651	0.0165299	tia1.S	0.772885	0.0175634	fam177b.L	1.14476	0.00151868	klf11.L	1.19027	0.0252157	upf1.L	0.54519
pcdh8.L	2.37651	0.0224914	ptgs2.S	1.78395	1.7e-23	sh3rf2.S	1.40049	0.0398451	rps6ka4.L	1.51526	1.14e-05	btg2.S	1.49897	0.00359843	zic1.L	0.775763	0.0165843	akap1	-0.491918	0.0109229	cd274.L	-1.90183	0.0290036	hipk2.L	0.828704	0.0305646	adck1.L	1.49019	0.023413	mplkip	2.04782	0.000641946	hmgn2.L	0.800549	0.00134812	plekha5	-0.943693	0.029531	hypk.S	0.772345	0.00377864	bmp7.1.L	1.14465	0.0263948	znf462.S	1.18399	0.0328084	tuba4b.S	0.540927
efna4.L	2.37638	6.37e-18	LOC108701168	1.78068	0.0159808	wdr83os.S	1.3995	0.000141328	cyp2d6.L	1.51493	0.0347073	g67.L	1.49757	0.00698472	vezf1.S	0.771335	0.00628304	tmem209.S	-0.494263	0.00493792	dand5.S	-1.93001	0.00323442	top1.1.L	0.828661	0.0175642	Xelaev18013479m	1.48917	0.0226613	Xelaev18009885m	2.04637	0.00591677	rps7	0.799076	0.00766286	bet1.S	-0.945478	0.0358109	rpl37a.L	0.770728	0.0267758	xk.L	1.14419	0.0232921	Xelaev18025314m	1.18381	0.0144105	ilf2.L	0.53876
kirrel2.L	2.37488	2.96e-11	plekhn1.L	1.78058	2.07e-45	dedd2.S	1.39879	0.0130417	actn1.L	1.51417	2.36e-08	bmper.L	1.49616	0.000412518	unknown.S	0.770472	0.0107276	ap2b1.S	-0.494564	0.0222948	MGC83539	-1.94258	0.0163556	rpl4.S	0.825254	0.0384874	krt16.L	1.48913	0.0157408	pou5f3.2.S	2.0455	0.0149705	MGC83421	0.795192	0.000189439	plxnb2.L	-0.952163	0.0087875	leprotl1.L	0.7695	0.0471271	pvrl4.S	1.14411	4.68e-05	zfp36l2.S	1.1826	0.00110356	nuak2.S	0.535993
xkr4.L	2.36368	0.0318959	LOC108708505	1.77774	0.0016704	LOC100490918.L	1.39751	3.94e-05	slc6a20.L	1.51411	0.00369056	afap1l2.S	1.49521	5.32e-05	mvp.L	0.768272	0.0173965	oaf.L	-0.494734	0.016617	mob3c.S	-1.94765	0.0232318	LOC108708226	0.825093	0.0318394	mfsd6l.S	1.48803	0.041136	sall3.L	2.04524	0.0157173	rpl26.L	0.793698	0.024247	fam53a.S	-0.954304	0.0421983	dnajb12.L	0.768886	0.00171155	zbtb14.L	1.14359	0.0379993	btbd6.L	1.18193	0.00340966	upk1a.L	0.533928
Xelaev18040913m	2.36323	0.0415511	fam174b.L	1.77758	1.31e-13	afap1.S	1.39455	0.000763033	lrp4.L	1.51326	0.000877331	bmp4.S	1.4914	2.9e-11	ubc.L	0.764845	0.000143014	zswim1.S	-0.495262	0.00705034	foxi2.L	-1.95649	0.0170271	atp5o.L	0.824982	0.0445479	muc3a	1.48643	0.0266715	rgcc.L	2.04117	0.00686655	hnrnpk.L	0.792518	0.0386366	ncor2.S	-0.957357	0.0420181	slc44a2.S	0.768765	0.00278169	epn3.L	1.14342	0.00022844	ccnf.L	1.17571	0.000666388	igf2bp3.S	0.526492
upk2.S	2.35814	2.01e-09	plk3.L	1.77659	2.68e-37	sox17a.S	1.39401	7.49e-07	LOC108700617	1.51048	0.000312845	Xelaev18039754m	1.49073	0.00216115	sbno1.L	0.76357	0.0272415	plekhf2.L	-0.497485	0.0296611	pou5f3.3.L	-1.97103	1.06e-06	gab1.S	0.824863	0.0194358	ccdc96.S	1.48612	0.0397153	vav2.L	2.03968	0.0135861	bola2.L	0.791607	0.0347196	lhfpl2.S	-0.961245	0.0186173	actb.L	0.767702	0.0296009	ptp4a3.L	1.14303	0.0283576	LOC108705687	1.1723	0.035443	MGC115598	0.52157
Xelaev18002683m	2.35464	0.0207334	LOC108704219	1.77216	0.00978308	fam102a.L	1.39199	0.00289482	cfb.L	1.50991	0.00217745	bcorl1.S	1.49065	2.96e-06	noc4l.S	0.76309	0.041724	nfxl1.L	-0.499156	0.0335533	tmem131l.L	-2.09785	3.36e-07	esco2.S	0.824489	0.029107	MGC52622	1.48611	0.00331795	junb.S	2.03102	0.000152163	LOC108712538	0.790431	0.0103629	setd4.L	-0.966276	0.000241207	zmynd10.L	0.764717	0.0092041	atad3a.S	1.14163	0.00367584	wee1.S	1.16785	0.000558531	odc1.L	0.517109
cnn1.L	2.34248	1.17e-06	heg1.L	1.77203	0.00101085	nuak1.S	1.39075	6.1e-06	tead1.L	1.50653	0.0462155	col13a1.L	1.48864	0.000459955	calr.L	0.758	3.25e-08	pex1.L	-0.499397	0.036793	foxi2.S	-2.1316	0.00162257	hnrnpl.L	0.823087	0.041464	slc30a7.S	1.48567	0.0377664	prdm15.S	2.02562	5.18e-07	dynll1.L	0.786008	0.00596731	agap1.L	-0.967019	0.0245168	rbfox2.S	0.762666	0.00122822	camk2g.L	1.14045	0.0154633	pgbd4	1.16592	2.19345e-05	myl12b.S	0.514115
fosl2.L	2.34186	2.81e-09	ptgs2.L	1.77	7.36e-13	Xelaev18024458m	1.38872	0.000739278	adrb2.L	1.50564	1.95e-05	atp10b	1.48793	7.2e-07	xvent-2b	0.756488	1.45e-05	phf3.L	-0.499918	0.0152382	akna.S	-2.27574	0.0140032	hp1bp3.L	0.820785	0.00806258	depdc7.S	1.48482	0.035965	LOC108698137	2.02492	0.000941486	rap2b.S	0.780799	0.0162662	picalm.1.L	-0.968893	0.0443197	m6pr.L	0.762314	0.0102081	Xetrov90014299m.L	1.13952	0.00864188	coq10b.L	1.16251	4.04598e-05	tfg.S	0.5102
apln.L	2.34101	6.72e-07	fam167a.S	1.76951	0.0255078	dnase1l3	1.38828	2.42e-08	atp1a1.L	1.50507	2.76e-08	tmem163.S	1.48717	8.18e-06	dusp6.S	0.754127	0.00322207	kif24.L	-0.503006	0.0339261	kiaa0922.S	-2.35389	0.000334865	lbh.L	0.820605	0.0366622	sphk1.L	1.48181	0.0249524	LOC108706589	2.0198	7.13e-06	hmg-17	0.780185	0.000823419	sec22a.L	-0.971934	0.00217047	nop10	0.762134	0.00734366	gigyf2.S	1.13942	0.000466383	LOC108719085	1.16028	0.0485306	prmt1.L	0.509641
hap1.S	2.33998	2.96e-06	LOC108715654	1.76772	0.0482396	caprin2.S	1.38241	4.21e-07	socs4.S	1.49967	0.0380167	hand2.S	1.48714	0.000279372	tubb4b.L	0.753636	0.0103522	cux1.S	-0.5038	0.0395342	socs1.S	-2.37358	0.0280511	zfp36l1	0.817675	0.043035	arhgap27.L	1.48121	0.016822	has2.L	2.01908	0.0280222	il17rd.L	0.778652	0.0329686	polg.L	-0.97281	0.0491213	gnaq.L	0.761727	0.00748435	bend3.S	1.13874	0.00244766	cebpd.L	1.15296	0.000821013	hmgn3.L	0.509068
szl	2.33637	1.18e-06	trpm8b.L	1.76763	6.99e-05	bpi	1.38012	0.0326028	slc25a29.L	1.49767	1.93e-11	pknox2.S	1.48664	0.0301994	cdc14b.L	0.750847	0.00015366	ptpn23.S	-0.504413	0.0432742	cish.S	-2.38694	0.00160282	fam193a.S	0.817228	0.0462305	ago3	1.4795	0.00551318	evpl.L	2.0078	0.000234777	hmgn3.S	0.774542	0.0245957	rassf2.L	-0.974765	0.0493058	wdr48.L	0.760734	0.0427826	znf408.S	1.13816	0.0228254	ttbk1.S	1.15182	0.0252619	myef2.L	0.507238
top2b.S	2.33156	4.04e-09	prnp.S	1.76747	2.82e-15	gpr143.L	1.37936	0.001258	LOC108720003	1.49761	0.020552	Xelaev18019831m	1.48549	4.77e-05	bcorl1.S	0.749749	0.00304874	n4bp1.L	-0.505192	0.0133079	hes7.1.L	-2.38866	7.3e-05	rps13.L	0.815026	0.0189598	loc734020.L	1.47948	0.0118585	fhl3.L	2.00201	0.0292713	hnrnpa2b1.L	0.772274	0.00230061	gpkow.L	-0.97583	0.00577775	zfc3h1.L	0.760264	0.000441958	sh2b1.L	1.13704	0.00129261	mplkip	1.14892	0.0140144	arf4	0.506351
dennd2c.L	2.32969	0.00476684	LOC108698113	1.76561	0.00146904	cacnb4.S	1.37821	0.0104141	rgma.S	1.49706	3.74e-07	znrf1.L	1.48472	9.97e-06	nsep1	0.74727	0.041703	nfx1.S	-0.506212	0.0381001	otud4.S	-2.43168	3.95e-07	rps3.S	0.813477	0.0415811	dhcr7.S	1.47845	0.0163577	LOC108716547	1.99757	0.0316573	rpl31.L	0.771211	0.00736475	pex12.L	-0.976541	0.0240829	ankrd46.S	0.759887	0.0275965	cry1.L	1.13695	0.000181036	fam110c.S	1.1485	0.0245913	LOC108702848	0.504453
tuba1cl.2.S	2.32501	1.26e-07	lhx3.S	1.76329	0.000135085	hao2.L	1.37566	0.00136499	chst3.S	1.49534	0.00387902	Xelaev18030509m	1.48385	3.46e-08	bola2.L	0.745659	0.0407002	atrip.S	-0.506281	0.0142811	cish.L	-2.6625	0.00356962	prpf39.1.S	0.813282	0.00973088	mapk15.L	1.47778	0.0255888	fhit.L	1.99727	0.0168101	rps12.L	0.769549	0.0381376	tmem131.L	-0.977433	0.0115847	sbno1.L	0.756514	0.0313727	mid1ip1.S	1.13603	0.0152874	akap12.S	1.13678	0.00770563	hnrnph3.L	0.502423
LOC108719541	2.31916	2.1e-05	trarg1.L	1.76049	0.0123782	ndufa8.S	1.37564	0.0138347	rbm47.L	1.49472	0.00159135	mmp14.L	1.48188	5.97e-11	lrig3.S	0.742334	0.0213319	fem1b.L	-0.506365	0.0275138	socs3	-2.83215	0.00623415	arrdc3.L	0.813104	0.0436924	mdk.S	1.47179	0.00269157	post5.S	1.98989	0.00523164	khdrbs1.S	0.765469	0.00556358	zic2.S	-0.978754	0.00457669	litaf.S	0.755481	0.0107861	atf7.L	1.13469	0.00136216	h2ac11	1.13631	3.23666e-06	aqp11.L	0.493932
lrriq3.S	2.31486	3.5e-05	aacs.L	1.75988	5.91e-07	cfb.L	1.3727	0.0118922	limd1.L	1.49212	7.9e-06	LOC108698034	1.48093	0.0170004	cpsf1.L	0.74047	0.00356804	appl2.L	-0.507447	0.0203314	foxd4l1.1.L	-3.10246	0.000393695	smad6.S	0.809819	0.0418979	LOC108697646	1.47161	0.0138991	Xelaev18038135m	1.98793	0.000109825	rpl9.L	0.764122	0.00707836	mtss1.1.S	-0.981899	0.0337181	hspa8.L	0.754875	0.0302281	golm1.L	1.13454	0.000443046	arrdc3.L	1.13308	2.6176e-05	hnrnpa1	0.491613
gpx2.S	2.31391	4.58e-08	irx2.S	1.75856	0.000848226	alg2.L	1.37115	0.0131442	syne3.L	1.49041	2.35e-11	cmtm5.S	1.48017	0.0189365	prpf39.1.S	0.736917	0.0268954	ddx19b.L	-0.507878	0.045524	admp.S	-3.2946	0.00820611	ubap2l.L	0.807591	0.0121016	cxcl16.L	1.47127	0.0207767	fosl2.S	1.98296	0.000345398	sptan1.L	0.763032	0.0287595	grin2b.S	-0.987031	0.0389016	sec61g.L	0.753907	0.0324314	calr	1.13125	0.0156195	LOC108705671	1.13246	0.00252697	tbcd.L	0.49104
phox2a	2.3011	0.0209292	tph1.S	1.75831	0.0234466	LOC108708517	1.37074	0.00684366	fgfr1.S	1.48667	0.00660586	LOC108708333	1.47972	0.0111043	ND5	0.735554	0.00180739	fez2.L	-0.509282	0.0427793	socs3.L	-3.81062	0.000491139	hspa8.L	0.807051	0.0307594	post.L	1.46907	6.52e-05	hes3.1.L	1.98167	0.000717151	erbb2.S	0.757817	0.0372149	MGC85180	-0.989151	0.0217536	rps27a.S	0.753217	0.0232243	btg5.L	1.13043	0.00110303	mlec.L	1.13065	0.000368298	psmc5.L	0.487185
rnd1.L	2.29289	2.01e-41	tprg1l	1.75796	0.0303204	bmp7.1.L	1.36996	3.73e-09	LOC100497556.L	1.48585	0.00013217	cebpa.L	1.47837	1.77e-11	osbpl2.L	0.729477	0.0471047	myo9b.S	-0.510152	0.0319499	TF=11.4%			ect2.L	0.804738	0.0241506	Xelaev18019738m	1.46905	0.0246929	Xelaev18041975m	1.97931	0.000492708	unknown.S	0.75729	0.0261631	fam189a1.S	-0.993603	0.00879139	LOC108701166	0.752968	0.0258792	apcdd1.L	1.1299	0.0475321	ppp1r10.S	1.13019	4.02017e-06	LOC108698339	0.485461
rnf152.L	2.29052	0.0024797	Xelaev18036963m	1.75666	0.00227614	Xelaev18038622m	1.36717	0.0147913	foxc2.S	1.48459	0.0105064	cdh26.S	1.47834	8.57e-05	tra2a.L	0.724867	0.0365239	pkn2.L	-0.511002	0.0247665				mesdc1.S	0.803828	0.040482	ralgps1.S	1.46901	0.0369059	zfp36l2.L	1.97495	2.04e-05	rps9	0.756704	0.00882668	ate1.L	-0.994368	0.0024364	kif11.L	0.752615	0.0125304	atp13a2.L	1.12986	0.00815274	ier5l.L	1.12963	0.000676629	eif3f.S	0.4833
crocc.L	2.28925	0.000278849	trim67.S	1.7549	0.0190859	nek6.S	1.36635	0.00178179	nxpe4	1.4836	1.77e-10	tll1.S	1.47774	2.65e-05	taf12.S	0.722633	0.00188077	Xelaev18046477m	-0.511096	0.0197589				atp5a1.S	0.803803	0.0331307	retsat.L	1.46714	0.0107781	frem2	1.96769	0.00913822	myl9.L	0.756325	0.0495354	znf577.S	-0.996256	0.000669715	znf654.S	0.751821	0.00958548	nr2f6	1.12892	0.00583756	adrb2.S	1.1286	0.00905702	smarce1.S	0.479818
MGC53707	2.28421	0.0352844	LOC108707237	1.75367	2.37e-08	aldh1a2.L	1.36365	3.57e-05	mettl24.L	1.48294	0.0306485	klf2.S	1.47645	0.0284767	rps2.L	0.721355	0.024709	adam10	-0.511648	0.00574179				stau1.S	0.791093	0.0216106	smpd1.L	1.46087	0.0484858	pou5f3.2.L	1.96735	0.00784572	rabgap1l.S	0.748974	0.0135935	zcchc11.S	-1.00022	0.0449581	tmem63a.L	0.747495	0.0258521	lig4.L	1.12842	0.0410112	LOC108705274	1.12473	0.0350351	hnrnpdl.S	0.478627
nynrin	2.27531	0.00735857	sds.S	1.75077	0.00145461	LOC108710017	1.36242	0.000948595	abcc5	1.48292	0.00532288	rnf44.S	1.47554	1.16e-09	cirbp.L	0.712965	0.0458738	ubtd2.S	-0.511911	0.0216553				capzb.L	0.788909	0.0250766	fam160a1.L	1.45976	0.00795956	LOC108707041	1.95144	0.000189453	mknk2.S	0.748039	0.00846354	LOC108714033	-1.00033	0.0267847	unknown.S	0.746623	0.0195947	prpsap1.S	1.12647	0.0367647	LOC494849	1.12387	0.00716519	fam32a.L	0.47503
LOC108711796	2.27016	0.00909976	celf4.L	1.75002	0.0121339	camk1g	1.36047	0.000769087	prpsap1.S	1.48285	0.000529787	znf462.L	1.4753	4.2e-08	rpl17-c18orf32	0.707983	0.0215715	rnf41.L	-0.512064	0.0116157				itga3.S	0.7889	0.018857	cebpd.L	1.45846	0.000495617	LOC108697295	1.94678	0.0235476	ybx1.S	0.746644	0.0240578	mis18a.L	-1.00085	0.0493058	upf3b.S	0.746099	0.00818248	tmcc3.L	1.12536	0.0183779	slc16a3	1.12327	0.0126916	hsbp1.L	0.474116
ankrd24.L	2.26953	6.97e-05	ablim1	1.74887	1.95e-05	dact1.L	1.35981	4.71e-05	bhlhe22.S	1.48151	0.00868603	slc2a2.S	1.47505	3.22e-06	hnrnpk.L	0.69942	0.0221551	smap2.L	-0.512267	0.0233653				mtf2.S	0.788746	0.0246152	spata6l.L	1.4557	0.0308423	sdc4.L	1.94061	2.3e-06	mkrn2.L	0.745965	0.0197311	kazn.L	-1.0089	0.026509	srpra.L	0.746065	0.00588096	usp31.S	1.12499	0.0256651	rnf135.L	1.12274	0.0030769	pabpc1.S	0.472661
rab26.L	2.26599	0.000282763	LOC108701721	1.74667	0.00266269	gli3.L	1.35864	0.012569	p4htm.L	1.48058	5.17e-05	metrnl	1.47246	0.000567908	tra2a.S	0.698119	0.00105485	aaas.L	-0.512402	0.0120821				jagn1.L	0.781479	0.0483042	cfap45.L	1.4546	0.0397623	rabgap1l.L	1.93734	1.4e-07	nfkbia.L	0.74543	0.0355738	LOC108716296	-1.00899	0.0119899	sgpp1.L	0.746031	0.0139936	cd99l2.S	1.12369	0.0351722	LOC108715301	1.11943	0.0327381	mknk2.S	0.45285
fth1.S	2.25739	5.35e-06	tox2.L	1.74514	0.00197078	bcor.L	1.35793	2.81e-06	sema4c.S	1.47979	1.27e-07	Xelaev18011560m	1.47235	0.00929314	arl5c.L	0.69547	5.12e-07	eri1.L	-0.51248	0.0134783				rpl32	0.780077	0.0441869	ptpn23.S	1.4543	0.0143245	Xelaev18001896m	1.9338	1.39e-05	bcorl1.S	0.743808	0.0304842	itga5.S	-1.00988	0.0124503	cks2.S	0.745833	0.0132334	dcaf4.L	1.1215	0.000702007	ier2.L	1.11713	1.92107e-05	ddx51.L	0.446734
gas2l1.S	2.25658	3.51e-05	Xelaev18038498m	1.74485	0.000217181	LOC100497556.L	1.35676	0.0206613	Xelaev18008648m	1.47951	0.0151064	pcdh9.S	1.47222	0.00185174	ylpm1.L	0.687705	0.00174202	kctd6.L	-0.512647	0.0412786				qser1.L	0.777992	0.0180806	LOC108701166	1.4526	0.0108322	celsr1	1.91935	0.000399744	oxr1.L	0.740447	0.00581106	znf704	-1.01118	0.0337317	h1fx.S	0.745047	0.010014	tesc.L	1.11962	0.0296083	cfap52.L	1.11239	0.00417285	h2afz.L	0.446387
gfod1	2.25503	2.74e-05	trim29.L	1.74049	1.25e-06	tiprl.L	1.35592	8.97e-05	mob2.2.L	1.47932	3.94e-06	spin1.S	1.47189	0.000769776	hmgb2.S	0.680946	0.0134705	lrrc28.L	-0.514396	0.0473933				rpl37a.L	0.776361	0.0441529	c18orf54.S	1.45182	0.0039733	LOC108699910	1.91091	0.0196757	kiaa0101.L	0.738176	0.00350146	pag1.S	-1.01459	0.0438572	trappc13.S	0.744878	0.00762042	usp9x.L	1.11956	7.96e-05	gs17.S	1.10784	0.0010162	ppig.L	0.445995
fat4.L	2.25217	0.00198658	klhdc8a.S	1.73781	0.00677122	cd99l2.S	1.3556	0.02358	tbr1.S	1.47828	0.0228189	Xelaev18041958m	1.47034	0.0202448	rhob.S	0.677047	0.00152493	tmc7.S	-0.516013	0.00623071				luc7l3.L	0.774206	0.0288304	heatr6.S	1.45041	0.0147095	xicl	1.90941	0.00101174	myef2.S	0.735495	0.0228621	tmem51.L	-1.01538	0.0138787	strap	0.744593	0.0352132	zbed1.L	1.11824	0.0256133	LOC108703763	1.10532	0.000757994	xnf7.S	0.442397
aplnr.S	2.24916	0.0116548	ano5.S	1.73499	3.38e-06	tubb4b.L	1.35167	0.000161967	rab40b.S	1.47686	0.000458359	samd15.L	1.47008	0.00494693	h4c15	0.67617	0.00196881	ankle2.L	-0.517961	0.000231182				slu7.L	0.77358	0.0181579	gk.S	1.44972	0.043034	tfap2c.L	1.90703	0.00378314	mcrs1.S	0.734206	0.0326957	arhgap35.L	-1.0164	0.0318986	tsc1.S	0.744386	0.0293638	pex11b.L	1.11796	0.0283539	pars2.L	1.10293	0.00410559	npm1.L	0.434898
entpd2.S	2.24705	3.82e-05	fpgs.S	1.73432	4.49e-13	adamts1.L	1.34993	0.000677727	nckap5l.L	1.47644	5.11e-05	LOC108711632	1.46928	0.000283519	hnrnpu	0.67222	0.0457079	spin1.L	-0.51808	0.0143304				hspa8.S	0.77354	0.0357956	golph3l.S	1.44888	0.0283186	zmcm3.L	1.89911	0.00010463	rps6.L	0.731603	0.000899084	xrcc2.L	-1.01678	0.0233318	kat5.L	0.744049	0.0111129	abhd13.S	1.1167	0.0012513	LOC108698488	1.09693	0.0245728	u2af1.S	0.429708
yrdc	2.2459	4.26e-09	LOC108695513	1.73414	2.37e-21	tmem238.S	1.347	0.0122825	niban2	1.47444	0.0115136	znf644.S	1.46443	1.39e-09	mcm6.2.L	0.671033	0.01031	usp9x.L	-0.518319	0.0478931				nudt9.L	0.769709	0.0177685	tll1.S	1.44536	7.67e-07	LOC108700879	1.88471	0.00529109	hnrnpa2b1.S	0.723353	0.0205918	usp22 a	-1.01887	0.00991955	scamp2.S	0.744033	0.0377894	zmynd8.L	1.11629	0.00425507	LOC108704304	1.09439	0.000743931	krt8.L	0.424041
pkn1.L	2.2442	0.00366682	LOC108698417	1.73396	0.000494685	pcdh7.L	1.34543	0.000303203	rassf1.L	1.47326	0.000683236	tns1.L	1.46367	0.034644	rpf1.S	0.668992	0.000216067	jmjd1c.L	-0.519411	0.00187277				ndrg4.S	0.769522	0.0222613	itfg1.S	1.44504	0.0416218	rbms2.S	1.87982	0.0010691	h2afz.L	0.723344	0.0292634	mcf2l	-1.01899	0.021135	tjp2	0.743882	0.00623814	krt8.S	1.11455	0.00286177	mfsd11.L	1.0941	0.000311643	ppp1ca.L	0.422105
numbl.L	2.24186	2.14e-11	Xelaev18000237m	1.73366	0.000104311	dleu7.L	1.3437	0.00183238	hivep2.L	1.47179	0.00473674	clock.S	1.46329	0.00421889	utp15.S	0.668081	0.0150162	ins	-0.519531	0.0213551				cfap53.L	0.767824	0.0388336	trpm5.L	1.44399	0.00811776	LOC105945479	1.87888	0.00113822	srsf2.S	0.722468	0.0426912	gatsl3.L	-1.02328	0.00128831	krt.S	0.742811	0.00406453	septin9.L	1.11293	0.00266629	hist1h2bj.L	1.09406	0.00217613	hnrnpl.L	0.419744
ptgs2.S	2.23713	4.64e-10	pear1.L	1.73184	0.0180085	wwc1.L	1.34245	0.0300818	ppp1r14c.L	1.46915	1.95e-08	lasp1.L	1.46268	8.98e-10	tkt.L	0.667789	0.00977016	lpgat1.L	-0.52083	0.0363019				fscb	0.767081	0.0219093	MGC154819	1.4436	0.00516705	atg16l1.S	1.87104	1.14e-06	uqcr11	0.721465	0.00100237	pdzd2.S	-1.02381	0.0032994	ift20.L	0.742382	0.0332612	fam199x.L	1.11108	0.00365089	sall1	1.09352	0.0111434	cpsf3.L	0.417057
spns2.L	2.22968	0.0305567	pou3f1.L	1.72809	1.67e-05	fgfrl1.L	1.34126	0.000612552	abcc4	1.46883	0.0260576	qser1.S	1.46195	3.99e-09	nup188.S	0.667718	0.00024045	fitm2.L	-0.520987	0.030827				msi1.L	0.766344	0.0438811	ccdc149.S	1.44181	0.0483541	LOC108719518	1.86709	0.000133986	rps23.L	0.721267	0.00586708	rad51d.L	-1.02632	0.00322148	sirt1.L	0.742235	0.0299573	msx1.S	1.11083	0.0140807	mief2.L	1.09296	1.85549e-05	ilf2.S	0.416011
loc108715171.S	2.22509	1.49e-13	pou5f3.1.S	1.72671	4.09e-23	guca1a.S	1.33752	0.0136298	Xelaev18041019m	1.46358	0.0374116	tlx3	1.45997	0.000828246	pcf11.S	0.665764	0.0442411	tcf19.L	-0.522461	0.0137064				srsf11-like.S	0.765991	0.0350432	unc50.L	1.44029	0.0325044	mypop.S	1.86243	0.00768515	h3-3b	0.719437	0.00326506	cfap97.L	-1.02756	0.018556	kndc1.L	0.742007	0.0431113	zfyve28-like.2.S	1.11015	0.0276516	stk38l.L	1.08707	0.019055	fxyd3	0.411144
six3.S	2.22503	0.00874652	smc4	1.72669	0.0263635	abca8.L	1.33654	0.00337668	Xelaev18019576m	1.46181	0.000268084	foxf1.L	1.45967	0.0157138	sfpq.S	0.664097	0.00721792	gmfb	-0.523465	0.0371764				lamc1.S	0.76543	0.0263545	golga3.L	1.44008	0.00515301	pgbd5.L	1.85451	0.00419832	rbm4b.L	0.715437	0.0457511	loc100493164.L	-1.02823	0.0460629	gpbp1l1.L	0.741277	0.0233152	atf7.S	1.10943	0.00478284	tmem79.S	1.0853	0.00049343	rbm8a.L	0.409025
nxpe3l.6.L	2.21968	0.0223229	pax3.L	1.72478	5.82e-11	gsto1.S	1.33619	0.0312596	ranbp3l.S	1.4589	0.0106599	Xelaev18006569m	1.45795	3.82e-08	MGC115598	0.660638	0.00241724	tcf7.S	-0.524265	0.0402192				qser1.S	0.765384	0.049577	MGC131348	1.43991	0.00387484	xbp1.S	1.8523	0.00105992	rpl7.L	0.710567	0.00229026	MGC115585	-1.03385	0.044887	mtus1.L	0.741163	0.0208277	zfpm1.S	1.10849	0.0438958	muc5b	1.08376	0.000214941	c19orf24.L	0.40495
caprin2.S	2.2127	0.00254014	Xelaev18002673m	1.72291	0.00141712	piezo2	1.33568	0.0261601	LOC108711632	1.45553	0.000366842	hap1.S	1.45782	0.00181282	srrt.L	0.660313	0.000139291	gpr157.L	-0.524507	0.0208424				prpf39.1.L	0.762971	0.0216451	esrp1.S	1.43929	0.0156743	g2e3.L	1.84569	1.58e-06	gas2l1.S	0.710081	0.0455628	spopl.S	-1.03436	0.044893	loc100145002.L	0.740945	0.0243674	cab39.L	1.10483	7.82e-05	sdc4.L	1.08284	4.36875e-09	erh.L	0.403554
Xelaev18021693m	2.20791	0.00462357	Xelaev18026939m	1.72281	0.00017636	dfna5.L	1.33567	0.0293124	cpt1a.L	1.45533	1.14e-08	kcnk5	1.45777	1.08e-06	MGC52578	0.654993	0.0308742	mfsd5.S	-0.52451	0.0143115				LOC108708564	0.760691	0.0372389	LOC108706721	1.43845	0.00730497	Xelaev18001443m	1.83902	0.000522436	nipal2.L	0.708227	0.0353328	stk35.S	-1.03808	0.0238818	yif1b.L	0.740922	0.00255147	hdac6.L	1.10002	5.53e-05	relt.L	1.08143	0.00168892	nucks1.S	0.396815
eif4a2.L	2.20249	0.00209452	LOC108697537	1.71982	0.00275816	eef1a1.L	1.33163	1.15e-06	clcnkb	1.45341	0.0309816	zmiz2.S	1.45721	2.15e-10	rpl23.S	0.653069	0.0161285	bnip2.S	-0.527324	0.0180327				rps10	0.760402	0.0429004	rhof.L	1.43688	0.0436367	rnf135.L	1.83898	0.0146695	LOC108698339	0.705876	0.0485656	ankrd52.S	-1.04357	0.0263017	dsp.L	0.740775	0.0159877	spin1.S	1.09976	0.0171194	slc16a12.S	1.07494	0.0156202	khdrbs1.L	0.392759
proser1.S	2.19751	0.0123661	hoxd9.S	1.7086	0.000410903	cdc42bpa.S	1.33022	0.00567214	rasgef1a.S	1.45322	0.0321571	apbb2.L	1.45632	0.000360405	mtx1.S	0.652393	0.0295666	kif1b.S	-0.527757	0.00566077				wdr92.L	0.760225	0.027306	baz2b.L	1.43475	0.0193807	ccne2.S	1.83814	0.000346596	rps3.S	0.704462	0.00922969	cdadc1.S	-1.04612	0.0478117	capn1.L	0.737565	0.000312306	thumpd2.L	1.09893	0.000682961	trim36.S	1.07475	1.41642e-05	snrpd3.L	0.391826
LOC108704627	2.19544	7.68e-11	LOC101733813.1	1.70769	0.00124442	chrm4.L	1.33	0.00500632	Xelaev18023478m	1.45317	0.0253736	sbspon	1.4554	0.000590997	hist2h3c.L	0.651708	0.00239852	tubgcp5	-0.527761	0.0362825				cnot4.L	0.758415	0.0405922	tlcd2.S	1.43346	0.00967402	rbm47.L	1.83598	0.00106854	atp1b1.S	0.701542	0.0318497	sbk1.L	-1.04966	0.0183022	ranbp2.S	0.736639	0.0159858	znf516.L	1.09875	0.00679686	slc38a2.L	1.07377	0.0421597	pitrm1.L	0.372393
rhbdl3	2.19304	0.00587006	Xelaev18001619m	1.70668	1.59e-10	irx2.S	1.32848	1.56e-05	xmc.S	1.45215	0.00031882	notch3	1.45454	0.000861956	fam110c.L	0.649873	0.0162658	tmem104.S	-0.528757	0.0239403				rbm45.S	0.756446	0.0442691	ptbp3.L	1.43278	0.0153816	tll1-like.1.L	1.82974	0.0195202	lig3.L	0.698815	0.0137147	spire2.L	-1.05137	0.00854753	jagn1.L	0.734695	0.00413934	cdc42bpa.S	1.09386	0.0101266	upk3b.L	1.0725	0.0126804	MGC80893	0.365297
gprc5cl1.L	2.18801	0.0167203	smad4.1.L	1.70553	7.22e-19	zswim6.S	1.32843	1.94e-08	lrrn3.L	1.45102	2.32e-06	arhgef19.L	1.4531	2.03e-05	larp4b.S	0.64802	0.0333476	c5orf24.S	-0.53128	0.0357294				rpl31.L	0.756041	0.0304136	MGC98819	1.42993	0.00937376	LOC108695579	1.82676	0.00962426	rpl7a.S	0.698064	0.00755634	klhdc10.L	-1.05216	0.00081466	rpl34.L	0.734195	0.00896263	chpf.L	1.0937	0.0424537	tuba3c.S	1.06755	7.02206e-05	rhoa.L	0.356077
Xelaev18001896m	2.17455	2.23e-13	zfp36l2.L	1.69842	1.61e-05	Xelaev18035319m	1.32837	0.00320154	LOC108719089	1.44699	3.62e-05	fads1.S	1.45168	0.0100515	anp32c.S	0.646839	0.0393164	chd6.L	-0.531449	0.0166987				ncapd2.S	0.754124	0.025563	post7p.L	1.42863	4.4e-06	LOC108701212	1.82663	0.0025265	luc7l2.S	0.695371	0.0157946	herc1.L	-1.05519	0.0176999	pcnp.L	0.733183	0.00958548	specc1l	1.09367	6.46e-05	slc7a3.L	1.06448	0.000634399	hnrnpk.L	0.347953
ccng1.L	2.16839	0.00358604	itpka	1.6942	7e-05	nxpe3	1.32727	0.046132	cyp26a1.L	1.44409	3.01e-05	Xelaev18013734m	1.4516	0.00564565	cgn.L	0.646539	0.0109822	mier1.L	-0.531736	0.004502				bcl9.S	0.752787	0.0323269	rxra.S	1.42711	0.0293108	Xelaev18003910m	1.82384	0.0020577	rpl38.S	0.694518	0.0353021	rnf19b.S	-1.05546	0.0402302	brd1.S	0.732343	0.0412125	phf21b	1.09366	0.0143074	ptgs2.S	1.06164	0.00885506	acadl.L	-0.39597
ptgs2.L	2.16683	1.16e-06	fam46a.L	1.68876	0.00233935	cpe.L	1.32665	0.0364418	post.L	1.44367	0.000905654	degs1.L	1.4496	6.45e-06	arl13b.L	0.646142	2.28e-05	samd4b.S	-0.533024	0.0244684				cramp1.S	0.751205	0.0256672	cdkl2.L	1.42682	0.0336467	brd2.S	1.82262	9.06e-05	tpt1.L	0.69276	0.000443634	cttn.L	-1.06051	0.0450681	arrdc3.L	0.73146	0.0405686	tab2.S	1.0935	0.000634367	mpzl1.L	1.05994	0.0371013	dnajc10.L	-0.398628
znf451	2.16539	0.000763425	lpar6.S	1.6883	6.76e-05	cks1b.S	1.32439	3.1e-06	pnhd.L	1.44311	0.00600568	LOC100037118	1.44935	8.97e-08	ephb3.L	0.642188	0.000118899	yae1d1.L	-0.533531	0.00322622				rpl7a.S	0.750631	0.0441529	edem3.S	1.4249	0.0228378	kiaa0232.S	1.81881	0.00456081	rpl10.L	0.689562	0.0323703	rnf130.S	-1.06455	0.0314633	elf2.S	0.730983	0.0302281	clcn5.L	1.09321	1.61e-05	Xelaev18000460m	1.05952	0.000759718	natd1.L	-0.411731
nedd9.L	2.16043	0.000365587	kiaa1614.L	1.68794	0.00133357	ifltd1.S	1.32357	0.0395957	ventx2.2.L	1.44282	1.05e-05	tab2.L	1.44865	0.00150265	srcap.L	0.641528	0.0383005	bicd1.L	-0.534268	0.0435364				rps23.L	0.750148	0.00600638	post10.L	1.42375	0.000148699	1700037h04rik	1.81548	1.32e-07	cdk9.L	0.677227	0.0043176	cebpg.L	-1.06491	0.00719552	cirbp.S	0.730951	0.00738588	crocc2	1.09281	0.0192109	rhob.L	1.05651	0.000160528	aspm	-0.420241
LOC108702448	2.15967	0.0235914	srsf7.L	1.68678	1.78e-21	top2b.S	1.32283	1.6e-06	ventx2.1.L	1.44161	2.82e-05	dlx5.S	1.44863	0.00139954	rpl17.S	0.640946	0.00394438	map2k7.L	-0.534725	0.012355				phldb1.S	0.749226	0.0394839	endod1.L	1.42269	0.00641429	LOC108705484	1.81384	0.00406629	esrp1.L	0.676667	0.0426654	crtc3.S	-1.06619	0.00442474	rpl19.L	0.730099	0.0228194	LOC108718861	1.09267	0.012926	atf4.L	1.05572	2.48501e-06	kiaa0513.L	-0.425184
btg-x	2.14411	7.41e-15	Xelaev18002226m	1.68669	0.0412147	lgr5.S	1.31905	1.23e-05	LOC108698553	1.44129	0.0262568	hipk2.L	1.44818	5.6e-06	Xelaev18046288m	0.640531	0.0259413	afg3l2	-0.535594	0.0157448				wwc2.S	0.748766	0.0360064	tuba1cl.2.S	1.42186	0.0165557	stat3.2.L	1.80813	2e-05	eif4a1.L	0.674044	0.00434523	dbf4b.L	-1.06747	0.00158624	kiaa1191.S	0.728836	0.0180133	gmps.L	1.09079	2.9e-05	fbxo5.L	1.05516	9.75645e-07	esco1.L	-0.433311
atg16l1.L	2.14192	6.53e-14	Xelaev18004736m	1.68661	0.000204833	tbx1.S	1.31756	0.023902	Xelaev18038622m	1.44128	0.00110389	mesdc1.S	1.44716	2.99e-07	MGC83421	0.63881	0.00646333	gmnn.S	-0.536073	0.0380199				glyr1.S	0.74811	0.00865822	tmem218.L	1.42067	0.0295193	cdk9.L	1.80804	2.74e-15	prmt1.L	0.671365	0.00347454	LOC108704260	-1.06895	0.0470541	cdc34.S	0.728739	0.0161718	slc35a3.2.S	1.09072	0.00760729	LOC108718087	1.05375	0.00638659	ptges2.L	-0.437172
Xelaev18017221m	2.13052	9.93e-06	xhoxc8	1.6854	0.00802071	LOC108705424	1.31278	0.0436213	fgfr4.L	1.4393	0.00889567	frmd4b.S	1.44652	0.00207219	birc2.S	0.638088	0.0349831	tyro3.L	-0.538458	0.00166224				spen	0.747594	0.0390217	spsb3	1.41829	0.00236674	chst2.L	1.80428	0.00407352	ino80b.S	0.670334	0.0378669	plpp5.L	-1.06964	0.00254193	nsep1	0.728294	0.00826019	rbfox2.S	1.08829	1.34e-06	hsp70.L	1.05009	0.0020849	ddx3x.S	-0.441027
fam109b.L	2.12877	3.93e-13	tmprss9	1.68305	0.00329326	plekhn1.L	1.31141	1.23e-07	suox.S	1.43883	0.000120868	LOC108712667	1.44447	0.0126852	capzb.L	0.636013	0.0490392	slc20a2.L	-0.53857	0.0315293				zswim5.S	0.747036	0.0171079	LOC108704568	1.4121	0.0133855	fam109b.L	1.80252	0.00180222	dgat1.L	0.669448	0.0211738	magi1.L	-1.07271	0.0368937	melk.L	0.727692	0.0361861	col18a1.L	1.08791	0.009893	acvr1b.L	1.04883	0.00157655	dgcr2.S	-0.441517
not.S	2.1188	1.01e-34	zswim5.S	1.67982	2.4e-07	dynll1.S	1.31075	8.96e-10	lmo4.1.L	1.43857	4.8e-06	LOC108700650	1.44278	0.0363466	actb.S	0.632955	1.59e-05	pdpk1.L	-0.539775	0.012355				srrt.L	0.746947	0.0346431	tmem63a.L	1.4085	0.00930581	slc35d2	1.79618	0.0360395	nol6.L	0.666827	0.0281576	slmap.L	-1.07272	0.0282283	muc5b	0.727465	0.000162428	fam63b.S	1.08767	0.0152437	gas2l1.S	1.04869	0.0413976	ctdsp1	-0.442749
elf1.L	2.11794	1.02e-12	ankrd24.L	1.67914	0.000172804	proser1.S	1.30881	1.84e-07	mespb.S	1.43837	0.0224397	plod2.L	1.44193	7.29e-06	srrm2	0.631116	0.00461	borcs7.S	-0.540107	0.0247665				rps4	0.746416	0.0470842	atp13a2.L	1.40675	0.0116844	fos.L	1.79162	7.48e-05	taf12.S	0.666465	0.0184045	wdr37.L	-1.07788	0.0337317	itpkb	0.72631	0.0445286	arap1	1.08686	0.0100263	efna4.L	1.04791	0.0299258	tspan14.L	-0.443251
relt.L	2.11729	5.34e-06	fbxo5.L	1.67906	2.18e-13	Xelaev18047094m	1.30632	0.015079	LOC108706721	1.4382	0.000163264	ncs1.S	1.44019	0.000152355	pbrm1.L	0.626251	1.93e-06	csrnp2.S	-0.541163	0.00887695				ppp1cb.L	0.745201	0.0332098	slc6a7	1.40455	0.0348171	msto1.L	1.79015	0.012755	nop16.L	0.665861	0.00597304	heatr5a.L	-1.08233	0.00112197	fam219b	0.724683	0.0340215	uspl1-like.L	1.08633	7.6e-05	LOC100191026	1.04453	0.000914615	bod1l1	-0.449062
fhl3.L	2.11318	0.00194472	sacs	1.67891	0.00333582	ldb1.S	1.30561	0.000792778	cdh11.S	1.43728	0.0436196	tet3.S	1.43969	0.00249479	rpl17.L	0.625865	0.0331853	ppp1r12a.S	-0.542819	0.0179379				peli1.L	0.745046	0.0456411	slc10a3.S	1.40148	0.0108251	rnf144b.S	1.78559	0.0055338	slc25a5.L	0.662834	0.0116744	madd.L	-1.08477	0.0101089	otub2.S	0.723962	0.0295854	actn1.L	1.0855	0.00260623	tfap2c.L	1.04384	0.00486557	smarca5	-0.450547
hamp	2.10782	0.00391692	aldh1a2.L	1.67593	6.03e-15	LOC108710853	1.30221	0.00347512	slc44a3.L	1.4308	0.00701148	map1lc3b.L	1.4384	6.93e-06	hnrnpa0.L	0.620304	0.00239164	bdp1.L	-0.543245	0.0081214				mcrs1.S	0.744554	0.0214445	LOC108702892	1.40075	0.0420143	LOC108709818	1.76937	7.16e-05	tjp2	0.658559	0.00448314	dnajb14.L	-1.08676	0.00756678	hm13.L	0.723551	0.0115846	degs3.L	1.08507	0.000544251	LOC108703765	1.04365	0.0283013	gdf9.L	-0.452046
zswim5.S	2.10481	1.75e-06	LOC108703375	1.67573	5.57e-07	ccnb3.S	1.30187	1.65e-11	alpl.L	1.42917	0.00143515	nlrx1.L	1.43763	0.000656665	srsf3.S	0.618453	0.033325	fcho2.L	-0.545072	0.0431995				Xelaev18009254m	0.743749	0.0479166	trpv6.L	1.39945	0.0308423	LOC108699863	1.76863	0.0407561	rps13.S	0.65772	0.0404855	xpo6.S	-1.09261	0.0420423	fau.L	0.722106	0.0366398	tbc1d25.S	1.08504	0.0160904	upk2.S	1.0409	0.00087807	cbfb.S	-0.453879
wee1.S	2.10446	1.13e-19	phldb3.S	1.67205	0.00636504	bcor.S	1.30148	5.31e-05	aplnr.S	1.42767	0.0287939	zbtb14.L	1.4376	0.00542748	pdrg1.S	0.618268	0.00300549	prss16.L	-0.545531	0.0330591				rbm4b.S	0.742284	0.036165	mfsd14a.S	1.39714	0.00297658	hs3st3a1.L	1.76684	0.0129914	gnb2l1	0.657409	0.00715642	LOC108696623	-1.09374	0.0151469	cdk1.S	0.721245	0.0364489	MGC83169	1.08351	0.0321539	gadd45g.S	1.04089	3.08216e-06	tbc1d4.L	-0.456625
spdef.S	2.1039	0.010213	myo5c.L	1.67099	0.00572874	ralgds.L	1.30143	0.000556114	tmem238.S	1.42737	0.0008033	phactr4.S	1.43736	3.97e-06	nuak2.S	0.618216	0.00186775	myo9b.L	-0.547816	0.0031439				esf1.L	0.740639	0.0144277	foxn4.L	1.39406	0.029356	rassf6.S	1.75992	0.0304704	nop10	0.655204	0.0242632	socs4.L	-1.09584	0.00231811	LOC108718070	0.720154	0.0488958	rrn3.L	1.08307	0.000424763	h3c7	1.03688	0.000221223	sat1.L	-0.457019
LOC105945479	2.10154	5.04e-06	pcdh7.S	1.66982	3.62e-09	Xelaev18037856m	1.30008	0.0178677	rapgef2.L	1.42646	3.93e-11	LOC108700080	1.43581	0.0323459	rps29	0.616031	0.000280527	chd6.S	-0.548069	0.00346686				MGC83421	0.736817	0.044465	c19orf44.L	1.3881	0.0157659	LOC108719479	1.75319	0.0166414	gprc5c.S	0.649808	0.0349228	rfwd2.S	-1.09749	0.00581857	LOC108709832	0.719166	0.0252696	eral1.L	1.08207	0.00299721	faxc.L	1.03654	0.0255622	slc25a44.L	-0.457859
zswim5	2.10139	5.37e-05	rdh10.L	1.66974	1.46e-09	LOC108701162	1.29998	0.0168598	tmem52.L	1.4245	0.000254978	acvr2b.L	1.43475	0.00522401	ppp1cb.L	0.61522	0.0235466	fnbp1l.L	-0.549439	0.0412786				tubb2b.L	0.73532	0.0460984	ndufa8.S	1.38588	0.0214924	xbp1.L	1.74982	0.0226087	slc35a2.L	0.647618	0.0455444	ccdc88a	-1.10028	0.0394217	LOC108711693	0.718944	0.0498794	thumpd3.L	1.08183	0.00972052	mcm6.2.L	1.03536	3.67581e-06	arhgap11a.1.L	-0.461621
LOC108717663	2.09923	0.000566769	Xelaev18003895m	1.66911	0.00105983	fmc1.L	1.29836	0.0143206	pabpc4.L	1.4235	3.41e-07	acsm3.L	1.43404	0.0383059	phc1.S	0.613851	0.0373053	rb1cc1.S	-0.551835	0.00965319				cecr2.L	0.73485	0.0387263	dhcr7.L	1.38509	0.00761949	nrarp	1.74478	0.00525272	elob	0.646893	0.0432495	tank.L	-1.10082	0.0226141	LOC108708564	0.718746	0.0440915	slc12a2.L	1.08135	0.000386738	sox9.S	1.03473	0.0392671	gpn3.L	-0.462553
smad4.1.L	2.09519	1.13e-16	LOC108705740	1.66676	0.00558249	zic2.S	1.29721	0.00107934	ntn3.S	1.42321	0.00953186	xplcg1a	1.43369	0.0233217	srsf2.S	0.611879	1.19e-05	foxn2.S	-0.552532	0.0267722				fkbp1a.L	0.734793	0.0456411	flrt2.L	1.38435	0.02857	tlr2	1.7406	0.000461829	poldip3.L	0.646749	0.0395143	ubtd2.S	-1.11473	0.0322737	xbp1.S	0.717827	0.0405686	hmcn2	1.08047	0.0397368	sfpq.L	1.03451	0.00319442	irak1.L	-0.466767
sall1.L	2.09481	0.000123583	trpm4	1.66469	0.00237316	Xelaev18000483m	1.2935	0.0405008	cdc14a.S	1.42292	0.000884793	Xelaev18027269m	1.43238	7.6e-05	rps27a.S	0.607639	0.00011388	opa1.S	-0.552599	0.0358409				ctps1.S	0.72998	0.00769778	post5.S	1.38299	0.00297658	eef1b2	1.73601	0.0153128	tmpo	0.645191	0.0259354	dus4l.L	-1.11501	0.00217047	mapre1.S	0.717347	0.0237337	c18orf21.L	1.0797	0.0117057	sox2.L	1.02936	0.00525935	rbfox2.S	-0.46704
hist1h1t	2.08723	0.0110807	ngef.S	1.66196	0.0450496	sebox.L	1.29218	0.000174734	slc6a13.L	1.42142	0.0125855	galnt7.L	1.42989	9.99e-07	casc3.S	0.607352	0.000144214	tbc1d12.L	-0.553174	0.00140957				ap1m2.S	0.7296	0.039007	krt8.S	1.3808	0.00719471	rhob.L	1.72928	2.82e-08	ilf2.L	0.640745	0.00147101	usp34.S	-1.11639	0.0437505	loc734020.L	0.716025	0.0494058	muc3a	1.07894	0.00238531	LOC108700571	1.02728	0.0462217	ripor1.L	-0.468779
itih3	2.08665	0.000467237	mn1.L	1.66017	0.00117777	tjp2	1.29034	7.99e-07	trim67.S	1.42119	0.00124821	foxo1.L	1.42969	0.00134274	nol6.L	0.602696	0.0304308	wdfy3	-0.553835	0.00624077				LOC108695696	0.727199	0.0196188	Xelaev18038969m	1.37997	0.00333368	LOC100158389	1.72373	0.0131273	LOC108701852	0.640259	0.0254423	rnf8.L	-1.1183	0.032651	atp5o.L	0.714217	0.0284896	ubiad1.L	1.07729	0.00612062	arrdc3.S	1.02528	0.0105886	lcor.L	-0.471539
LOC108695546	2.08265	0.00471785	ca14.L	1.6589	9.58e-09	pkdcc.1.L	1.29009	4.92e-05	LOC108699675	1.41696	0.0148341	kdm6b.S	1.42629	4.79e-09	sf3a2.S	0.601681	0.00169942	suco.L	-0.553999	0.0227338				ddi2.S	0.726158	0.0427851	raver2.S	1.37867	0.0375948	emp2.L	1.72326	0.0195202	rps25.S	0.640095	0.0135002	gab2.L	-1.12072	0.00587538	serbp1.L	0.713553	0.0258521	ventx1.1.S	1.07694	0.0468593	Xelaev18012294m	1.0251	0.0220797	depdc1-b	-0.475558
Xelaev18025314m	2.08194	0.00991941	LOC100127323	1.65532	1.57e-08	wwtr1.S	1.28925	0.000166179	mllt10.L	1.41584	6.03e-07	aim1l.L	1.42291	4.72e-05	znf845	0.601403	0.00184421	homez.L	-0.554803	0.00437594				LOC108709832	0.725697	0.0206316	rab8b.L	1.37642	0.0328506	esco2	1.72183	0.0358289	kbtbd7.L	0.639196	0.0393329	lipe.L	-1.12362	0.00160022	tm9sf3.L	0.713419	0.0495689	slc39a10	1.07685	0.00988848	bmi1.L	1.01432	0.0360946	tle1.L	-0.478527
[truncated: 3,858 more rows]
[truncated: 10 more columns]
