# Supplementary material for: Quantitative analysis of transcriptome dynamics provides novel insights into developmental state transitions
Source: BMC Genomics. 2022 Oct 23;23:723. doi: 10.1186/s12864-022-08953-3 (PMC9588240; doi:10.1186/s12864-022-08953-3)
Supplement: Supplementary file 16 — Additional file 16. Supplemental Table 7. List of all Neural GO Terms and their over represented p value from GO Analysis on genes differentially expressed between epidermal and neural lineages corresponding with supplemental figure 4A. [file 12864_2022_8953_MOESM16_ESM.xlsx]

## Sheet: St10
List of all Neural GO Terms and their over represented p value from GO Analysis on genes differentially expressed between epidermal and neural lineages corresponding with supplemental figure 4A
Stage10_Neur								Stage10_Epi
category	over_represented_pvalue	under_represented_pvalue	numDEInCat	numInCat	term	ontology		category	over_represented_pvalue	under_represented_pvalue	numDEInCat	numInCat	term	ontology
GO:2000978	0.00036829	0.999998	2	4	negative regulation of forebrain neuron differentiation	BP		GO:0050807	0.00461109	0.999254	5	220	regulation of synapse organization	BP
GO:0002085	0.000470899	0.999997	2	5	inhibition of neuroepithelial cell differentiation	BP		GO:0008039	0.00504627	1	1	1	synaptic target recognition	BP
GO:2000977	0.000790763	0.999992	2	6	regulation of forebrain neuron differentiation	BP		GO:0150062	0.00504627	1	1	1	complement-mediated synapse pruning	BP
GO:0051930	0.0010575	0.999953	3	31	regulation of sensory perception of pain	BP		GO:0050803	0.0053691	0.999099	5	228	regulation of synapse structure or activity	BP
GO:0051931	0.00116852	0.999947	3	32	regulation of sensory perception	BP		GO:1905702	0.0100675	0.999975	1	2	regulation of inhibitory synapse assembly	BP
GO:0021861	0.00130929	0.999982	2	8	forebrain radial glial cell differentiation	BP		GO:1905704	0.0100675	0.999975	1	2	positive regulation of inhibitory synapse assembly	BP
GO:0061101	0.00200593	0.999965	2	9	neuroendocrine cell differentiation	BP		GO:0050808	0.0102888	0.997597	6	374	synapse organization	BP
GO:0048483	0.00263477	0.999837	3	43	autonomic nervous system development	BP		GO:0061885	0.0149828	0.999926	1	3	positive regulation of mini excitatory postsynaptic potential	BP
GO:1901216	0.00453028	0.99945	4	100	positive regulation of neuron death	BP		GO:1904891	0.0150638	0.999925	1	3	positive regulation of excitatory synapse assembly	BP
GO:0048666	0.00488459	0.998178	14	1013	neuron development	BP		GO:0031103	0.0154328	0.999111	2	39	axon regeneration	BP
GO:0031175	0.0049223	0.998232	13	909	neuron projection development	BP		GO:0098883	0.0199256	0.999852	1	4	synapse pruning	BP
GO:0098817	0.00700333	1	1	1	evoked excitatory postsynaptic potential	BP		GO:0061884	0.0199547	0.999852	1	4	regulation of mini excitatory postsynaptic potential	BP
GO:0061105	0.00788835	1	1	1	regulation of stomach neuroendocrine cell differentiation	BP		GO:0098816	0.0199547	0.999852	1	4	mini excitatory postsynaptic potential	BP
GO:0061106	0.00788835	1	1	1	negative regulation of stomach neuroendocrine cell differentiation	BP		GO:0050915	0.0200353	0.999851	1	4	sensory perception of sour taste	BP
								GO:0031102	0.0208783	0.998581	2	46	neuron projection regeneration	BP
								GO:0007605	0.0225889	0.99689	3	123	sensory perception of sound	BP

## Sheet: St10.5
Epi-Neur DE Genes Neural GO Terms
Stage10.5_Neur								Stage10_Epi
category	over_represented_pvalue	under_represented_pvalue	numDEInCat	numInCat	term	ontology		category	over_represented_pvalue	under_represented_pvalue	numDEInCat	numInCat	term	ontology
GO:0048663	5.58508e-05	0.999993	8	70	neuron fate commitment	BP		GO:0050807	0.00461109	0.999254	5	220	regulation of synapse organization	BP
GO:0045686	0.000294803	0.999976	5	31	negative regulation of glial cell differentiation	BP		GO:0008039	0.00504627	1	1	1	synaptic target recognition	BP
GO:0022008	0.000384505	0.999803	44	1455	neurogenesis	BP		GO:0150062	0.00504627	1	1	1	complement-mediated synapse pruning	BP
GO:0098973	0.000478813	1	2	2	structural constituent of postsynaptic actin cytoskeleton	MF		GO:0050803	0.0053691	0.999099	5	228	regulation of synapse structure or activity	BP
GO:0048699	0.000709084	0.999633	41	1365	generation of neurons	BP		GO:1905702	0.0100675	0.999975	1	2	regulation of inhibitory synapse assembly	BP
GO:1901214	0.00143354	0.999519	14	299	regulation of neuron death	BP		GO:1905704	0.0100675	0.999975	1	2	positive regulation of inhibitory synapse assembly	BP
GO:0061564	0.00155083	0.999411	17	433	axon development	BP		GO:0050808	0.0102888	0.997597	6	374	synapse organization	BP
GO:0007409	0.00179929	0.999329	16	403	axonogenesis	BP		GO:0061885	0.0149828	0.999926	1	3	positive regulation of mini excitatory postsynaptic potential	BP
GO:0048667	0.00214691	0.99911	19	534	cell morphogenesis involved in neuron differentiation	BP		GO:1904891	0.0150638	0.999925	1	3	positive regulation of excitatory synapse assembly	BP
GO:0030182	0.00218267	0.99884	36	1227	neuron differentiation	BP		GO:0031103	0.0154328	0.999111	2	39	axon regeneration	BP
								GO:0098883	0.0199256	0.999852	1	4	synapse pruning	BP
								GO:0061884	0.0199547	0.999852	1	4	regulation of mini excitatory postsynaptic potential	BP
								GO:0098816	0.0199547	0.999852	1	4	mini excitatory postsynaptic potential	BP
								GO:0050915	0.0200353	0.999851	1	4	sensory perception of sour taste	BP
								GO:0031102	0.0208783	0.998581	2	46	neuron projection regeneration	BP
								GO:0007605	0.0225889	0.99689	3	123	sensory perception of sound	BP

## Sheet: St11
Epi-Neur DE Genes Neural GO Terms
Stage11_Neur									Stage11_Epi
category	over_represented_pvalue	under_represented_pvalue	numDEInCat	numInCat	term	ontology			category	over_represented_pvalue	under_represented_pvalue	numDEInCat	numInCat	term	ontology
GO:0007399	2.81035e-06	0.999999	137	1892	nervous system development	BP			GO:0045664	4.2498e-08	1	67	647	regulation of neuron differentiation	BP
GO:0007417	3.20788e-06	0.999999	66	738	central nervous system development	BP			GO:0030182	1.12413e-07	1	105	1227	neuron differentiation	BP
GO:0022008	3.40372e-06	0.999998	111	1455	neurogenesis	BP			GO:0050767	4.07892e-07	1	74	792	regulation of neurogenesis	BP
GO:0048699	4.97614e-06	0.999997	105	1365	generation of neurons	BP			GO:0048699	1.51017e-06	0.999999	110	1365	generation of neurons	BP
GO:0021953	8.11382e-06	0.999997	25	187	central nervous system neuron differentiation	BP			GO:0007411	7.19105e-06	0.999998	28	210	axon guidance	BP
GO:0021953	8.11382e-06	0.999997	25	187	central nervous system neuron differentiation	BP			GO:0097485	7.85371e-06	0.999997	28	211	neuron projection guidance	BP
GO:0030900	1.07803e-05	0.999996	36	331	forebrain development	BP			GO:0051960	1.46115e-07	1	82	887	regulation of nervous system development	BP
GO:0007420	0.00010094	0.999949	48	542	brain development	BP			GO:0007399	4.06959e-07	1	144	1892	nervous system development	BP
GO:0045686	0.000109723	0.999986	8	31	negative regulation of glial cell differentiation	BP
GO:0030182	0.000163623	0.999899	90	1227	neuron differentiation	BP
GO:0048663	0.000187014	0.999957	12	70	neuron fate commitment	BP

## Sheet: St12
Epi-Neur DE Genes Neural GO Terms
Stage12_Neur								Stage12_Epi
category	over_represented_pvalue	under_represented_pvalue	numDEInCat	numInCat	term	ontology		category	over_represented_pvalue	under_represented_pvalue	numDEInCat	numInCat	term	ontology
GO:0022008	1.81601e-08	1	265	1455	neurogenesis	BP		GO:0045664	0.00010384	0.999933	117	647	regulation of neuron differentiation	BP
GO:0048699	2.97103e-08	1	250	1365	generation of neurons	BP
GO:0007399	3.83962e-08	1	329	1892	nervous system development	BP
GO:0030182	4.49908e-08	1	228	1227	neuron differentiation	BP
GO:0007417	7.13009e-08	1	151	738	central nervous system development	BP
GO:0021953	6.4407e-06	0.999997	48	187	central nervous system neuron differentiation	BP
GO:0021953	6.4407e-06	0.999997	48	187	central nervous system neuron differentiation	BP
GO:0010001	1.06313e-05	0.999995	49	201	glial cell differentiation	BP
GO:0050767	2.08779e-05	0.999987	148	792	regulation of neurogenesis	BP
GO:0051960	2.50128e-05	0.999984	162	887	regulation of nervous system development	BP
GO:0021782	7.06953e-05	0.999975	27	95	glial cell development	BP
GO:0030900	7.21715e-05	0.99996	71	331	forebrain development	BP
GO:1901216	9.87607e-05	0.999964	27	100	positive regulation of neuron death	BP
GO:0050768	0.000116118	0.999938	60	278	negative regulation of neurogenesis	BP
GO:0048667	0.000119148	0.999925	106	534	cell morphogenesis involved in neuron differentiation	BP
GO:0048666	0.000123462	0.999914	179	1013	neuron development	BP
GO:0007409	0.000151859	0.99991	83	403	axonogenesis	BP
GO:0051961	0.000157789	0.999913	63	299	negative regulation of nervous system development	BP
GO:0070997	0.00017638	0.999901	65	327	neuron death	BP

## Sheet: St13
Epi-Neur DE Genes Neural GO Terms
Stage11_Neur								Stage11_Epi
category	over_represented_pvalue	under_represented_pvalue	numDEInCat	numInCat	term	ontology		category	over_represented_pvalue	under_represented_pvalue	numDEInCat	numInCat	term	ontology
GO:0007399	6.09e-11	1	267	1892	nervous system development	BP		n/a
GO:0007417	5.57e-10	1	126	738	central nervous system development	BP
GO:0030900	1.18e-09	1	69	331	forebrain development	BP
GO:0022008	3.73e-09	1	208	1455	neurogenesis	BP
GO:0048699	2.01e-08	1	194	1365	generation of neurons	BP
GO:0030182	3.44e-08	1	177	1227	neuron differentiation	BP
GO:0007420	2.28e-07	1	92	542	brain development	BP
GO:0021953	2.12e-06	0.999999	40	187	central nervous system neuron differentiation	BP
GO:0021871	2.71e-06	1	11	24	forebrain regionalization	BP
GO:0048665	3.05e-06	1	13	33	neuron fate specification	BP
GO:0021915	5.8e-06	0.999998	38	181	neural tube development	BP
GO:0007409	8.96e-06	0.999996	69	403	axonogenesis	BP
GO:0051960	1e-05	0.999994	127	887	regulation of nervous system development	BP
GO:0007422	1.42e-05	0.999996	19	66	peripheral nervous system development	BP
GO:0007411	1.5e-05	0.999994	42	210	axon guidance	BP
GO:0097485	1.69e-05	0.999993	42	211	neuron projection guidance	BP
GO:0010001	2.02e-05	0.999992	39	201	glial cell differentiation	BP
GO:0048667	3.35e-05	0.999981	84	534	cell morphogenesis involved in neuron differentiation	BP
GO:0021521	3.63e-05	0.999998	7	12	ventral spinal cord interneuron specification	BP
GO:0060579	4.09e-05	0.999996	8	16	ventral spinal cord interneuron fate commitment	BP
GO:0050767	4.27e-05	0.999973	113	792	regulation of neurogenesis	BP
GO:0021520	4.54e-05	0.999997	7	13	spinal cord motor neuron cell fate specification	BP
