# Supplementary material for: Quantitative analysis of transcriptome dynamics provides novel insights into developmental state transitions
Source: BMC Genomics. 2022 Oct 23;23:723. doi: 10.1186/s12864-022-08953-3 (PMC9588240; doi:10.1186/s12864-022-08953-3)
Supplement: Supplementary file 19 — Additional file 19. Supplemental Table 10. Endo-Meso St10-11 WGCNA Module Gene Lists. [file 12864_2022_8953_MOESM19_ESM.xlsx]

## Sheet: Brown Module
Endo-Meso St10-11 WGCNA Module Gene Lists
Correlation Inreasing in Meso St 10-11
chd3
cysrt1
fcgbp
fcn2
greb1l
hlx
kalrn.L
lmo4.2.L
parg.L
ptgs2.S
slc25a25.L
ssh2
aak1.S
abcb1
acbd3.L
acer3.L
acsl3.L
actg1.S
actr1a.L
acvr1.L
acvr1.S
acy3.L
adap1l.L
adgrf3
admp.S
aggf1.S
ahcyl2.L
ahcyl2.S
aldh1a2.L
alkbh5.L
amotl1.L
ankmy1.L
ankrd22.S
ankrd35.L
ankrd50.S
ano9.L
ap1m2.L
ap3m2.S
ap5m1.L
apln.L
aplp2.L
arfgef2-like.S
arhgap29.L
arpc1b.S
arpc5.S
asl.L
atad2.S
atg16l1.S
atp12a
atp6v0b.S
atp6v1b2.S
atpaf2.L
atxn2.S
avl9.L
b3gnt7.L
b4galnt3.L
b4galt6.S
bambi.L
bambi.S
bcor
bcor.S
bcorl1.S
best2.L
bivm.L
bmp4.S
bmp7.2.L
borcs8.S
bpgm.L
brdt.S
c12orf45.L
c15orf39.S
c1qa.L
c5orf15.S
ca14.L
capns1.L
carnmt1.S
ccdc15.S
ccdc39.L
ccdc71.L
ccdc84.S
ccng2.S
cd2ap.S
cd3eap
cd63.S
cd99l2.L
cdc14b.L
cdc42ep2
cdc42ep2.L
cdc42ep4
cdk1.L
cdk2.S
cdr2.S
cdx2.L
cdx4.L
cdx4.S
cebpz.L
cenpv.L
cep68.L
cfp
cgn.L
champ1.S
chmp4b.S
chrd
chrd.1.S
chrd.2.L
chst2.L
chst9
cited4.L
ciz1-like.L
ciz1.L
cks1b.S
clcn3.S
clcn5.L
cldn4.L
cldn7.L
cltcl1.L
cnbp.L
cnot3.L
cnpy2.L
coa6.L
coq8a.L
coro1c.L
cox6c.L
cpt2.S
creb3l2.L
creb3l4.S
crk.L
crx.L
cry1
csrp2.L
cul4a.S
cwc15.S
cxxc1
cyb5d1.L
dact1.L
dact1.S
dcaf7.S
dctn6.L
ddi2.S
ddx28.L
ddx39
ddx43.L
degs3.L
depdc7.L
dhrs12.L
dhrs7b.L
dkk1.S
dlc.L
dlx3.L
dlx3.S
dlx5.L
dlx5.S
dlx6.S
dnaaf1.S
dpp4.L
dtx2.L
efna4.L
eif4a1.L
eif4a3.S
elavl3.L
elf1.L
elf1.S
elk4.S
elovl1.L
elovl3.L
emc4.L
epas1.S
eppk1.L
erich2.L
esrp1.L
esrp1.S
etv3.S
evpl.L
exosc4.S
f11r.L
fam110c.S
fam160b2.L
fam214b.L
fam3a.S
fam3b.L
fbxo34.L
fgd4.L
fhdc1.L
fkbp1a.S
fn1.S
foxi4.1.L
foxi4.1.S
foxi4.2.S
fra10ac1.L
fsbp-like.L
fth1.1.S
fzd8.L
gadd45a.L
gas2l1.L
gask1b.L
gigyf1.L
glrx5.S
glul-like.1.S
gna14.L
gnai2
gnb3.L
gnl3.L
gnl3l.S
gpatch3.L
gpc4.S
gpr4
gprc5cl1.L
gprc5cl2.L
grasp.S
grhl2.S
grhl3.L
grhl3.S
gtf2h3.L
h3-3b
hap1.L
hap1.S
herpud1.S
hes6.1.L
hes6.1.S
hgh1.L
hmg20a.L
hmgb1
hnrnpa2b1.S
hnrnpd.L
hpgd.S
hs6st1.L
hsp90ab1.S
htra1.S
hyls1.L
id2.L
id2.S
ier5.L
ier5.S
ier5l.L
ilf2.L
ippk.L
irf6.S
irs4.L
irx1.S
itgav.L
itgb8.L
itm2b.L
jun.S
jund.S
kbtbd7.L
kcnk5.S
kdm4c.L
KIAA1107.L
kiaa1324l.S
klf11.L
klf11.S
klf17.1.S
klf17.L
klf2.S
klf6.L
klf6.S
krt12.4.S
krt12.5.S
krt7.S
krt70.L
krt70.S
lama5
lamtor3.L
larp6.S
lima1.L
limd1.L
lin37
lmo4.1.S
lmo4.2.S
lpp.L
lrig3.L
lrrn1.L
lrrn3.S
lta4h.L
lto1.S
luc7l2
mad2l2.S
mak16.L
man2b1.L
mansc1
mansc1.S
map4k4-like.L
marchf8.S
mcf2l
mcl1.S
mcph1.S
mcrip2.L
mcu.L
med21.S
mettl25.L
midn.S
mindy3.S
mknk2.S
mob2
mrps35.S
mrto4.S
msl1.S
msx1.L
msx2.S
mtdh.L
mtm1.L
mxi1.L
myc.L
myef2.L
myt1.L
nap1l1.L
nckap5l.L
ndufa1.L
neurl1b.L
nipal4.S
nme9.L
nr1i2.L
nrarp
nrarp.S
nrm.L
nsmce4a.L
nuak1.S
nudt9.L
nuf2.S
nxpe3l.6.L
orc3.S
osbpl2.L
oscp1.L
otud1.S
otx2.S
oxr1.L
p2ry4
pafah1b2.L
parp2.L
pccb.L
pcdh1.L
pcdh1.S
pck2.L
pclaf.L
pdap1.S
pdcd11
pde3b
pdgfa.L
pdxdc1.L
pibf1.S
pigm.L
pim1.L
pitpnb.2.L
pkdcc.2.S
pkn1.L
pkp3.S
plekhg3.L
plgrkt.L
pls3.L
post9p.L
ppp1r14a.L
ppp1r16a
ppt1.S
prag1.L
prkacb.S
prkca.S
prnp.L
prpf6.L
prpsap1.S
prss8
prxl2b.L
ptafr.L
ptpn14.L
pus10.S
pus7.L
pwp2.S
rab11fip3.L
rab11fip4l.L
rab2b.S
rabgap1l.L
rabgap1l.S
rap1gds1.S
rarg.S
rbm47.L
rbm47.S
relt.L
rexo5.S
rgp1.L
rgs12.L
rgs12.S
rhbdl1.L
rhcg.L
rhebl1.L
rhou
rhou.L
rhpn2.S
riok2.L
rmc1.L
rnaset2.L
rnf135.L
rnf222.L
rnf222.S
rnf31.S
rpf1.L
rpf1.S
rprd1b.S
rrp1b.S
rrp8.S
s100a10.S
sap18.S
sco1.L
scrib.L
sds.L
selenoi.S
sema3f.L
sema4c.L
sfrp2.L
shisa1.1.L
sidt2.L
six4.L
six4.S
slc16a3.L
slc22a4.L
slc22a5.L
slc25a34.L
slc2a2.L
slc30a2.L
slc35a2.S
slc35c1.L
slc39a8.L
slc6a14.2.L
slc7a4.L
smad7.L
smarcc2.L
smarce1.S
smurf2.S
smyd2.L
snap29.L
snu13.S
snx22.L
sod3.S
sox11.S
sox15.L
spata13.L
spata6l.L
sra1.L
srpra.L
ssbp1.L
ssu72.S
stard10.L
stard10.S
stat1.S
stau2.S
stk31.S
stk40.S
strap.S
stx19.S
surf2.L
svil
sypl1.L
szl.L
szl.S
tada2a.L
taf1b.L
tarbp1.L
tax1bp1.S
tcf20.S
tdgf1.1.L
tead4.S
tex30.L
tfap2a.L
tfap2a.S
tfap2c.L
thap12.S
thoc3.L
tiprl.L
tmem129.L
tmem198.S
tmem213.L
tmem238
tmem248.S
tmem45b.L
tmem79.L
tmem87a.S
tmub1.S
tmx3.L
tnfaip8l3.L
tnfsf10l.L
tnk2l.L
tomm6.S
tp53inp2.S
tpd52l2.S
traf4.L
trim29.S
trmt10c.L
trpv6
tsc22d1.L
tspan13.S
tspan14.S
tspo.L
tuba1a
tuba1cl.2.S
txnip.S
ube2g2.L
ube4a.L
ubxn6.S
uck2.S
ugdh.L
unc5b.L
upk1b.L
upk1b.S
upk2.L
upk2.S
upk3a.L
uqcc1.S
usp39.L
usp43.L
usp48.L
utp25.L
uts2r
ventx1.1.L
ventx2.1.S
ventx3.2.L
ventx3.2.S
vgll4l.S
vmp1.L
vps45.S
wnt5b.S
wsb1.L
xbp1.S
xicl
xkr7.S
yy1.L
zbtb2.L
zbtb48.L
zdhhc21.S
zdhhc9.L
zfat.L
zfp36.S
zfp36l1.L
zfp36l1.S
zic1.L
zic1.S
zic2.L
zic2.S
znf383.S
znf384.L
znf585b.L
znf706l.S
znf750.L
znf750.S
zswim6.S
zswim9.L

## Sheet: Blue Module
Endo-Meso St10-11 WGCNA Module Gene Lists
Correlation Increasing in Endo St 10-11
acod1
arhgap39
b3gntl1
b4galt1
ccdc120
crp
dnase1l3
ftmt.S
gbp4
h3c7
h4c15
kdm6a
knl1
ktn1
lhx5.S
lratd2
menf.1.L
mrpl9.S
nek2.S
nodal3.1.L
nuak1
pkdcc.1.S
pola1.S
prkcd
prom1.L
prss27
rbfox3
rhov.L
sapcd2
slamf9
slc5a8
supv3l1
tlr2
ttc39a
unc93a.L.2
upk2
wap
zfp36l1
1a11.L
a2m.S
a430005l14rik
aagab.L
aasdhppt.S
aass.L
abat.S
abt1.L
acat1.S
ackr3.L
acod1l.L
actg1.L
actr3.S
ada.S
adam33.L
add1.L
adh6.L
admp.L
admp2.L
agps.S
agr2.S
ahnak.S
aimp1.S
akap12.L
akap12.S
akr1c2.L
aldh1a2.S
aldh1a3.S
ank3
ankrd10.L
ankrd22.L
anp32a.L
anp32b.L
anxa5.S
ap5z1.S
apcdd1.S
apela.S
apex1.L
apoo.L
aqp11.L
arf3.L
arglu1.L
arhgap17.L
arih1.L
arl13b.L
arl4a.S
arl4c.L
arl5c.S
armc6.L
arpc1a.S
arpp19.L
arpp19.S
art5
atg12.S
atp12a.S
atp1a1.S
atp1b3.S
atp6ap2.L
atp6v1d.L
atp8.L
b3galt4.L
b3gnt2.L
banf1.L
bicra.S
bix1.1.S
bix1.2.S
blnk.L
blzf1.S
bmi1.S
bola3.S
brix1.L
bspry.L
btf3l4.S
bud13.L
c11orf58.L
c15orf39.L
c1orf35.L
c1orf43.S
c7orf57.L
ca14.S
ca7.L
calcoco2
capn11.L
capn2.S
casp7
cass4.L
cass4.S
cbfa2t2.L
cbr1.1.S
cbs.L
ccdc124.L
ccdc137
ccdc181.S
ccdc25.L
ccdc51.S
ccdc56.L
ccdc89.L
ccne2.S
ccnj.L
ccnyl1.L
cd63.L
cdc123
cdc25b.S
cdc42ep4.S
cdca8.L
cdk13.L
cdkn2aip.L
cdkn2aip.S
cdknx.L
cdpf1.L
cebpa.L
cebpa.S
cenpx
cep170b.L
cep57.L
cer1
cer1.S
chrna4.S
chst7.L
ckmt1b.S
clcf1.L
clip2.L
clptm1.L
clybl.L
cmbl.L
cmc2.S
cmtm8.L
cnn3.S
cnot11.L
cnot3.S
cnrip1.L
commd4.S
commd5.L
commd8.S
copz1.S
cox4i2.S
cr1b
cramp1.L
crx.S
cryba4.S
csnk2a2.L
csrnp1.L
ctf1
ctps2.L
ctsf.L
cuedc1.S
cux2.L
cwc25.S
cxadr.L
cxcl8.S
cxcr4.L
cxcr4.S
cybc1.S
cyp27c1.S
cyp2c8.1.L
darmin.L
dazap1.L
dbn1.S
dck.2.L
dctn3.S
dctn4.S
ddah2.L
ddit4.L
ddit4.S
ddx18.L
dennd2c.S
depdc1.S
dhcr7.L
dhcr7.S
dhps.L
dhrs4.L
dhx32.L
dkk1.L
dmbx1.S
dmpk.L
dnajc19.L
dnajc27.S
dnajc7.L
dnajc7.S
dnttip2.L
dolk.L
donson.L
dpm1.L
draxin
dsp.S
dtx3l-like.L
dusp1.L
dusp5.L
dusp5.S
dynll2
ednra.S
efna1.S
efnb2.L
efnb2.S
efs.S
egr1.L
egr2.L
eif1ad.L
eif3j
eif4ebp2.S
elavl1.L
elmo2.S
enc1.L
enpp2.L
eomes.L
eomes.S
epha4.L
ephb3.L
epn2.L
erh.S
errfi1.L
etf1.S
ets2.L
evl.S
exosc7.S
exosc8.L
f2rl1.L
f3.L
f3.S
faf1.L
fam174b.L
fam185a.L
fam214a.S
fam222a.L
fam43a
fam43a.S
far1.L
farp2.S
farsa.S
fbxo36.L
fbxw10.L
fgd1.L
fgd1.S
fgf20.L
fgf20.S
fgf3.S
fgfr1.S
fhdc1.S
fhl3.L
ficd.S
flrt3.L
flrt3.S
flt1.S
fn1.L
fn3k.L
fndc3c.S
foxa1.L
foxa1.S
foxa2.L
foxa4.L
foxa4.S
foxb1.L
foxc1.S
foxd4l1.1.L
foxd4l1.1.S
foxh1.2.L
foxi1.L
foxi1.S
foxi4.2.L
fpgs.S
frmd4b.L
frzb-1
frzb.S
frzb2.L
fst.L
fut1.S
fyttd1.S
fzd6.S
fzd7.L
fzd7.S
fzd8.S
gadd45gip1.S
galk2.L
gas1.L
gata2.L
gata4.L
gata4.S
gata6.L
gata6.S
gatad2a.S
gbp1.L
get1.L
gfm2.L
gfod1
gid4.L
gjb2.L
glipr1l1.L
glipr2.S
glrx.L
gmds.S
gmppa.L
gmppb.L
gmps.S
gnai1.S
gnb1.S
gne.L
gng2
golga7.S
gpaa1.L
gpatch4.L
gpr35
gprc5cl2.S
gps1.S
gpsm2.L
gpsm2.S
gpx3.S
gramd1a.S
gramd2b.L
grb2.L
grhl1.L
grhl1.S
grwd1.L
gs17.S
gsc.L
gsc.S
gtf3c6.L
gtpbp10.S
gzf1.L
h2ax.lS
h3c14.L
h3c8.S
h4c4.L
hao1.L
has2.L
has2.S
hat1.L
hdgfl2.L
heatr3
hes3.S
hes5.8.L
hes7.2.L
hes7.2.S
hhex.L
hhex.S
hhip.L
higd1a.L
hist1h2ad.1
hmgn3.L
hnf4g.L
hnrnpa3.L
hoxc10.L
hoxc12.L
hoxc13.S
hs3st1.L
hs6st1.S
hsd11b1l.L
hsf2.2.L
hsh2d
hyal2.S
ier5l.S
ifnar1.S
il17rd.S
il6st.L
il6st.S
immt.L
inafm2
ino80e.S
ins
iqch.L
irg1.L
irs2.L
irx1.L
irx2.S
irx3.L
ist1.L
itgb1.S
itprip.L
ivd.S
jun.L
kat7.S
kcnk6.L
kcnk6.S
kdm2b.L
keap1
kif22.S
kifc3.L
kiss2.S
klf10.S
klf2.L
klrc4-klrk1
krt12.2.S
krt15
krt18.1.L
krt18.1.S
lama5.L
lamtor1.S
laptm4a.S
lef1.L
leng1.L
lhx1.L
lhx1.S
lhx3.L
lhx3.S
lhx5.L
lhx8.S
lima1.S
lims1.L
lin28b.L
litaf.L
lmo1.S
lpar2.L
lpar2.S
lpar4.L
lpar6.L
lrig3.S
lrp6.S
lsm5.L
ly6a2
lypd2.L
lypla2.L
mapkapk5.L
marcksl1.L
mcat.L
mcm7.S
mctp1
mea1.L
med10.L
med24.L
meis3.S
mertk.L
mespa.S
mespb.L
mespb.S
mettl21a.S
mettl6.L
mfge8.L
mfge8.S
mgst2.L
mief2.S
mig30.L
mig30.S
mix1.L
mix1.S
mixer.L
mixer.S
mlf2.S
mob2.2.L
mogat2.2.L
mpo.S
mrpl17.S
mrpl43.L
msl2.S
mst1r.L
mtus1.L
mxd3.S
mycl.L
mycl.S
myo10.2.S
myod1.L
naa20.S
naa30.S
naa35.L
naa60
naalad2.S
nabp2.L
naca.S
nat8.6.S
nceh1.S
nck2.L
nd5.L
ndnf.L
ndst1.L
ndufb4.S
ndufb7.L
ndufs7.L
ndufs7.S
nedd8.L
nek6
nenf.L
nipal4.L
nme5.L
nme7.S
nodal1.L
nodal1.S
nodal2.L
noxred1.L
npdc1.1.S
nptx2.S
npy2r-like.1.L
nr2f1.L
nr4a1.L
nrip3.L
nrp2.L
nrp2.S
nsfl1c.L
nt5c1a.S
ntn3.S
nup50.L
nxpe3l.1.S
odc1.S
olig4.L
osr1.L
osr1.S
osr2.L
osr2.S
otx2.L
ovol3.L
p2ry2.L
p4hb.S
pagr1.L
paip2b.L
pak1.S
pank1.L
papolg.L
patz1.L
pax3.S
pcdh8.2.L
pcdh8.2.S
pclaf.S
pdcd5.S
pdgfb.L
pdgfra.L
pdgfra.S
pdk4.S
per3.L
pex13
pex19.L
pex2.L
pfas
pfn2
pggt1b.L
pgls.L
pheta2.L
phf13.L
phf20.S
phf23.L
phf23l.L
phox2a
phox2b.S
phtf2.S
pik3r1.L
pim1.S
pitpnb.L
pitx2.L
pitx2.S
pitx3.L
pkdcc.1.L
pkdcc.2.L
plekha7.L
plekhg5.L
plekhg5.S
plekhn1.S
plk3.L
plk3.S
plpbp.L
plscr1.L
pmepa1.L
pnliprp1
pnp.S
pofut2
pole3.L
poli.S
polr2f.S
pomp.L
pou3f1.S
pou6f1.L
ppil3.S
ppox.L
prag1.S
prcp.S
prdm15.L
prdx5.S
prickle1.L
prim1.S
prkd1.L
prr5l.L
psap.L
psmb4.L
psmb5.S
psmc4.S
psmd9.S
ptch1.S
pts.S
pttg1ip.1.L
pura.L
qdpr.L
rab35l.S
rabl3.S
rack1
ranbp1.L
rap2b.L
rap2b.S
ras-dva1.S
rasd1.L
rasd1.S
rasef.S
rasgef1b.L
rassf1.L
rassf3.L
rbm12.L
rbm15.L
rbm20.L
rbm20.S
rdh10.S
reep5.L
rere.S
rfc5.S
rfk.L
rfk.S
rgcc.L
rgma.S
rgs1.L
rgs16.S
rgs2.L
rhpn2.L
rimklb-like.L
riok2.S
riox2.L
rnd1.L
rnf10.L
rnf114.L
rnf167.L
rnf223.L
rnls.L
rnmt.L
ror2.S
rpl13.L
rpl4.S
rpp25l.S
rps26.L
rraga.L
rrp12.S
rrp15.L
rsrc2.S
rtca.L
s1pr5.L
sap30bp.L
sap30bp.S
saraf.S
sat1.L
sbk1l.S
scrn3.L
scube2.L
sdc4.L
sdc4.S
sebox.L
sec61g.L
selenof.L
sema4a.L
sema6a.S
sema6d.L
sesn2.L
sfrp2.S
sfxn2.S
sgk1.S
sh3bp4.L
sh3d19.L
sirt3.1.S
sirt6.S
ski.L
skp1.S
skp2.L
slc12a3l.S
slc18a1.S
slc25a19.L
slc25a25.S
slc2a1.L
slc2a1.S
slc34a2.L
slc35b1.S
slc38a2.L
slc39a1l.L
slc44a2.L
slc5a8.1.L
slc7a8.L
slc9a3.L
slc9a3r1.L
slitrk5.S
smarcb1.L
snai1.L
snai1.S
snai2.L
snap91.S
snapc5.S
sncb.L
snn.S
snrpd1.S
sox17a.L
sox17a.S
sox17b.1.L
sox17b.1.S
sox18.L
sox3.L
sox8.L
spata48.L
spint1
spint2.L
spns2.L
spns2.S
spr.L
spred1.L
spry1.L
spry1.S
spry2.L
spry2.S
spry4.L
sptlc2.L
sptlc3.S
sqor.S
sqstm1.L
srd5a1.S
srp19.L
srp54.L
sst.1.S
st3gal5.S
stard13.L
stard13.S
stau1.S
stbd1.L
stip1.S
stom.L
stox1.L
stox1.S
sulf1.L
supt7l.L
svip.S
syncrip.L
szrd1.L
tacc2.L
tbc1d14
tbc1d24.2.L
tbcb.L
tbcd.L
tctex1d1.S
tdgf1.3.L
tfap2c.S
tfb1m.L
tfdp1.L
tgif1.S
tgif2.S
timm9.S
tinf2.L
tipin.S
tiprl.S
tjap1.S
tlx3.L
tmbim4.L
tmbim6.L
tmcc1.L
tmcc1.S
tmcc3.L
tmco1.S
tmed2.S
tmem150b.S
tmem167a.L
tmem250.S
tmem263.S
tmem30a.L
tmem45a.L
tmprss4.L
tmprss4.S
tob1.S
tp53bp2.L
tp53inp1.S
tpbg.L
tpd52.S
tpp1.L
tram1.S
trim54.S
trmt2a.S
trmt6.S
tsc1.S
tsn.L
ttc3.L
tuba1a.L
tuba1c.S
tuba1cl.3.L
tuba4b.L
twf1.S
twsg1.S
tyw5.L
uaca.S
uba5.S
ube2e2
ube2m.L
ube2v2.L
ubfd1.L
uchl1.S
unc119b.L
unk.L
unkl.L
uqcrh.S
urm1.S
usp7.L
usp7.S
val.L
vapb.S
vcan.L
vdac1.L
vegt.L
vegt.S
vezf1.S
vgll3.L
vgll4l.L
vps72.S
vrk3.L
wdr11.L
wdr83os.S
wee1.L
wee1.S
wfdc1.L
xdh.S
xenf
xenf.L
xepsin.L
xmc.L
xtm4
ybx2.S
zbtb18.S
zeb2.L
zfand3.L
zhx2
zic3.L
zic3.S
zmpste24.S
znf238.2.L
znf238.2.S
znf653.S
znrf3.L
zswim4.L
zswim4.S
zxdc.L

## Sheet: Turquoise Module
Endo-Meso St10-11 WGCNA Module Gene Lists
Non-Monotonic Correlation Endo and Meso
abl1.S
adpgk
agps.L
ankrd28
ano5.L
arhgef19.S
atp13a4
atp2b1.L
axin2.S
b4galt3l2.S
becn1
bfar.L
btg-x
ca10.S
calr.L
casc3.L
cbx2.L
cby1.S
ccdc117
ccdc50.L
celsr1
cerk
cisd1.L
clcnkb
cox6b1.S
ctdsp1
ctnnbip1.L
dapk2.L
dgkz
dip2b
dlg1
dnajc17.S
dyrk1a.2.S
eif4e2.S
eloc
ep400
epb41l1.S
ext1.L
fam3a.L
fam98a
fat1
fbxw7
fh
fhdc1
flna
flnb
g6pd.S
gatd3b
gcsh
gdf1.L
gm20188
gon7
grk3
gtf2ird2
h2ac11
hes4.S
hpca.S
huwe1
ice1
ints4.L
irf6.2.L
jak1.S
kiaa1109.L
kif13a
klc1
klhl15.S
kmt2b
lonrf1.S
lrif1
lrp11
map1s
mcph1
mex3a
mfsd1
minos1.S
minpp1.L
mocs1.L
mtus1
muc5b
myo10
myo10.2.L
ndufaf4.L
ngrn
nmt1
nsf.L
nsmce3
nsun4.S
nt5c1a
numbl.L
ogt
ovol2
pcdh7.L
pcgf3
pdlim4.L
pdp1.L
pgap2.L
pgk1
pgm2l1
pip5k1a
pkp2.L
plekha5
post.L
pou2f1.S
ppic.S
ppp3r1.S
prex2
prkaca.L
prkcd.S
pyurf.S
rap1gap.L
rbbp6
rbck1
riiad1
rnf182
rnf220
rnpepl1.L
rpl35a.S
rpl7
rprd1b.L
rps12.L
rps6ka6
rrm2b.S
rsf1
rtf1
s100g
sec23a.S
sema4d
sephs2.L
sertad2
set.L
shisa4
shisa5
sinhcaf.L
slc18a2.L
slc25a28.S
slc2a9.L
slc35b3
slc35f2.L
slx4ip.S
smad4.2.S
smg5
snapc4
spag7
spen
srgap1
stk3
stx7.L
syt10
thap1
thrap3.S
tm7sf3
tmem127
tmsb10
tom1l2.L
tram1.L
trim14
trim39
trim8
tspan15
uqcrq.L
usp38.L
vamp2.S
vps18.S
wdfy1
xpo5
xpo6.S
zbtb44.L
zcchc3
zdhhc1.L
zfp35
znf182
znf214
znf239
znf516.L
znf585a
znf704
1110008p14rik
1500009l16rik
1600014c10rik
1700007k13rik
1700037h04rik
4930579g24rik
aaas.L
aadat.S
aagab.S
aak1
aamp.L
aamp.S
aar2.L
aarsd1.L
aasdh.L
aatf.S
abca3.S
abcb6.L
abcc6.L
abcd3.S
abce1.S
abcf1.L
abcf2.L
abcf3.L
abcf3.S
abcg2.S
abhd10.L
abhd12.L
abhd13.L
abhd13.S
abhd15.L
abhd16a.L
abhd16a.S
abhd17a.L
abhd17a.S
abhd17b.L
abhd17b.S
abhd17c.L
abhd2.L
abi1.L
abi2.L
abl2.L
abl2.S
abr.L
abr.S
abracl.L
abraxas1.S
abraxas2.L
acaa1.L
acaa2.L
acad8.L
acadl.L
acadm.L
acads.L
acadsb.L
acadvl.L
acap2.L
acap2.S
acap3.L
acat1.L
acbd5.L
accs.S
acer2.L
acer2.S
acer3.S
acin1.S
ackr3.S
acly.S
aco1.L
aco2.L
aco2.S
acot11
acot12.L
acot13.S
acot9.S
acox1.L
acox1.S
acox2.L
acoxl
acp1.S
acp2.S
acp5.S
acsbg2.L
acsf3.S
acsl3.S
acsl4.L
acsl4.S
acss2.1.L
actb.L
actb.S
actl6a
actl6a.S
actn1.L
actn1.S
actn4.L
actn4.S
actr10.S
actr1a.S
actr2.L
actr2.S
actr3.L
actr6.L
actr8.S
acvr1b.L
acvr2a.L
acvr2a.S
acvr2b.S
adam10.S
adam17.L
adam17.S
adam28.1.S
adam9.L
adam9.S
adamts1.L
adar
adarb1.L
adarb1.S
adat2.L
adcy4.L
adcy7.L
add3.S
adgra3
adgra3.L
adgrg1.S
adgrl2.L
adgrl2.S
adh5.L
adipor1.S
adipor2.S
adm2.S
adnp.L
adnp.S
adnp2.L
adnp2.S
ado.L
adpgkl.L
adprh.L
adprhl2.L
adprm.L
adrm1.L
adsl.L
adss.L
adss2
aebp2.S
aen.L
afdn.L
afdn.S
aff1.L
aff4.L
aff4.S
afg1l.L
afg3l1p.S
afg3l2
afg3l2.L
aftph.L
aftph.S
ag1.L
agap1
agbl4
agbl5.L
agfg1.L
agfg1.S
aggf1.L
agl.L
agmat.S
ago1.L
ago1.S
ago2
ago2.L
ago4.L
ago4.S
agpat1.L
agpat1.S
agpat3.S
agpat4.L
agpat4.S
agtrap.L
ahctf1.L
ahcy.L
ahcy.S
ahnak.L
ahsa1.S
aida.S
aifm1.L
aig1
aimp1.L
aimp2.S
aip.L
ajap1.L
ak2.L
ak6.L
ak6.S
ak7.S
akap1
akap1.S
akap10
akap10.L
akap13.L
akap17a.L
akap17a.S
akap2.L
akap8l.L
akap9
akap9.S
akip1
akirin1.L
akirin1.S
akirin2
akirin2.S
akr1b1.L
akt1.S
akt1s1.L
akt2.S
aktip.L
aktip.S
alad.S
alas1.L
alcam.L
aldh18a1.L
aldh1l1.L
aldh2.L
aldh3a2.S
aldh3b1.L
aldh4a1.L
aldh7a1.L
aldh7a1.S
aldoa.L
aldoa.S
aldoc.L
alg10.L
alg10.S
alg11.L
alg13.L
alg13.S
alg3.S
alg5.S
alg6.L
alg6.S
alg8.S
alkbh1.L
alkbh2.L
alkbh4.L
alkbh6.L
alkbh8.S
aloxe3
alpl.L
alyref.L
alyref.S
ambra1.S
amd1.S
amdhd1.L
amdhd2.L
amer1
amfr.L
amfr.S
ammecr1.S
ammecr1l.L
ammecr1l.S
amotl2.L
amotl2.S
anapc10.S
anapc13.2.L
anapc16.L
anapc2.L
anapc7.L
anapc7.S
angel2.L
angel2.S
angpt4.2.S
angpt4.S
ankef1.L
ankfy1.L
ankfy1.S
ankhd1
ankhd1.S
ankib1.S
ankle2.L
ankra2.L
ankrd11.L
ankrd11.S
ankrd12.S
ankrd13a.L
ankrd13a.S
ankrd13c.L
ankrd13c.S
ankrd27.L
ankrd37.S
ankrd40.L
ankrd40.S
ankrd49.S
ankrd50
ankrd52.S
ankrd54.L
ankrd54.S
anks1a
anks1a.S
anks3.L
ankzf1.L
ano1.L
anp32a.S
anp32c.L
anp32c.S
anp32e.S
anpep.S
anxa11.S
anxa2.L
anxa2.S
anxa3.L
anxa4.L
anxa5.L
anxa7.L
anxa7.S
ap1ar.L
ap1ar.S
ap1b1.L
ap1b1.S
ap1g1.L
ap1g1.S
ap1g2.L
ap1s1.L
ap1s3.S
ap2b1.L
ap2b1.S
ap2m1.S
ap2s1
ap2s1.S
ap3b1.L
ap3b2.S
ap3d1.L
ap3d1.S
ap3s1.S
ap3s2.S
ap4s1.L
ap5b1.L
apba2.L
apba2.S
apba3.L
apba3.S
apc.L
apc.S
apcdd1.L
apela
aph1a.L
aph1a.S
api5.S
apip.S
aplf.L
aplnr.L
aplnr.S
aplp1.S
apmap.L
apmap.S
apoc1.L
apol1
apool.L
app.S
appbp2.S
appl2.L
aprt
aprt.L
aptx.L
aqr.L
araf.L
araf.S
arel1.L
arf1.L
arf4.L
arf4.S
arf5.L
arf6.2.L
arf6.L
arf6.S
arfgap1.L
arfgap2.L
arfgap2.S
arfgap3.L
arfgap3.S
arfgef2-like.L
arfip1.L
arfip1.S
arg1.L
arhgap1.S
arhgap10.L
arhgap11a.1.L
arhgap11a.2.L
arhgap12.L
arhgap12.S
arhgap18.L
arhgap19.L
arhgap20
arhgap21.L
arhgap21.S
arhgap26.L
arhgap26.S
arhgap32.L
arhgap32.S
arhgap35.L
arhgap35.S
arhgap40.S
arhgap5.L
arhgap8.L
arhgdia.L
arhgdig.L
arhgdig.S
arhgef10.L
arhgef10.S
arhgef11.L
arhgef11.S
arhgef12.L
arhgef12.S
arhgef15.S
arhgef16.L
arhgef17.L
arhgef18
arhgef18.S
arhgef19
arhgef2.L
arhgef2.S
arhgef3.1.S
arhgef39.L
arhgef7.L
arhgef7.S
arid2.L
arid2.S
arid3a.S
arid3b.S
arid4b.L
arid4b.S
arid5b.L
arih1.S
arih2.L
arih2.S
arl1.L
arl1.S
arl10b.L
arl10b.S
arl14ep.L
arl15.L
arl2.L
arl2bp.L
arl4a.L
arl4c.S
arl5a.S
arl5b
arl5b.S
arl5c.L
arl6.L
arl6.S
arl6ip1.L
arl6ip5.L
arl6ip6.L
arl6ip6.S
arl8b.L
arl8b.S
arl9.L
armc1
armc1.L
armc2.L
armc7.L
armc8.S
armc9.L
armh1.L
armh3.L
armt1.L
arntl.S
arntl2.L
arpc1a.L
arpc1b.L
arpc3.L
arpc4
arpc4.S
arrb2.L
arrb2.S
arrdc1.L
arrdc1.S
arrdc3.L
arrdc3.S
arrdc4.L
arrdc4.S
arsa.1.S
arsl.L
arv1.L
arv1.S
arvcf.L
arvcf.S
asah1.L
asap1.S
asap2.L
asap2.S
asb3.S
asb6.S
asb7.L
asb8.L
ascc1.L
ascc2.S
asf1b.L
ash2l.S
asnsd1.L
asphd2.L
asphd2.S
aspm
aspscr1.S
astl.L
asxl3.L
atad1.L
atad2.L
atad2b.L
atad2b.S
atad3a.L
atad3a.S
atad5.L
atad5.S
atat1.S
ate1.L
atf1.L
atf1.S
atf4.L
atf4.S
atf5.2.S
atg101.L
atg101.S
atg13.S
atg2b.L
atg2b.S
atg3.S
atg4c.L
atg4c.S
atg5.L
atic.L
atic.S
atl2-like.S
atl2.L
atl3.L
atmin.L
atox1.S
atp10b
atp10d.L
atp11b.L
atp13a1.L
atp13a2.L
atp13a4.S
atp1a1.L
atp1b2
atp1b2.L
atp1b2.S
atp23.L
atp2b1.S
atp2b4
atp5f1a.L
atp5f1a.S
atp5f1b.L
atp5f1c.L
atp5f1c.S
atp5f1d.L
atp5f1d.S
atp5if1.L
atp5mc1.L
atp5mc1.S
atp5mc3.L
atp5me
atp5mf.S
atp5pd.L
atp5pf.L
atp5pf.S
atp5po.S
atp6a1
atp6ap1.2.L
atp6ap1.2.S
atp6ap2.S
atp6v0a1.S
atp6v0a2.L
atp6v0b.L
atp6v0c.S
atp6v0d1.L
atp6v1a.L
atp6v1b2
atp6v1c1.S
atp6v1d.S
atp6v1g1.L
atp6v1h.L
atp6v1h.S
atp8a1.L
atp8a1.S
atp8b1.L
atp8b1.S
atp8b4.L
atp8b4.S
atp9b.L
atpaf1.S
atpaf2.S
atpsckmt.S
atr.L
atrip.L
atrip.S
atrn
atrn.L
atrn.S
atxn1l.L
atxn3.L
atxn3.S
atxn7l3.L
aunip.L
aup1.S
aurka.L
aurkaip1.L
aurkb.L
avil.L
avpi1.S
awat1.L
axin1.L
axin2.L
azi2
azin2.S
b2m.S
b3galnt2.L
b3galt6.L
b3gat2.S
b3gat3.L
b3glct
b3glct.L
b3gnt4.L
b3gnt5.L
b3gnt7.S
b4galt3l1.S
b4galt4.L
b4galt6.L
b4galt7.L
b4galt7.S
b4gat1.L
b9d1
b9d2.L
babam2.L
bace2.S
bach1.L
bach1.S
bad.L
bag4.L
bag4.S
bag5.S
bag6.L
baiap2.L
baiap2.S
baiap2l1.L
baiap2l1.S
bak1.S
banf1.S
banp.L
banp.S
bap1.L
bard1.L
batf3.S
bax.L
baz1a.L
baz1a.S
baz1b.L
baz1b.S
bbip1.S
bbs10.L
bbs2.S
bbs5.L
bc014685.S
bc031181
bcap29.L
bcar3.L
bcar3.S
bcas2.L
bcat2.L
bccip.L
bccip.S
bcdin3d.L
bckdhb.L
bcl11a.L
bcl2l11.L
bcl2l12.L
bcl2l12.S
bcl2l13.L
bcl2l14.S
bcl2l2.L
bcl2l2.S
bcl7a.L
bcl7a.S
bcl9.S
bclaf1.S
bclaf3.L
bclaf3.S
bco2.L
bco2l.L
bcor.L
bdp1.L
bdp1.S
becn1.L
bend5.S
bet1.L
bet1.S
bet1l.S
bicc1.S
bicd2l.L
bicdl1.L
bin1.L
bin1.S
bin3.S
birc2.L
birc2.S
birc5.L
birc5.S
birc5l.L
birc5l.S
birc7.L
birc7.S
bivm
blcap.S
blm.L
blm.S
blmh.L
bloc1s2.L
bloc1s4.L
bloc1s5.L
bloc1s6
bloc1s6.S
blvra.L
blzf1.L
bmi1.L
bmp1.L
bmp1.S
bmp2.S
bmp4.L
bmp7.2.S
bmpr1a.S
bmt2.L
bmt2.S
bnip2.S
bnip3.L
bnip3.S
bnip3l.L
bnip3l.S
bnipl.L
bod1
bod1.L
bod1l1
bod1l1.L
bola1.L
bola2.L
bop1.L
bop1.S
bora.S
borcs6.L
borcs6.S
borcs7.S
bpgm.S
bptf.L
bptf.S
braf.L
brap.L
brat1.L
brca1.L
brca2.L
brd1.L
brd1.S
brd2.S
brd3
brd3.S
brd4.S
brd8.L
brd8.S
brd9.L
brf1.L
brf2.L
brf2.S
bri3.L
bri3.S
bri3bp.L
bri3bp.S
brinp3
brip1.L
brix1.S
brk1.S
brms1l.L
brms1l.S
brox.L
brox.S
brpf1.L
brpf3.S
brwd1.L
brwd3.L
bscl2.L
bsdc1.L
bsdc1.S
bsg.S
btaf1.L
btbd10.L
btbd10.S
btbd2.L
btbd2.S
btbd3.L
btbd3.S
btbd6.S
btbd7.L
btbd7.S
btf3
btf3l4.L
btg1.L
btg1.S
btg2.S
btg3.L
btg3.S
btg4.L
btg4.S
btg5.1.L
btg5.1.S
btg5.2.S
btn2a1.S
btrc.L
btrc.S
bub1.L
bub1b.L
bub3.S
bud31.S
bves.L
bves.S
bysl.S
bzw1.L
bzw2.L
c10orf88.L
c11orf24
c11orf54.L
c11orf74.L
c11orf96.S
c12orf10.L
c12orf10.S
c12orf4.L
c12orf45.S
c12orf49.L
c12orf49.S
c12orf65.L
c12orf66.L
c12orf66.S
c14orf119.L
c14orf119.S
c14orf93.L
c15orf40.L
c15orf41.L
c16orf46
c16orf71.L
c16orf72.S
c17orf53.L
c17orf53.S
c18orf25.L
c18orf32.L
c19orf12.S
c19orf24.L
c19orf25.L
c19orf44.L
c19orf47.L
c19orf47.S
c19orf53.L
c19orf53.S
c19orf54.S
c1d.L
c1galt1.S
c1orf109.L
c1orf116.L
c1orf131.L
c1orf159.L
c1orf174.L
c1orf198
c1orf21.L
c1orf50.L
c1orf52.L
c1orf52.S
c1qbp.S
c20orf194.L
c20orf194.S
c21orf91.L
c22orf15.L
c2cd2.L
c2orf42.L
c2orf49.L
c2orf49.S
c2orf76.L
c3.L
c3ar1.L
c3orf52.L
c4bpa.L
c4orf33.1.S
c4orf47.L
c5orf24.L
c5orf24.S
c6orf120.L
c6orf136.S
c6orf203.L
c6orf62.L
c6orf62.S
c8orf33.L
c8orf48.L
c8orf76.L
c8orf88
c9orf64.L
c9orf85.L
ca12.L
ca5b.L
caap1.L
cab39.L
cab39.S
cab39l.L
cab39l.S
cabin1.L
cables2.L
cacfd1.S
cachd1.L
cachd1.S
cactin.S
cacul1.L
calcoco1.L
calcoco1.S
calcrl.L
cald1.S
calhm2.L
calhm4.L
calm1.L
calr.S
calu.L
camk1.S
camk2d.S
camkk1
camkk1.S
camkmt.L
camlg.L
camsap1.S
camta2.L
cand1.L
cand1.S
cant1.L
canx.S
cap1.L
cap1.S
capn1.S
capn15.L
capn15.S
capn5.S
capn7.L
capn8.1.L
capn8.1.S
caprin2.L
caprin2.S
caps2.L
capza1.L
capza2.L
capza2.S
capzb.L
capzb.S
carf.L
carhsp1.L
carmil1.L
carmil1.S
carnmt1
cars2.L
casc4.L
cask.L
cask.S
casp10.L
casp2
casp2.L
casp3.2.L
casp7.S
casp9.S
cast.S
castor1.L
castor2.L
cat.2.L
cat.2.S
cav2
cbfb.S
cbll1.L
cbll1.S
cbr1.1.L
cbr1.3.L
cbr4.L
cbs.S
cbwd1.1.L
cbwd1.1.S
cbx1.S
cbx2.S
cbx3.S
cbx5.L
cc2d1b.S
cc2d2a.L
ccar1.L
ccdc102a.L
ccdc102a.S
ccdc107
ccdc12.L
ccdc124.S
ccdc125.L
ccdc125.S
ccdc126.S
ccdc127.L
ccdc130.L
ccdc134.L
ccdc134.S
ccdc14
ccdc149.L
ccdc149.S
ccdc151.L
ccdc158
ccdc169.S
ccdc171
ccdc174.S
ccdc178.L
ccdc18.S
ccdc186
ccdc186.L
ccdc22.L
ccdc22.S
ccdc28a.S
ccdc3.L
ccdc30.L
ccdc34.S
ccdc47.S
ccdc50
ccdc50.S
ccdc6.L
ccdc6.S
ccdc61.L
ccdc62.L
ccdc66
ccdc68.S
ccdc69.L
ccdc71l.L
ccdc77.L
ccdc88a
ccdc88a.L
ccdc9.L
ccdc9.S
ccdc90b
ccdc93.L
ccdc97.L
cchcr1.L
ccna1.L
ccna1.S
ccna2.L
ccna2.S
ccnb1.L
ccnb1.S
ccnb3.L
ccnb3.S
ccnb5.L
ccnd1.L
ccnd1.S
ccnd2.L
ccnd2.S
ccndbp1.S
ccndx.L
ccne1.S
ccne2.L
ccnf.L
ccng1.L
ccng1.S
ccnh.L
ccni2.L
ccni2.S
ccnk.L
ccnl1.L
ccnl1.S
ccnl2.L
ccno.L
ccno.S
ccnq.S
ccnt2.L
ccnt2.S
ccny
ccny.L
ccnyl1.S
ccpg1.L
ccpg1.S
ccser2.S
cct2.L
cct2.S
cct3
cct3.S
cct4.L
cct4.S
cct5.S
cct5b
cct6a.L
cct6a.S
cct7.L
cct7.S
cct8.S
ccz1b.L
ccz1b.S
cd151.L
cd164.L
cd276.L
cd276.S
cd2ap.L
cd2bp2.S
cd55
cd59-like.L
cd63l.L
cd74.L
cd79a.S
cd82.S
cd9.S
cdan1.L
cdc123.S
cdc14b.S
cdc16.L
cdc20.L
cdc20.S
cdc23.S
cdc25a.L
cdc25a.S
cdc25b.L
cdc25c.S
cdc27.L
cdc27.S
cdc34.L
cdc34.S
cdc37l1.L
cdc37l1.S
cdc40.L
cdc40.S
cdc42bpa
cdc42bpb.L
cdc42ep2.S
cdc42se2.L
cdc42se2.S
cdc42se2l.S
cdc45.L
cdc5l.S
cdc6.L
cdc6.S
cdc7.L
cdc73.L
cdc73.S
cdca3.L
cdca4.S
cdca5.L
cdca5.S
cdca7
cdca7.L
cdca7.S
cdca7l.L
cdca7l.S
cdca8.S
cdca9.S
cdcp1.L
cdh1.S
cdh26
cdh26.S
cdh3.L
cdh3.S
cdipt.L
cdipt.S
cdk1.S
cdk10.L
cdk11b.L
cdk11b.S
cdk12.S
cdk17.L
cdk17.S
cdk2.L
cdk2ap1.L
cdk2ap2
cdk5.L
cdk5r1.L
cdk5r1.S
cdk5r2.L
cdk5r2.S
cdk5rap2.L
cdk8
cdk9.L
cdk9.S
cdkn1b.S
cdo1.L
cdo1.S
cdon.S
cdr2.L
cds2.S
cdt1.L
cdv3.L
cdv3.S
cdx1.S
cebpg.L
cebpzos
cecr2.S
celf1.L
celsr2.L
cemip2.L
cemip2.S
cenpa.L
cenph.L
cenpi.L
cenpj.L
cenpk.L
cenpl.S
cenpm.L
cenpn.L
cenpo.L
cenpp.L
cenps.L
cenpt.L
cenpu.L
cenpv.S
cep112
cep120.L
cep128.L
cep152.S
cep164.L
cep164.S
cep170.S
cep192.L
cep295.S
cep350.L
cep41.L
cep41.S
cep55.L
cep57l1.L
cep63.S
cep70.L
cep76.L
cep78.L
cep83.L
cep83.S
cep85.L
cep85.S
cep85l
cep89.L
cep95.L
cep97.L
cept1.S
cerk.S
cers2.L
cers3.L
cers3.S
cers5.L
cers5.S
cert1.L
cert1.S
cetn1.L
cetn1.S
cetn3.L
cetn3.S
cfap298.L
cfap300.L
cfap36.L
cfap52.L
cfap53.L
cfap97.L
cfb.L
cfl1.L
cfl1.S
cflar.L
cflar.S
cgl.2.L
cgnl1.L
cgnl1.S
chac2.S
chaf1a.L
chaf1a.S
chaf1b.L
chchd1.L
chchd10.L
chchd2.L
chchd3.S
chchd4.L
chchd5.L
chchd6.S
chchd7.L
chd1.L
chd1.S
chd2.L
chd4
chd7.L
chd7.S
chd8.L
chd8.S
chek1.L
chek1.S
chek2.L
chfr.L
chgb.S
chic2
chm.L
chmp1a
chmp1a.S
chmp2a.L
chmp2b.L
chmp3.L
chmp4b.L
chmp4c.S
chmp5.L
chmp7.L
chn2.S
chordc1.S
chp1.L
chp1.S
chpt1.L
chrna2.L
chst10.L
chst12.L
chst13.L
chst13.S
chst8.L
chst8.S
chtf8.L
chtop.L
chuk.S
ciao1.S
ciao2b.S
ciao3.S
ciapin1.L
cib1.L
cic.L
cidea.S
cidec.L
cidec.S
cinp.S
cip2a.L
cipc.S
cirbp.L
cirbp.S
cisd1.S
cisd2.L
cisd2.S
cisd3.L
cit.L
cited2.L
cited4.S
ckap2.L
ckap2.S
ckap4.L
ckap4.S
ckap5.L
cks1b.L
cks2.L
cks2.S
clasrp.L
clba1.S
clcc1
clcc1.L
clcc1.S
clcn3.L
clcn6.L
clcn7.L
cldn12.S
cldn23
cldn4.S
cldn6.1.S
cldn6.2.L
cldnd1.L
clec16a.L
clec16a.S
clic1.L
clic1.S
clint1.L
clint1.S
clip1.L
clip1.S
clk2.S
clk3.S
cln3.L
cln6.L
cln6.S
cln8.L
clns1a
clns1a.L
clns1a.S
clp1.L
clpp.S
clpx.L
clspn.S
clstn1
cltb.L
cluap1.L
cmip.L
cmpk1.S
cmtm6.L
cmtm7.L
cmtm7.S
cmtr1.L
cnbp.S
cndp2.S
cnep1r1.L
cnfn.1.L
cnfn.3.L
cnih1.L
cnih1.S
cnih4.L
cnih4.S
cnksr1.L
cnksr3.S
cnn2.L
cnn2.S
cnnm2.L
cnnm2.S
cnot10.L
cnot11.S
cnot2.L
cnot2.S
cnot6l.L
cnot6l.S
cnot7.S
cnot8.L
cnot8.S
cnot9
cnot9.L
cnp.L
cnppd1.S
cnpy2.S
cnpy3.L
cntd2.L
cntln.L
cntn4.S
cntrl.L
coa5
coa5.L
coa7.L
coa7.S
coa8.L
coasy.L
cog1.S
cog2.S
cog3.L
cog3.S
cog4.L
cog7.L
cog8.L
col18a1.L
col24a1.L
colgalt1.L
colgalt1.S
commd2.L
commd2.S
commd6.L
commd6.S
commd9.L
comt.S
cop1.L
cop1.S
copa.L
copa.S
copb1.L
copb2.L
copg1.L
copg1.S
cops2.L
cops2.S
cops3.L
cops3.S
cops5.S
cops7b.S
cops8.L
cops9.S
copz1.L
coq10a.L
coq10b.L
coq5.L
coq6.S
coq8b.L
coq9.L
coro1c.S
cotl1.L
cox10.S
cox15.S
cox16.L
cox17.L
cox18.L
cox19.S
cox4i1.S
cox5b.1.S
cox5b.2.L
cox6b1.L
cox7a2.L
cox7a2.S
cox7a2l.L
cox7a2l.S
cox7b.L
cox7b.S
cox7c.L
cox7c.S
cpamd8
cpd.S
cpeb1.L
cpeb1.S
cpeb2-like.S
cpeb3.S
cpeb4
cpeb4.S
cpne1.L
cpne3.L
cpox.L
cpped1.L
cpsf1.L
cpsf2.L
cpsf2.S
cpsf3.L
cpsf4.L
cpt1al.L
cptp.L
crabp2.L
cracr2b.L
cracr2b.S
cradd.2.S
crcp.S
creb1.L
creb1.S
crebrf.L
crebzf.S
creld1.L
creld2.S
crip3.S
cript.L
crkl.S
crlf3.L
crls1.S
crnkl1.S
crot.S
crp.1.L
crtac1
crtc3.S
cry-dash.L
cry1.L
cry2.L
cry2.S
cry4.L
crybg1.L
cs.S
csde1.L
csde1.S
cse1l.L
cse1l.S
csk.L
csk.S
cskmt.L
csnk1a1.L
csnk1d.S
csnk1e.L
csnk1e.S
csnk1g1.L
csnk1g1.S
csnk1g2.L
csnk1g3.L
csnk1g3.S
csnk2a1.L
csnk2a2.S
csnk2b.L
cspp1.L
csrnp2.S
cst3.L
cst7.L
cstb
cstf1.S
cstf2.L
cstf3.S
ctbp1.L
ctbp1.S
ctbp2l.L
ctdp1.L
ctdp1.S
ctdsp2.S
ctdspl.L
ctdspl.S
ctdspl2.L
ctdspl2.S
ctf2
ctif.S
ctnna1.L
ctnnal1.S
ctnnb1.S
ctnnbip1.S
ctnnbl1.S
ctnnd1.L
ctns.L
ctps1.L
ctps1.S
ctsa.L
ctsc.L
ctsc.S
ctsd.S
ctsv.L
cttn.L
cttn.S
cttnbp2.L
ctu1.L
ctu2.L
cuedc1.L
cuedc2.L
cul1.S
cul2.L
cul2.S
cul3.L
cul3.S
cul4a.L
cul4b.L
cul4b.S
cul5.L
cul5.S
cux1.L
cux1.S
cwc25.L
cwc27.S
cx38.S
cxadr.S
cxorf56.L
cxxc1.S
cyb561.L
cyb5a.L
cyb5a.S
cyb5b.L
cyb5r3.L
cybc1.L
cycs.S
cyct.S
cyfip1.S
cyld.L
cyp17a1.L
cyp1a1.S
cyp20a1.L
cyp26a1.L
cyp26a1.S
cyp27a1
cyp27a1.L
cyp2a6.2.S
cyp2a6.3.L
cyp2r1.L
cyp4v2.1.L
cyp51a1.L
cystm1.S
cyth2.L
cyyr1.L
d17h6s53e
daam1.L
daam1.S
dact3.S
dad1.L
dad1.S
dag1.S
dand5.L
dand5.S
dap.L
dap.S
dapk1.L
dapk1.S
dapk3.L
dapk3.S
dapl1.L
dapl1.S
dars1.L
dars1.S
dars2.L
daw1.S
dazap1.S
dazap2.L
dazap2.S
dbf4.L
dbf4b.L
dbi.S
dbn1.L
dbp.L
dbt.S
dcaf1.L
dcaf1.S
dcaf10.S
dcaf12.L
dcaf12.S
dcaf13.S
dcaf15.S
dcaf17.L
dcaf5.L
dcaf5.S
dcaf6.L
dcbld1.S
dcbld2.L
dck.1.L
dck.1.S
dck.1l.L
dclre1b.L
dclre1c.S
dcp1a
dcp1a.S
dcp1b.L
dcp1b.S
dcp2.L
dcp2.S
dcps.L
dctd.L
dctn1.L
dctn2.S
dctn3.L
dctn4.L
dcun1d1.L
dcun1d1.S
dcun1d3.L
dcun1d3.S
dcun1d5.L
dcun1d5.S
dcxr.L
dda1.L
dda1.S
ddb1.S
ddb2.L
ddhd1.L
ddhd1.S
ddhd2.L
ddias
ddost.L
ddost.S
ddr1.L
ddr2l.S
ddt.L
ddx1.L
ddx10.S
ddx11.L
ddx19b.L
ddx19b.S
ddx20.L
ddx23.S
ddx27.L
ddx31.S
ddx39a.S
ddx3x.L
ddx3x.S
ddx4.S
ddx46.L
ddx47.L
ddx5.L
ddx5.S
ddx51.L
ddx52.L
ddx55.S
ddx56.L
ddx56.S
ddx59.L
ddx6.L
decr1.L
decr2.L
dedd.L
dedd.S
def8.L
def8.S
degs1.L
degs1.S
degs2.L
dennd1b
dennd2d.S
dennd4c.L
dennd5b.L
dennd6a.L
depdc1.L
depdc1b.S
depdc4.L
depdc7.S
derl1
derl2.L
derl2.S
derl2l.L
desi1.L
desi2.L
det1.L
deup1.L
dffa.L
dgat1.L
dgat2.L
dgcr2.L
dgcr2.S
dgcr6.S
dgcr8
dgcr8.L
dgka.L
dgkd-like.L
dgke.S
dguok.S
dhcr24.L
dhcr24.S
dhdds.L
dhdds.S
dhodh.L
dhrs11.S
dhrs13.L
dhrs3.L
dhrs3.S
dhrs7.L
dhx15.L
dhx15.S
dhx34.L
dhx35.S
dhx36.L
dhx36.S
dhx37.L
dhx38.L
dhx38.S
dhx40.S
dhx57.L
dhx9.L
diablo.S
diaph1.L
diaph3.L
dicer1.L
dido1
dido1.L
dido1.S
dimt1.L
dip2a
dip2a.S
dipk1a.L
dipk1a.S
dipk2a.L
dipk2a.S
dis3l.L
dis3l2.L
disp1.L
disp1.S
dkc1.L
dlat
dlc1.L
dlc1.S
dld.S
dleu7.L
dlg3
dlg3.S
dlgap5.S
[truncated: 6,278 more rows]
