# Supplementary material for: Quantitative analysis of transcriptome dynamics provides novel insights into developmental state transitions
Source: BMC Genomics. 2022 Oct 23;23:723. doi: 10.1186/s12864-022-08953-3 (PMC9588240; doi:10.1186/s12864-022-08953-3)
Supplement: Supplementary file 20 — Additional file 20. Supplemental Table 11. List of Genes from Venn Diagrams of Genes Temporally Differentially Expressed in mesoderm and epidermal lineages corresponding with Fig. 7C. [file 12864_2022_8953_MOESM20_ESM.xlsx]

## Sheet: St9-10
List of Genes from Venn Diagrams of Genes Temporally Differentially Expressed in mesoderm and epidermal lineages corresponding with figure 7C
Total				Increase				Decrease
Epi Only	Meso Only	Overlap		Epi Only	Meso Only	Overlap		Epi Only	Meso Only	Overlap
ogdh.L	Xelaev18028849m	fscn1.L		ogdh.L	cog5.L	fscn1.L		LOC108705579	Xelaev18028849m	btg3.S
zc3h13.S	Xelaev18029627m	sat1.S		zc3h13.S	hnrnpab.L	sat1.S		lefty.S	Xelaev18029627m	ccnb5.L
akt1s1.S	hn1.L	u2af2.S		akt1s1.S	golph3.L	u2af2.S		bix1.1.L	hn1.L	btg5.1.L
tomm40.S	gfi1.S	ppia.L		tomm40.S	npm1.L	ppia.L		Xelaev18036438m	gfi1.S	lrrc40.L
usp14.S	txnip.S	dido1.L		usp14.S	eif4a3.S	dido1.L		c14orf159.L	txnip.S	tfrc.L
tfg.L	msmo1.L	cwc25.L		tfg.L	ddx39	cwc25.L		zbtb43.L	msmo1.L	znrf1.L
LOC108709949	esr10.S	sra1.L		LOC108709949	slc16a3.L	sra1.L		fzd1	esr10.S	plbd2.L
srek1ip1.L	lix1.L	eif5a.L		srek1ip1.L	hnrnpk.S	eif5a.L		nhsl1	lix1.L	cpeb1.S
clta.L	rfwd3.S	tpt1.L		clta.L	srsf1.L	tpt1.L		Xelaev18037589m	rfwd3.S	map4.S
MGC80893	slc25a37.S	prmt1.L		MGC80893	myef2.L	prmt1.L		pcnt.L	slc25a37.S	ikzf2.L
ubr4	crtc2.S	spint2.L		ubr4	dgat1.L	spint2.L		esr-5.S	crtc2.S	slc39a9-like.1.S
snw1.L	tmem52.S	hmgn2.L		snw1.L	tsc22d1.L	hmgn2.L		akap11.S	tmem52.S	cpeb1.L
cwc15.S	dnd1.L	hnrnph3.L		cwc15.S	rabgap1l.S	hnrnph3.L		usp15.L	dnd1.L	ccdc69.S
drap1.L	snapin	ubb.L		drap1.L	h3-3b	ubb.L		st3gal4.L	snapin	btg4.L
eif3a	tfpi2.L	elovl7.L		eif3a	hmgb3.S	elovl7.L		loc733728.L	tfpi2.L	tfrc.S
ddx46.L	fam126a.S	hmg-17		ddx46.L	LOC108702842	hmg-17		ipp.L	fam126a.S	hes5_X2.L
ywhaq.L	abhd18.L	srsf3.S		ywhaq.L	pvrl2.L	srsf3.S		cep290.L	abhd18.L	ccna1.S
thrap3.L	pip5k1b.S	MGC83421		thrap3.L	tdgf1.3.L	MGC83421		oxr1	pip5k1b.S	Xetrov90003513m.L
hmgb1	hes5.5.L	arl13b.L		hmgb1	h1fx.S	arl13b.L		zfpm2.L	hes5.5.L	dnajc9.L
dhx15.S	tesk1	anp32c.S		dhx15.S	hras.L	anp32c.S		serinc2.L	tesk1	LOC108708333
acin1.S	nupr1	fam110c.L		acin1.S	ND2	fam110c.L		sox17b.1.S	nupr1	lrmp.L
dirc2.S	hes2.L	MGC52578		dirc2.S	hmgn1.L	MGC52578		mxd4.L	hes2.L	nr3c2.L
dnajc7.L	pdgfb.S	utp15.S		dnajc7.L	prmt1.S	utp15.S		rnf185.L	pdgfb.S	fbxo43.S
exosc1.L	galns.L	mcm6.2.L		exosc1.L	bsg.L	mcm6.2.L		rbm24.L	galns.L	tmem19.L
eif3m.S	loc100497443.L	rhob.S		eif3m.S	luc7l2.S	rhob.S		tpgs1.S	loc100497443.L	akip1
psmd13.S	bcl6.L	hmgb2.S		psmd13.S	upk3a.L	hmgb2.S		tor3a.L	bcl6.L	cdca7
dcaf15.S	fbxl21p.L	arl5c.L		dcaf15.S	upk1b	arl5c.L		tnfrsf19.L	fbxl21p.L	stil.L
eif2s1.L	spsb1.S	tra2a.S		eif2s1.L	hnrnpa2b1.L	tra2a.S		xylt1.S	spsb1.S	btg4.S
sarnp.S	LOC108698822	hnrnpk.L		sarnp.S	loc100494818.L	hnrnpk.L		tmem116.L	LOC108698822	cyr61.L
casc3.L	sun1.L	cirbp.L		casc3.L	khdrbs1.S	cirbp.L		h1f0.S	sun1.L	klhl13.S
nelfcd.L	ctsc.S	tra2a.L		nelfcd.L	nfe2l1.S	tra2a.L		fzd1.L	ctsc.S	ssx2ip.S
cstf2.L	pnpla8.L	prpf39.1.S		cstf2.L	hnrnpu.S	prpf39.1.S		tm2d3.S	pnpla8.L	map3k2.S
gtf2f1.L	march2.S	nsep1		gtf2f1.L	hnrnpa1	nsep1		kctd9.S	march2.S	fbxo43.L
sec23b.S	edem1.S	xvent-2b		sec23b.S	LOC108718446	xvent-2b		Xelaev18041248m	edem1.S	tmem106b.S
e2f3.S	vldlr.L	ubc.L		e2f3.S	cirbp.S	ubc.L		znf81.L	vldlr.L	snrk.S
dync1i2.S	rp2.S	hspa8.S		dync1i2.S	hnrnpdl.L	hspa8.S		vegfa.S	rp2.S	garem1.L
cd63.L	snph.L	hexim1.L		cd63.L	rpl26.L	hexim1.L		bnc1.L	snph.L	LOC108703747
nrbp1.L	zfp36	h2ac11		nrbp1.L	midn.S	h2ac11		rnf185.S	zfp36	ccdc69.L
f11r.L	zbtb43.S	mcl1.L		f11r.L	hmgb3.L	mcl1.L		uhrf2.L	zbtb43.S	oat.1.S
faf1.L	bcl6.S	h3f3b.L		faf1.L	rbmx.L	h3f3b.L		cables1.S	bcl6.S	gpr12
loc100145527.S	nov.L	ets2.L		loc100145527.S	LOC108719063	ets2.L		mctp2.L	nov.L	ccna1.L
cbs.L	rasd1.S	hist1h2bj.L		cbs.L	phf13.S	hist1h2bj.L		acox2.L	rasd1.S	arhgap20.S
srrm1.L	klf15.2.S	hspa8.L		srrm1.L	prpf39.1.L	hspa8.L		adamtsl1	klf15.2.S	atf6b.S
dnaja2.L	ndel1.L	h2afx.L		dnaja2.L	zc3h10.L	h2afx.L		pcmtd1	ndel1.L	enc1.2.S
sumo3	ndrg4.L	ralb		sumo3	mcm6.2.S	ralb		sdhd.L	ndrg4.L	rdh13.L
srsf4	znf148.S	ptma.L		srsf4	LOC108704302	ptma.L		klf6.S	znf148.S	LOC108708627
ralb.S	ccdc18.L	coq10b.L		ralb.S	tpd52l2.S	coq10b.L		dnajb9.S	ccdc18.L	ssx2ip.L
gramd1c.L	hdac2.L	irs4.S		gramd1c.L	LOC100191026	irs4.S		rsbn1l.S	hdac2.L	reep1.L
ewsr1.L	LOC108714659	mat2a.S		ewsr1.L	chst7.S	mat2a.S		ing1.L	LOC108714659	atf6b.L
eif3h.L	pias2.S	gfpt1.S		eif3h.L	btbd6.L	gfpt1.S		ring1.S	pias2.S	fhdc1
cycs.S	esr-5.L	hmgn1.S		cycs.S	h3c7	hmgn1.S		slc18a2.L	esr-5.L	gmnn.L
fkbp1a.S	kmt2a	LOC108695519		fkbp1a.S	fgfr4.S	LOC108695519		fam21a.L	kmt2a	pced1a.L
erh.L	pim3.L	tgif2.S		erh.L	prdm9.L	tgif2.S		stc1.S	pim3.L	MGC68639
serf2	tnfrsf19.S	mlec.S		serf2	hnrnpa1.S	mlec.S		cemip.L	tnfrsf19.S	intu.S
gramd1c.S	ncor2.S	slc7a3.L		gramd1c.S	tmem79.S	slc7a3.L		cyld.S	ncor2.S	map4.L
rtfdc1.L	siah2.L	sgk1.S		rtfdc1.L	gfpt1.L	sgk1.S		c1orf116.L	siah2.L	Xelaev18016928m
snrpb.S	gemin5.L	atf4.L		snrpb.S	rasl11b.L	atf4.L		tmem117.S	gemin5.L	elk4.L
edf1.L	stmn1.S	ca14.L		edf1.L	fam43a.S	ca14.L		pkd1.L	stmn1.S	rsbn1l.L
tmem214.L	mttp	srsf2.L		tmem214.L	spry1.S	srsf2.L		plch1	mttp	hs3st1.S
ube2l3.L	myo1e	cdk9.L		ube2l3.L	mcl1.S	cdk9.L		jade1.S	myo1e	jade2.L
fam168a.L	zfand4.S	LOC108717645		fam168a.L	skil.S	LOC108717645		evc2.L	zfand4.S	pan2.L
psmb6.L	pias2.L	esco2		psmb6.L	LOC108703765	esco2		fcho1.L	pias2.L	zfp36l2.1.S
bcas2.L	ndel1.S	e2f7.S		bcas2.L	trim25	e2f7.S		limk1.L	ndel1.S	ppp1r3b.S
rnf113a.S	mos.L	ins		rnf113a.S	rnf222.S	ins		sh2d4a.S	mos.L	pcnxl4.L
nudc.L	arap1	sfpq.L		nudc.L	LOC108704304	sfpq.L		adgrg1.L	arap1	LOC108718425
snd1.L	ifih1.L	d17h6s53e		snd1.L	slc25a17.L	d17h6s53e		LOC108714398	ifih1.L	haus4.L
usp25.L	slc48a1.S	asna1.L		usp25.L	sapcd2	asna1.L		fdft1.S	slc48a1.S	fibp.L
snrpd3.L	kxd1.L	sall3.L		snrpd3.L	LOC108719569	sall3.L		slc25a43.L	kxd1.L	rcbtb1.L
txnl1.S	plpp6.S	prss8		txnl1.S	sf3b5.S	prss8		fam8a1.L	plpp6.S	kiaa0141.S
eif3c.L	mknk1.S	srsf7.S		eif3c.L	srsf10.L	srsf7.S		mlh1.S	mknk1.S	adcy6.L
tpd52l2.L	fam53c.L	eef1a1o.S		tpd52l2.L	rab11fip4l.L	eef1a1o.S		stx11.L	fam53c.L	arhgap20.L
rab1a.S	gen1	emc4.L		rab1a.S	spry1.L	emc4.L		tmem259.L	gen1	cat.2.L
pdcd6ip.L	mbd6.S	epha2.L		pdcd6ip.L	sertad3.L	epha2.L		usp54	mbd6.S	kdm8.L
inip.S	tubz1.L	LOC108695577		inip.S	tuba4b.S	LOC108695577		birc7.L	tubz1.L	usp33.L
apex1.L	bri3.L	notch1.L		apex1.L	fut1.S	notch1.L		nr3c2.S	bri3.L	trps1.L
znf207.S	cep164.S	LOC108719529		znf207.S	LOC100036828	LOC108719529		rsad1.L	cep164.S	hs3st1
cs.S	nsmf.S	msto1.L		cs.S	LOC108715172	msto1.L		pgam1.L	nsmf.S	klf15.2.L
uba1.S	gosr1.S	hdgf.L		uba1.S	fbxo5.L	hdgf.L		adgrg1.S	gosr1.S	blm.L
eif2s3.S	lsm14b.S	LOC105945479		eif2s3.S	post7p.L	LOC105945479		klhl17.L	lsm14b.S	rspry1.S
COX3	rnf138.S	napb		COX3	Xelaev18022211m	napb		gpr75.S	rnf138.S	slc4a1.L
tmed2.L	fasn.L	LOC108701852		tmed2.L	isg20l2.L	LOC108701852		rnf103.L	fasn.L	LOC100489554.L
pfdn2.S	zbtb39.L	cldn4.S		pfdn2.S	hsp70.L	cldn4.S		b9d2.L	zbtb39.L	smtn.S
rbm22.S	soga1.S	zmcm3.L		rbm22.S	ccno.S	zmcm3.L		kif13a	soga1.S	tm2d2.S
kras.S	spice1.L	znf91		kras.S	hexim1.S	znf91		irf2.S	spice1.L	ndst2.S
lmnb1.L	gtf2a1l.L	btg1.L		lmnb1.L	LOC108719643	btg1.L		abhd5.L	gtf2a1l.L	gtf3c2.L
atp6v1g1	kcnh5.S	eef1a1.L		atp6v1g1	rbmx.S	eef1a1.L		lbh.L	kcnh5.S	tubg1.L
ube2e3.L	casp2	Xelaev18023727m		ube2e3.L	znf750.L	Xelaev18023727m		clcc1	casp2	wdr6.L
psmc4.L	sike1.S	LOC108702825		psmc4.L	cyp26a1.S	LOC108702825		snx7.S	sike1.S	Xelaev18041239m
stau1.L	raver1.S	chkb.S		stau1.L	znf750.S	chkb.S		LOC108699404	raver1.S	ppp1r3b.L
myh10.S	ccdc138.L	rgcc.L		myh10.S	snta1.S	rgcc.L		zdbf2-like.L	ccdc138.L	LOC108717639
smarce1.L	dnaja4.2.S	fth1.L		smarce1.L	dhrs3.S	fth1.L		pacrgl.L	dnaja4.2.S	rbm26.L
sf3a1.L	alg6	hes4.L		sf3a1.L	LOC100301958	hes4.L		pcdh18.S	alg6	cbx4.S
jup.L	arhgap31.L	sowahc.L		jup.L	ier5l.L	sowahc.L		rab20.L	arhgap31.L	ccng1.S
psmd1.S	prickle2.L	LOC101734999.S		psmd1.S	zswim4.L	LOC101734999.S		nfkb2.L	prickle2.L	nsl1.L
tpm3.S	lgr4.S	LOC108714950		tpm3.S	cldn4.L	LOC108714950		ccnb1.L	lgr4.S	lrrcc1.L
ept1.L	fam83g.L	tp53inp1.L		ept1.L	zc3h10.S	tp53inp1.L		txndc9.L	fam83g.L	wdr20.L
LOC108701478	kdm7a.S	rab26.L		LOC108701478	sbk1l.S	rab26.L		map1lc3c.L	kdm7a.S	pygo1.L
smc3.S	cyp2r1.L	fam109b.L		smc3.S	xarp.L	fam109b.L		zbed1.L	cyp2r1.L	ccdc191.L
wasf2.L	pdzd8.L	rhob.L		wasf2.L	psmg1.L	rhob.L		Xelaev18021540m	pdzd8.L	wdr20.S
sec16a.L	pmfbp1.L	map3k1.S		sec16a.L	metrnl.S	map3k1.S		ammecr1l.L	pmfbp1.L	tnfrsf10b.L
hdgf.S	traf3.L	rnd1.S		hdgf.S	midn.L	rnd1.S		sertad2.S	traf3.L	anapc10.L
ppp1ca	spdyc.L	1a11.L		ppp1ca	bambi.L	1a11.L		c11orf96.L	spdyc.L	loc100491633.L
eftud2.S	lpar1.S	LOC108709818		eftud2.S	ventx2.1.S	LOC108709818		zdhhc23.L	lpar1.S	phf19.S
uap1l1.L	nek2.S	LOC108718087		uap1l1.L	LOC108715080	LOC108718087		pms2.L	nek2.S	mylip.S
sap18.S	ckap2l	Xelaev18003910m		sap18.S	ficd.S	Xelaev18003910m		tanc1-like.L	ckap2l	zdhhc1.L
hnrnpul2.L	slc6a16.S	evpl.L		hnrnpul2.L	gas1.L	evpl.L		sun1.S	slc6a16.S	loc100145576.L
sf3a2.L	tpra1.S	Xelaev18039183m		sf3a2.L	nrarp.S	Xelaev18039183m		MGC83480	tpra1.S	retreg3
ppm1g.S	chmp7.L	rnf135.L		ppm1g.S	post.L	rnf135.L		trim2.L	chmp7.L	trappc13.L
gripap1.S	sgk223.L	LOC108698884		gripap1.S	usp21.S	LOC108698884		crls1.S	sgk223.L	ect2.S
arf4	LOC108719489	hist1h3g.L		arf4	egr4.L	hist1h3g.L		arf6.L	LOC108719489	znrf3.L
ociad2.L	znf70	pou5f3.2.L		ociad2.L	LOC108717955	pou5f3.2.L		xrcc6bp1.L	znf70	rpain.S
ube2m.S	fgd3.S	sgk1.L		ube2m.S	sp5l.L	sgk1.L		rabgef1	fgd3.S	golga5.L
ubr4.S	c7orf26.L	crebzf.S		ubr4.S	nudt22.L	crebzf.S		hhipl1.S	c7orf26.L	cenpl.S
gtf2e1.L	slc4a11.S	rhebl1.S		gtf2e1.L	zbtb10.S	rhebl1.S		acap3.S	slc4a11.S	zar1l.S
h3f3c.L	znf229.S	pou5f3.2.S		h3f3c.L	bmp4.S	pou5f3.2.S		ythdc2.L	znf229.S	nt5dc3.S
krtcap3.L	rims2	dusp5.S		krtcap3.L	Xelaev18000460m	dusp5.S		pgam1.S	rims2	bmp2.S
crnkl1.S	pds5b.L	pgbd4		crnkl1.S	klf2.S	pgbd4		hivep1.S	pds5b.L	dtl.L
ewsr1.S	arhgef7.L	LOC108706318		ewsr1.S	stox1.S	LOC108706318		kif7.L	arhgef7.L	prr14l
cmas.L	scnm1.L	LOC108716538		cmas.L	LOC108708226	LOC108716538		ifngr2.1.L	scnm1.L	ankrd37.S
anp32a.L	palb2.L	sall1.L		anp32a.L	fhdc1.L	sall1.L		lrp5.L	palb2.L	ndrg4.S
cyfip1.L	tmem214.S	atg16l1.S		cyfip1.L	cdknx.L	atg16l1.S		idh3a.L	tmem214.S	sik2.L
rprd1a.S	depdc1b.L	mypop.S		rprd1a.S	LOC108711832	mypop.S		hhipl1.L	depdc1b.L	prmt5.L
phf5a.S	senp1.L	LOC108711538		phf5a.S	nfkbia.L	LOC108711538		dync1li2.S	senp1.L	septin9.L
qki.S	dand5.L	sfrp2.S		qki.S	rbm5.S	sfrp2.S		adh5.L	dand5.L	LOC108719544
rpl18.S	ikzf5.L	LOC108719085		rpl18.S	bmp7.2.L	LOC108719085		gtpbp6.S	ikzf5.L	tada2b.S
eif3m.L	coq10a.L	rbl1.S		eif3m.L	pcdha13.S	rbl1.S		txnl4b.S	coq10a.L	rnf149.S
chtop.L	kazn.S	xicl		chtop.L	slc35a2.S	xicl		them6.L	kazn.S	gramd2b.S
rnf10.S	numb.L	rbl1.L		rnf10.S	znf585b.S	rbl1.L		LOC108704278	numb.L	loc100158305.L
smarcd2.L	kmt2e.S	fam46a.L		smarcd2.L	LOC108707159	fam46a.L		arid5b-like.1.S	kmt2e.S	tmem171.L
rnps1.S	sos1.S	foxd4l1.2.L		rnps1.S	LOC108716428	foxd4l1.2.L		mbd2.S	sos1.S	fbxw2.S
eif1b	vamp7.L	pdk4.S		eif1b	post10.L	pdk4.S		tlcd2.L	vamp7.L	trak1
rpl13.S	znf436	LOC108704294		rpl13.S	LOC108696874	LOC108704294		pcdh20.S	znf436	fam63b.L
mta2.L	ephb3.S	tmem127.S		mta2.L	rnd1.L	tmem127.S		dock9	ephb3.S	zfpm1
psma7.L	usp49.S	litaf.L		psma7.L	LOC108704627	litaf.L		e2f1.L	usp49.S	irf2.L
ube2e3.S	tbccd1.L	junb.S		ube2e3.S	Xelaev18028552m	junb.S		ccdc71l.S	tbccd1.L	zfp36l2.2.L
pcbp2.L	eda.L	kirrel2.S		pcbp2.L	lpar2.S	kirrel2.S		mau2.S	eda.L	nfe2l2.S
qtrtd1.L	msantd3.L	LOC108715136		qtrtd1.L	Xelaev18047576m	LOC108715136		arhgap40.S	msantd3.L	akap11.L
hnrnpab.S	axin1.L	LOC108695579		hnrnpab.S	Xelaev18006086m	LOC108695579		adamts6	axin1.L	fut11.L
pno1.L	tnfaip8.S	Xelaev18005946m		pno1.L	pced1a.S	Xelaev18005946m		brd1.S	tnfaip8.S	lrriq1.L
MGC84691	prex1.S	LOC108716539		MGC84691	Xelaev18030357m	LOC108716539		gsap.L	prex1.S	arhgap33.S
COX2	ormdl1.S	kit.L		COX2	fos.S	kit.L		zfpm1.S	ormdl1.S	klhl13.L
h3-5.L	enpp4.L	LOC108696061		h3-5.L	dhrs3.L	LOC108696061		mb21d2.S	enpp4.L	znf628.L
snrpb.L	wasll.L	xetrov90011961m.S		snrpb.L	vegt.S	xetrov90011961m.S		mtmr8	wasll.L	uspl1.S
xnf7.S	zwilch.S	zfp36l2.S		xnf7.S	emp2.L	zfp36l2.S		ippk.S	zwilch.S	e2f1.S
nop16.L	map3k9.L	Xelaev18000217m		nop16.L	LOC100158389	Xelaev18000217m		pttg1ip.2.L	map3k9.L	ikzf2.S
cpsf6.S	gigyf2.S	LOC108715703		cpsf6.S	eef1b2	LOC108715703		gtf3c1.L	gigyf2.S	kiaa1715.L
anp32e.S	zfand4.L	Xelaev18005230m		anp32e.S	tlr2	Xelaev18005230m		sipa1l3.S	zfand4.L	lfng.S
cttn	xrcc2.L	srsf7.L		cttn	nrarp	srsf7.L		cnppd1.L	xrcc2.L	bcor.L
gng5.S	LOC108711754	fam122b.L		gng5.S	xbp1.L	fam122b.L		tlcd2.S	LOC108711754	znf367.S
ube2d4.L	lipe.S	tubb2b.L		ube2d4.L	LOC108719479	tubb2b.L		insm1.S	lipe.S	wdr77.S
rbm8a.S	hsd17b7.S	tmem158.S		rbm8a.S	rnf144b.S	tmem158.S		ldlrad4.S	hsd17b7.S	tfeb.S
snrpc.S	scap.L	rhebl1.L		snrpc.S	fos.L	rhebl1.L		ctsc.L	scap.L	arf3.S
rpl18.L	tnrc6a.S	LOC108719507		rpl18.L	chst2.L	LOC108719507		kank1.S	tnrc6a.S	ubxn2b.L
ranbp1.S	pwwp2b.L	prickle1.L		ranbp1.S	LOC108705484	prickle1.L		ttc8.L	pwwp2b.L	etaa1.L
cpsf6.L	baz1b.L	LOC100191024		cpsf6.L	1700037h04rik	LOC100191024		rsbn1.L	baz1b.L	disp1.L
alyref.S	cry2.S	hist2h2ab.S		alyref.S	brd2.S	hist2h2ab.S		casp9.S	cry2.S	gtf2ird2b
sap18.L	birc2.L	slc2a1.S		sap18.L	LOC108701212	slc2a1.S		mpi.S	birc2.L	crtc2.L
pelp1.L	ift81.S	grhl3.S		pelp1.L	rbm47.L	grhl3.S		tor2a.L	ift81.S	lig4.L
psmc5.L	peli1.S	LOC108698217		psmc5.L	ccne2.S	LOC108698217		klf6.L	peli1.S	cdc7.L
rps20.S	cyld	LOC108697295		rps20.S	Xelaev18001443m	LOC108697295		wdr60.L	cyld	garem1.S
asun.S	stk17a.S	Xelaev18014048m		asun.S	g2e3.L	Xelaev18014048m		prkcz.S	stk17a.S	anapc10.S
hmgn3.L	c16orf46	LOC108719506		hmgn3.L	xbp1.S	LOC108719506		dscr3.L	c16orf46	tpgs1.L
rab10.L	gpi.S	ago2		rab10.L	pgbd5.L	ago2		nr1h2.L	gpi.S	rab5d.L
rps8.S	tgs1.S	Xelaev18003021m		rps8.S	LOC108719518	Xelaev18003021m		LOC108718309	tgs1.S	LOC108705790
u2af1.L	tsen34.L	LOC108717642		u2af1.L	LOC108700879	LOC108717642		cdyl2.S	tsen34.L	mgc69520.S
adar.S	wdr7.S	vav2.L		adar.S	tfap2c.L	vav2.L		pisd.L	wdr7.S	leprot.S
cherp.L	c21orf91.S	Xelaev18021693m		cherp.L	LOC108699910	Xelaev18021693m		cpeb3.S	c21orf91.S	mecr.S
fxyd3	cpeb2-like.S	zic3.L		fxyd3	Xelaev18001896m	zic3.L		tcirg1.L	cpeb2-like.S	spsb1.L
bop1.L	siva1.L	frem2		bop1.L	rabgap1l.L	frem2		atp10b	siva1.L	simc1.L
rps13.S	znf639.S	plk2.L		rps13.S	LOC108707041	plk2.L		sec24b.L	znf639.S	rab11fip1.S
nelfb.L	cep85.L	ras-dva1.L		nelfb.L	Xelaev18041975m	ras-dva1.L		zbed1	cep85.L	nhlrc3.S
plcd1.S	MGC154819	LOC108695506		plcd1.S	hes3.1.L	LOC108695506		ice1	MGC154819	itga5.S
ssbp3.L	mal2.L	plekhg3.L		ssbp3.L	Xelaev18038135m	plekhg3.L		tmem185a.S	mal2.L	dnajb9.L
hsp90ab1.S	prc1.2.S	slc34a2.L		hsp90ab1.S	post5.S	slc34a2.L		josd1.S	prc1.2.S	katnbl1.L
caprin1.L	kcmf1.L	ttbk1.S		caprin1.L	fhit.L	ttbk1.S		plcl2.L	kcmf1.L	pif1.L
ubqln4.L	rab11fip5.L	znf101		ubqln4.L	LOC108716547	znf101		wrap73.L	rab11fip5.L	coq6.L
carm1.L	Xetrov90023445m.L	gadd45g.S		carm1.L	fhl3.L	gadd45g.S		gpr63.L	Xetrov90023445m.L	ubn1.L
sec61a1.S	epc2.S	cyb561.L		sec61a1.S	has2.L	cyb561.L		ptpn21.L	epc2.S	dtl.S
rps29.S	git2.L	sox2.L		rps29.S	LOC108706589	sox2.L		pex11a.L	git2.L	soga1.L
spint2.S	suv39h1.L	LOC108695513		spint2.S	LOC108698137	LOC108695513		vegfa.L	suv39h1.L	kank1.L
hnrnpll	ercc4.L	alcam.L		hnrnpll	mplkip	alcam.L		styx.L	ercc4.L	slc8b1.S
rpl31.L	rfxap.S	LOC108709654		rpl31.L	dlx5.S	LOC108709654		haus8.L	rfxap.S	plxnb3.S
map3k15.L	degs1.S	arl4c.L		map3k15.L	LOC108719510	arl4c.L		foxi2.S	degs1.S	aco2.L
bag6.L	rsf1.S	kirrel2.L		bag6.L	LOC108696255	kirrel2.L		bcl2l12.S	rsf1.S	zfyve1
srsf4.L	wac.S	xk81a1.L		srsf4.L	chst9	xk81a1.L		apc.L	wac.S	vldlr.S
ctr9.L	fam221a.L	junb.L		ctr9.L	foxh1.2.L	junb.L		elmsan1.S	fam221a.L	bbs9.L
smarce1.S	cry1.L	hist2h2ab.L		smarce1.S	LOC108715137	hist2h2ab.L		larp6-like.1.S	cry1.L	birc7.S
rbm8a.L	tmem169.L	muc2		rbm8a.L	gprc5c.S	muc2		LOC108718785	tmem169.L	map7d3.L
fam32a.L	loc100158433.L	loxl1.L		fam32a.L	cluh	loxl1.L		LOC100489074.L	loc100158433.L	kiaa1958
nop10.S	dbf4b.L	MGC79993		nop10.S	e2f7.L	MGC79993		c11orf96.S	dbf4b.L	plch2
snrnp200.S	mga.L	zswim5		snrnp200.S	fmc1.L	zswim5		cerk.S	mga.L	mxd3.L
glul.L	zdhhc20.S	hnrnpr.L		glul.L	LOC108711412	hnrnpr.L		usp54.L	zdhhc20.S	tnfrsf10b.S
rps19.S	med13.L	Xelaev18032628m		rps19.S	mapre2.S	Xelaev18032628m		rasa2.L	med13.L	senp7.L
prpf8.S	c3orf17.L	prom1.L		prpf8.S	LOC108698374	prom1.L		kbtbd3	c3orf17.L	plxnb3
mfap1.L	gls.L	zfp36l2.L		mfap1.L	lypd6.L	zfp36l2.L		hs6st3	gls.L	med13l.L
fam103a1.L	taf5l.L	wap		fam103a1.L	slc35f6	wap		dop1a	taf5l.L	ptpn3.S
rpl7a.L	mterf1.L	pcdha13.L		rpl7a.L	LOC108698216	pcdha13.L		nab1.S	mterf1.L	hs6st1.L
sf3b2.S	ccdc94.L	timp-1.L		sf3b2.S	tfap2a.L	timp-1.L		polr3g.L	ccdc94.L	fbxo30.L
smarcc1.S	rbm38.L	slc35d2		smarcc1.S	LOC108698396	slc35d2		limd2.S	rbm38.L	lats2.S
eif3f.S	Xelaev18031390m	rbms2.S		eif3f.S	cldn23	rbms2.S		socs6.S	Xelaev18031390m	atf5.2.S
smarcc1.L	cc2d1b.S	socs4.L		smarcc1.L	LOC108714321	socs4.L		lurap1.S	cc2d1b.S	pdzd2.L
bag6.S	sdf4.L	Xelaev18023726m		bag6.S	rarg.S	Xelaev18023726m		fam89a.S	sdf4.L	tubgcp3.L
hnrnpl.L	clic1.S	syn1.L		hnrnpl.L	rassf7.L	syn1.L		arhgap28.L	clic1.S	dok1.L
pmpca.S	rap2c.S	neurl1b.L		pmpca.S	Xelaev18001309m	neurl1b.L		zgrf1	rap2c.S	rpap1.S
rpf1.L	rnf19a.S	tiparp.S		rpf1.L	LOC108702579	tiparp.S		map3k2.L	rnf19a.S	sirt3.2.L
snrpf.S	tdh.S	LOC108698739		snrpf.S	ackr3.S	LOC108698739		cnp.L	tdh.S	orc4.L
add3.L	timm23.L	pcdh7.S		add3.L	pnhd.L	pcdh7.S		gpr137b.L	timm23.L	cables1.L
pcbp3.L	usp22 a	smad4.1.L		pcbp3.L	ablim1	smad4.1.L		ccdc50	usp22 a	c10orf2.L
sec14l1.L	fermt2.S	LOC108703754		sec14l1.L	MGC76328.L	LOC108703754		sntg1.L	fermt2.S	slc7a6os.L
set.S	cog5.L	akap12.L		set.S	lhx5.S	akap12.L		larp6-like.1.L		rad17.L
rps3a.S	hnrnpab.L	sdc4.L		rps3a.S	znf581.S	sdc4.L		abo.2.L		arhgap11a.2.L
ptma.S	golph3.L	pdgfb.L		ptma.S	slc2a2.L	pdgfb.L		LOC108717918		piezo1.S
zyx.S	npm1.L	wnt5b.L		zyx.S	cldn6.S	wnt5b.L		thumpd2.L		map7d2
zc3hav1l	eif4a3.S	pdk4.L		zc3hav1l	LOC108719789	pdk4.L		mdm2.S		psen2.S
smarca4.S	ddx39	top2b.L		smarca4.S	LOC108707322	top2b.L		kdm5b.S		zar1l.L
ilf2.L	slc16a3.L	LOC108701822		ilf2.L	id3.L	LOC108701822		csrnp1.S		rspry1.L
skiv2l.L	hnrnpk.S	LOC108698564		skiv2l.L	rdh10.L	LOC108698564		trabd.L		wdfy2.S
ctbp2.S	srsf1.L	LOC108715416		ctbp2.S	lpar2.L	LOC108715416		tesk2.S		aktip.S
supt5h.S	myef2.L	sh2d3c.L		supt5h.S	LOC108715808	sh2d3c.L		c2orf69.L		tmem181.L
eif3a.L	dgat1.L	LOC108699863		eif3a.L	MGC115235	LOC108699863		zak.L		ddit4.S
hist2h3d.L	tsc22d1.L	plekhn1.L		hist2h3d.L	ccne2.L	plekhn1.L		slf1.L		apex2.L
anxa7.L	rabgap1l.S	LOC108719547		anxa7.L	LOC108715921	LOC108719547		mtus1.S		depdc7.S
kifc3.L	h3-3b	LOC108715368		kifc3.L	abcb1	LOC108715368		fbp2.L		fam104a.S
sec61b.L	hmgb3.S	slc16a12.S		sec61b.L	styk1	slc16a12.S		fut11.S		MGC84185
sf1.S	LOC108702842	slc7a5.S		sf1.S	efnb2.S	slc7a5.S		scnn1g.S		emilin2.L
elob	pvrl2.L	celsr1		elob	pvrl1-like.2.L	celsr1		cd59-like.L		LOC108718134
c15orf39.L	tdgf1.3.L	klf17.L		c15orf39.L	LOC108701134	klf17.L		ube2w.S		sema4d
srsf5.S	h1fx.S	gas2l1.L		srsf5.S	ventx2.1.L	gas2l1.L		osbpl3.L		LOC108709286
rps26.S	hras.L	nradd.L		rps26.S	ccdc181.S	nradd.L		lifr.S		sertad2.L
hnrnpc.L	ND2	wee2a		hnrnpc.L	epn3.L	wee2a		dock7.L		ptprh.S
rtn4.S	hmgn1.L	sh2d3c.S		rtn4.S	LOC108719494	sh2d3c.S		rab5d.S		ndst2.L
azin1.S	prmt1.S	tfcp2l1.L		azin1.S	loc100487022.L	tfcp2l1.L		vps4b.L		prkcsh.L
arf4.S	bsg.L	fam193a.L		arf4.S	xetrov90011961m.L	fam193a.L		ttc39a.L		espl1.L
gtpbp4.L	luc7l2.S	znf451		gtpbp4.L	hes3.1.S	znf451		pcmtd1.S		ints6.L
znf638.L	upk3a.L	znf703.S		znf638.L	LOC108711841	znf703.S		LOC108704260		b3gnt5.S
Xelaev18030249m	upk1b	nlrc4.L		Xelaev18030249m	Xelaev18025740m	nlrc4.L		ptges.S		nol4l.L
alyref.L	hnrnpa2b1.L	akap2.L		alyref.L	LOC108711502	akap2.L		prodh.L		tbp.S
glul.S	loc100494818.L	lgals3.S		glul.S	wnt11b.L	lgals3.S		fam69b.L		kif11.L
rps5.L	khdrbs1.S	LOC108719533		rps5.L	slc25a29.L	LOC108719533		slc39a1l.L		clns1a
rps7	nfe2l1.S	LOC108703380		rps7	LOC108719577	LOC108703380		LOC108700788		ikzf4.S
unkl.L	hnrnpu.S	LOC108700779		unkl.L	prelid1.L	LOC108700779		fkrp.L		mcm10.L
pkp2.L	hnrnpa1	fgfr2.L		pkp2.L	sec14l3.L	fgfr2.L		plekhg4.L		lmo4.2.L
bop1.S	LOC108718446	LOC108698487		bop1.S	LOC108698488	LOC108698487		foxn4.S		lgr4.L
Xelaev18003734m	cirbp.S	LOC108700186		Xelaev18003734m	Xelaev18003044m	LOC108700186		arhgap18.L		leprot.L
ift172.L	hnrnpdl.L	cdc25b.S		ift172.L	jag1.L	cdc25b.S		usp15.S		paxip1.S
atp1a1.L	rpl26.L	hist1h1t		atp1a1.L	smad7.L	hist1h1t		dact1.L		LOC108716761
krt8.S	midn.S	pcdh19		krt8.S	lefty.S	pcdh19		slc15a4.L		sec24b.S
son	hmgb3.L	prrt4		son	st6galnac2.S	prrt4		ccnb1.S		cbwd1.1.L
fus.L	rbmx.L	ervfrd-1		fus.L	fam212a.L	ervfrd-1		brwd1.L		ntmt1.S
wdr43.L	LOC108719063	cyp27a1		wdr43.L	LOC108705281	cyp27a1		nlrx1.L		znf318.S
cad.L	phf13.S	tmpo		cad.L	chd3	tmpo		rpa1.L		ints6.S
parp1.L	prpf39.1.L	sox8.L		parp1.L	LOC108697345	sox8.L		dlc1		bmp2.L
tceb2.L	zc3h10.L	cbarp.L		tceb2.L	cfap52.L	cbarp.L		rnf149.L		MGC147172.L
znf605.S	mcm6.2.S	prdm15.S		znf605.S	dnajb4.L	prdm15.S		arv1.L		ccdc171
khsrp.S	LOC108704302	gfod1		khsrp.S	cyfip2	gfod1		prpsap2.L		LOC108707252
ube3b.S	tpd52l2.S	Xelaev18029313m		ube3b.S	hal.1.L	Xelaev18029313m		LOC108702912		dnmt1.L
hdlbp.L	LOC100191026	phldb3.S		hdlbp.L	emp2.S	phldb3.S		nbeal2.S		myc.S
xpc.L	chst7.S	tmem163.S		xpc.L	adap1.L	tmem163.S		tmem55a.L		mfsd14a.S
rpl7.L	btbd6.L	ventx1.2.S		rpl7.L	LOC108707237	ventx1.2.S		helb.L		map2k4.S
mzt1.S	h3c7	LOC108709393		mzt1.S	nedd9.S	LOC108709393		bves.L		pde8a
fundc1.S	fgfr4.S	hap1.L		fundc1.S	LOC108714507	hap1.L		ccdc125.S		frmd4a.L
vapb.L	prdm9.L	zswim5.S		vapb.L	has1.S	zswim5.S		LOC100037197		syap1.S
gldc.S	hnrnpa1.S	tead4.S		gldc.S	fam189b.L	tead4.S		rab4b.L		LOC108711716
nop10	tmem79.S	Xelaev18005310m		nop10	npdc1.1.S	Xelaev18005310m		eif6.S		atxn7l1.S
mfge8.L	gfpt1.L	proser1.S		mfge8.L	tmem229a.L	proser1.S		insrr.S		tbc1d9
rps4	rasl11b.L	cerk		rps4	Xelaev18038969m	cerk		pak4		poc1a.L
rpl37a.L	fam43a.S	Xelaev18003060m		rpl37a.L	Xelaev18027991m	Xelaev18003060m		evi5.S		rin3.L
wee1.S	spry1.S	pnpla2.L		wee1.S	muc5b	pnpla2.L		LOC108704241		camsap1.L
pabpn1.S	mcl1.S	LOC108703375		pabpn1.S	LOC108718070	LOC108703375		bfar.L		ppargc1b.L
tmem111.L	skil.S	LOC108717924		tmem111.L	Xelaev18037842m	LOC108717924		rassf10.S		ksr1.L
ndufc2.S	LOC108703765	LOC108698461		ndufc2.S	rsad2.L	LOC108698461		slc30a7.S		ncoa6.S
lamc1.S	trim25	txnip.L		lamc1.S	rfx4.L	txnip.L		nr3c1.L		rassf3.S
ano5.L	rnf222.S	cib3		ano5.L	ag1.L	cib3		wnk1.L		fastkd1.L
ppp1r10.L	LOC108704304	cbln1		ppp1r10.L	nxpe3l.6.L	cbln1		snx10.L		sh2b3.S
hp1bp3.S	slc25a17.L	kiaa0232.S		hp1bp3.S	crocc.L	kiaa0232.S		tor1aip1-like.L		znrf1.S
rbm4b.S	sapcd2	sh3bp4.L		rbm4b.S	Xetrov90005150m.S	sh3bp4.L		coq10a.S		atad3a.S
mdk.L	LOC108719569	mig30.L		mdk.L	LOC108704293	mig30.L		lpcat1.S		trappc13.S
znf845	sf3b5.S	plekhn1.S		znf845	cmtm8.L	plekhn1.S		lss.S		uspl1-like.L
sf3a2.S	srsf10.L	Xelaev18022168m		sf3a2.S	nlgn3.L	Xelaev18022168m		irf2bp2.L		sept9.S
nol6.L	rab11fip4l.L	stat3.2.L		nol6.L	LOC108719633	stat3.2.L		eef2k.L		oxr1.S
casc3.S	spry1.L	fzd2.S		casc3.S	nedd9.L	fzd2.S		chsy1.S		atg4a.S
rps27a.S	sertad3.L	sds.S		rps27a.S	LOC108695556	sds.S		slf2.L		rhobtb1.L
srsf2.S	tuba4b.S	efnb2.L		srsf2.S	LOC108706886	efnb2.L		fam13a.S		dnajc16.L
phc1.S	fut1.S	pygm.S		phc1.S	Xelaev18017777m	pygm.S		tdp2.S		n4bp3.S
ppp1cb.L	LOC100036828	kcna3.S		ppp1cb.L	loc108715171.S	kcna3.S		tpcn2.L		golga5.S
rps29	LOC108715172	LOC108709387		rps29	ptafr.L	LOC108709387		mpp5		pcmtd2.S
nuak2.S	fbxo5.L	LOC108719537		nuak2.S	tat.S	LOC108719537		zbtb8b.L		hells.L
pdrg1.S	post7p.L	top2b.S		pdrg1.S	msx2.S	top2b.S		rad1.L		eme1.L
hnrnpa0.L	Xelaev18022211m	mxi1.L		hnrnpa0.L	Xelaev18008577m	mxi1.L		tmem251.L		dnajb14.S
rpl17.L	isg20l2.L	Xelaev18034047m		rpl17.L	id3.S	Xelaev18034047m		ccng2.L		LOC108706498
pbrm1.L	hsp70.L	LOC108695509		pbrm1.L	ikbkg.S	LOC108695509		znf282.S		mtus1.L
srrm2	ccno.S	pcdh7.L		srrm2	tuba1a.S	pcdh7.L		hsf2.L		fbxo30.S
actb.S	hexim1.S	cks1b.L		actb.S	sspo	cks1b.L		tmtc2.S		cnksr2.L
capzb.L	LOC108719643	LOC108699904		capzb.L	Xelaev18016063m	LOC108699904		mpv17l2.L		zbtb5.S
birc2.S	rbmx.S	syt10		birc2.S	krt5.7.L	syt10		trappc4.S		mapk1.S
Xelaev18046288m	znf750.L	atf3.L		Xelaev18046288m	lrrc56.L	atf3.L		znf526.S		elmod2.L
rpl17.S	cyp26a1.S	prph.L		rpl17.S	tuba1cl.2.S	prph.L		mecp2.S		enpp2
srcap.L	znf750.S	azin2.S		srcap.L	bmp3.S	azin2.S		acaca-like.S		prmt5.S
ephb3.L	snta1.S	akap2.S		ephb3.L	tbkbp1.L	akap2.S		cnot8.S		galnt4.L
cgn.L	dhrs3.S	Xelaev18012294m		cgn.L	ackr3.L	Xelaev18012294m		plekho1.L		wdr60.S
larp4b.S	LOC100301958	ptch2.L		larp4b.S	atg16l1.L	ptch2.L		tesk2.L		kazn.L
hist2h3c.L	ier5l.L	cldn5.S		hist2h3c.L	Xelaev18044839m	cldn5.S		bnip2.S		slc35f5.L
mtx1.S	zswim4.L	Xelaev18001619m		mtx1.S	Xelaev18025314m	Xelaev18001619m		syne2.2.S		katnbl1.S
rpl23.S	cldn4.L	Xelaev18009885m		rpl23.S	dll1.S	Xelaev18009885m		tmem128.S		sertad2
srrt.L	zc3h10.S	nkain1.L		srrt.L	rhbdl3	nkain1.L		mfap3l.L		ccdc186
MGC115598	sbk1l.S	ras-dva1.S		MGC115598	LOC108701168	ras-dva1.S		arhgef12.S		bahcc1.S
sfpq.S	xarp.L	socs3-like.1.L		sfpq.S	MGC53707	socs3-like.1.L		akap10.L		tnfsf11.L
pcf11.S	psmg1.L	tll1-like.1.L		pcf11.S	gprc5c.L	tll1-like.1.L		ccser2.L		med13l.S
nup188.S	metrnl.S	LOC105945479.S		nup188.S	apln.L	LOC105945479.S		hspa13.L		eif5a.S
tkt.L	midn.L	LOC108705810		tkt.L	fsbp-like.L	LOC108705810		LOC108712891		def8.L
rpf1.S	bambi.L	traf4.S		rpf1.S	Xelaev18017221m	traf4.S		pdik1l.L		LOC108714466
hnrnpu	ventx2.1.S	pkn1.L		hnrnpu	gs17.L	pkn1.L		ell.L		tle4.S
h4c15	LOC108715080	Xelaev18038498m		h4c15	Xelaev18004205m	Xelaev18038498m		mast4		lrr1.L
ylpm1.L	ficd.S	nfkbiz		ylpm1.L	ppp1r27	nfkbiz		cep350.S		spdl1.L
rpl17-c18orf32	gas1.L	Xelaev18000128m		rpl17-c18orf32	c15orf39.S	Xelaev18000128m		MGC83539		irf2bpl.S
rps2.L	nrarp.S	chrd.L		rps2.L	eif4a2.L	chrd.L		slc30a5.S		slc25a37.L
taf12.S	post.L	klf5.L		taf12.S	LOC108702918	klf5.L		myo1e.1.L		prdm2.L
osbpl2.L	usp21.S	Xelaev18022009m		osbpl2.L	ar.L	Xelaev18022009m		bicc1.S		gm29884
ND5	egr4.L	ahnak.S		ND5	LOC108712518	ahnak.S		tmem143.S		kiaa2026.L
cpsf1.L	LOC108717955	dlc1.L		cpsf1.L	stx19.L	dlc1.L		hps6.L		atf7.S
lrig3.S	sp5l.L	rbms2.L		lrig3.S	hesx1.L	rbms2.L		traf3ip1.S		zc3h6
bola2.L	nudt22.L	arl4c.S		bola2.L	Xelaev18011395m	arl4c.S		gcnt1.L		casd1.L
bcorl1.S	zbtb10.S	phldb3.L		bcorl1.S	efnb3	phldb3.L		usp34.S		znf280d.S
cdc14b.L	bmp4.S	acy3.L		cdc14b.L	LOC108711532	acy3.L		ssh1.L		vps26b.S
tubb4b.L	Xelaev18000460m	efemp2.L		tubb4b.L	LOC108718449	efemp2.L		cep104.S		fam53c.S
dusp6.S	klf2.S	Xelaev18043700m		dusp6.S	LOC108711622	Xelaev18043700m		ganab.L		rbm38.S
calr.L	stox1.S	gprc5cl1.L		calr.L	LOC108708413	gprc5cl1.L		itga5.L		npat.S
noc4l.S	LOC108708226	cd99l2.L		noc4l.S	LOC108702848	cd99l2.L		aggf1.L		zdhhc7.S
sbno1.L	fhdc1.L	ccnd1.S		sbno1.L	Xelaev18037263m	ccnd1.S		ccdc71l.L		ect2.L
mvp.L	cdknx.L	wnt5b.S		mvp.L	adap2.L	wnt5b.S		rel.S		Xelaev18032680m
unknown.S	LOC108711832	socs1.L		unknown.S	LOC108700281	socs1.L		trim8		znf577.S
vezf1.S	nfkbia.L	ventx1.2.L		vezf1.S	gpr34	ventx1.2.L		mfn2.S		mllt4.L
zic1.L	rbm5.S	LOC108695501		zic1.L	olig4.S	LOC108695501		ranbp2.S		otud3.L
maff.L	bmp7.2.L	mid1ip1.L		maff.L	LOC108703541	mid1ip1.L		kcnj5.L		fez2.S
map3k1.L	pcdha13.S	LOC108712218		map3k1.L	LOC108716739	LOC108712218		tmcc1.L		glt1d1.L
ube2d1.L	slc35a2.S	LOC108696832		ube2d1.L	aplnr.S	LOC108696832		fbxw9.S		ift80.L
hp1bp3.L	znf585b.S	tsc22d3.L		hp1bp3.L	hpgd.L	tsc22d3.L		rb1cc1.L		tbc1d31.L
znf740.S	LOC108707159	LOC100489607.1		znf740.S	itpka	LOC100489607.1		MGC52683		ino80d.S
Xelaev18042112m	LOC108716428	rassf6.S		Xelaev18042112m	LOC108701721	rassf6.S		usp8.S		cttnbp2nl.L
cpsf1	post10.L	hs3st3a1.L		cpsf1	fgf8.L	hs3st3a1.L		epb41l4b.S		trafd1.L
ckap5.L	LOC108696874	shbg		ckap5.L	krt5.7.S	shbg		bbs1.L		socs2.S
sox15.L	rnd1.L	ngfr.S		sox15.L	hes7.2.S	ngfr.S		stxbp6.L		cdc42bpb
fdps.L	LOC108704627	cnr2.S		fdps.L	LOC100192369	cnr2.S		brip1.L		exd1.L
isg20l2.S	Xelaev18028552m	gpx2.S		isg20l2.S	apela.S	gpx2.S		c5orf30.L		spryd3.L
stc1.L	lpar2.S	st6galnac2.L		stc1.L	gas2l1.S	st6galnac2.L		mid1.S		atp6v0a2.L
dzip1.L	Xelaev18047576m	sox7.S		dzip1.L	LOC108701666	sox7.S		slc35a5.S		dnmt1.S
LOC108695511	Xelaev18006086m	alcam.S		LOC108695511	itpr3	alcam.S		tspoap1.L		mbd4.L
ankrd50.L	pced1a.S	cdk5r1.S		ankrd50.L	gs17.S	cdk5r1.S		mis18bp1b		cdc42ep4.S
dusp8.S	Xelaev18030357m	pnhd.S		dusp8.S	LOC100496293.L	pnhd.S		popdc3.S		MGC83673
trim36.S	fos.S	scin.L		trim36.S	aldh1l1.L	scin.L		pias4.S		eif2ak3.S
slc25a34.L	dhrs3.L	cacng4.L		slc25a34.L	LOC108696788	cacng4.L		rnaseh1.L		cdc37l1.S
actb.L	vegt.S	sall3.S		actb.L	krt.S	sall3.S		loc100216027.L		adamts6.S
fth1a	emp2.L	ptch2.S		fth1a	LOC108704568	ptch2.S		tldc1.L		rnf44.L
rbm14.L	LOC100158389	apold1.L		rbm14.L	fcn1	apold1.L		srprb.L		rcbtb1.S
LOC108719517	eef1b2	entpd2.S		LOC108719517	creb3l4.S	entpd2.S		ddhd1.L		apaf1.L
fam174b.L	tlr2	LOC108716723		fam174b.L	rnf225	LOC108716723		fam13a.L		tcf20.L
tnk2l.S	nrarp	epn1.S		tnk2l.S	slc16a3	epn1.S		grinl1a.L		etv3l.S
sh3bp4.S	xbp1.L	fosl2.S		sh3bp4.S	pou5f3.1.S	fosl2.S		fdxacb1.L		tacc3.S
pars2.L	LOC108719479	polm.L		pars2.L	c3ar1.L	polm.L		mfn2.L		dip2b
angpt4.S	rnf144b.S	cass4.L		angpt4.S	bix1.2.L	cass4.L		smarcad1		MGC98819
faxc.L	fos.L	vangl1.L		faxc.L	ventx2.2.L	vangl1.L		smc5.S		lrrc47.L
rnf38.L	chst2.L	hao2.L		rnf38.L	Xelaev18039704m	hao2.L		nadk.L		pik3r1.L
kiaa0232.L	LOC108705484	clca3.L		kiaa0232.L	Xelaev18036472m	clca3.L		ccs.L		dph6.L
hist1h4d.L	1700037h04rik	itprip.S		hist1h4d.L	plekhg5.S	itprip.S		tpst2.S		cfap97.L
lrp6	brd2.S	card9.L		lrp6	ptgs2.L	card9.L		zbtb5.L		ppp1r12a.S
tcf7l1.L	LOC108701212	wnt7a		tcf7l1.L	stard13.S	wnt7a		ccdc107		usp33.S
rnd3.L	rbm47.L	LOC108701422		rnd3.L	LOC108706865	LOC108701422		arhgap11a.2.S		rbm24.S
scube2.L	ccne2.S	arhgef19.L		scube2.L	Xelaev18029191m	arhgef19.L		itpk1.S		rcan3.L
Xelaev18033924m	Xelaev18001443m	Xelaev18024458m		Xelaev18033924m	elf1.L	Xelaev18024458m		baz1a.S		ccdc14
hic2.S	g2e3.L	apcdd1.S		hic2.S	slc26a6	apcdd1.S		gxylt1.L		smad2.S
tgif2.L	xbp1.S	LOC108715348		tgif2.L	apela	LOC108715348		mis18a.L		mkl1.S
abcb9.L	pgbd5.L	wfdc2.L		abcb9.L	Xelaev18042923m	wfdc2.L		lats2.L		pex6.S
lrp10.S	LOC108719518	irf1.L		lrp10.S	ckap4.S	irf1.L		snx16.S		efcab14.L
khdc4	LOC108700879	hpgd.S		khdc4	Xelaev18000325m	hpgd.S		kctd9.L		kctd3.L
rab40c.L	tfap2c.L	trim67.S		rab40c.L	ventx3.2.S	trim67.S		znf292.S		slc39a14.L
hspbp1.L	LOC108699910	scnn1a.L		hspbp1.L	ptger4.L	scnn1a.L		sprtn.S		vezt.L
mfsd11.L	Xelaev18001896m	sema3f.S		mfsd11.L	grhl3.L	sema3f.S		bbs2.S		wdr59.L
Xelaev18006061m	rabgap1l.L	a2m.S		Xelaev18006061m	fam212a.S	a2m.S		LOC108703781		ext1.L
ctc1	LOC108707041	c22orf15.L		ctc1	fth1.S	c22orf15.L		mgat3.L		tubgcp4.L
ralgds.S	Xelaev18041975m	lsp1.S		ralgds.S	bicd1	lsp1.S		errfi1.S		r3hdm4.L
ppp1r10.S	hes3.1.L	anpep.S		ppp1r10.S	clic3.L	anpep.S		lpar5.S		ahsa1.L
znf721	Xelaev18038135m	Xelaev18029244m		znf721	fgf8.S	Xelaev18029244m		xrcc6.L		hdac2.S
vmn2r26	post5.S	socs2.L		vmn2r26	vwc2l.2.L	socs2.L		rnf44.S		snx25.L
dpysl2.L	fhit.L	gli1.L		dpysl2.L	LOC108695546	gli1.L		zbtb8b.S		fbxo31.L
erbb3.S	LOC108716547	ptprj		erbb3.S	has-rs.S	ptprj		esyt3.S		fgfr1.S
lhx5.L	fhl3.L	xepsin.L		lhx5.L	tbx22.S	xepsin.L		mcm3.L		ranbp2.L
ago2.L	has2.L	irf8.S		ago2.L	uts2r	irf8.S		tshz3.S		mob3c.S
LOC100127323	LOC108706589	rgl2		LOC100127323	vgll4l.L	rgl2		LOC108695564		cep85.S
lrig3.L	LOC108698137	cass4.S		lrig3.L	efna4.L	cass4.S		btbd9.S		atat1.S
ldlr.L	mplkip	admp2.L		ldlr.L	Xelaev18008693m	admp2.L		rif1.S		ism1.L
dleu7.L	dlx5.S	hsp90aa1.1.L		dleu7.L	LOC108704127	hsp90aa1.1.L		ppargc1a.L		adgrl2.S
tsc1.S	LOC108719510	fzd2		tsc1.S	mmp14.L	fzd2		dusp19.L		orc1.L
LOC108713945	LOC108696255	wasf3		LOC108713945	stx19.S	wasf3		ddx1.L		cep57.S
zic4.S	chst9	nox1		zic4.S	p2ry2.L	nox1		atmin.L		rgs3.S
rfng.L	foxh1.2.L	LOC108711579		rfng.L	myt1.S	LOC108711579		ago1.S		pik3r1.S
alg14.S	LOC108715137	Xelaev18022784m		alg14.S	gsc.S	Xelaev18022784m		tfap4.L		slc25a44.S
ppt1.S	gprc5c.S	cdx2.L		ppt1.S	ptgs2.S	cdx2.L		nrip1.S		fchsd2
lrp10.L	cluh	rpe65.S		lrp10.L	prdm1.L	rpe65.S		map11		smad9.L
sall4.L	e2f7.L	sema3f.L		sall4.L	eomes.L	sema3f.L		scai		fgfr1.L
hapln3.L	fmc1.L	dhh.S		hapln3.L	smad7.S	dhh.S		MGC53150		tbc1d14.L
btg2.S	LOC108711412	dmrt2.L		btg2.S	fam198b.L	dmrt2.L		trps1.S		c5orf30.S
mab21l1.S	mapre2.S	lin28a.L		mab21l1.S	flrt3.S	lin28a.L		LOC108705825		chd1.S
cebpd.S	LOC108698374	LOC108698352		cebpd.S	hes3.S	LOC108698352		topaz1.L		trpv4.L
gadd45g.L	lypd6.L	c17orf58.L		gadd45g.L	prdm1.S	c17orf58.L		plin2.L		hip1r.S
zfp36.L	slc35f6	pax6.L		zfp36.L	rbm47.S	pax6.L		ubap1.L		plpp6.L
nuak1	LOC108698216	Xelaev18000483m		nuak1	Xetrov90015528m.L	Xelaev18000483m		b4galt5		muc3a
awat1.L	tfap2a.L	LOC100489157-like.S		awat1.L	cnn1.L	LOC100489157-like.S		txndc11.L		sos1.L
trank1.L	LOC108698396	cxorf21.S		trank1.L	ddx54	cxorf21.S		bdp1.S		ptpn21.S
dlx6.S	cldn23	trpm5.L		dlx6.S	LOC108699475	trpm5.L		kiaa2026.S		rgs12.L
LOC108718942	LOC108714321	capn8.S		LOC108718942	efs.L	capn8.S		rlf.L		msantd3.S
ep300.S	rarg.S	plcd3.L		ep300.S	LOC108717895	plcd3.L		wdr37.S		LOC108703834
prelid1.S	rassf7.L	ccnd1.L		prelid1.S	hunk.L	ccnd1.L		araf.L		jade3.S
ets2.S	Xelaev18001309m	LOC108695521		ets2.S	clcf1.L	LOC108695521		edc3.L		haus2.L
abca1.S	LOC108702579	lrrc75b		abca1.S	caprin2.S	lrrc75b		dnajb12.L		gse1.L
rbm45.L	ackr3.S	epha4.L		rbm45.L	LOC108714970	epha4.L		pik3ca.S		nap1l4.S
ep300.L	pnhd.L	itprip.L		ep300.L	lefty.L	itprip.L		fam134c.L		klhl12.S
znf703.L	ablim1	crabp2.L		znf703.L	Xelaev18035105m	crabp2.L		slc35e3.S		enc1.2.L
rai14.L	MGC76328.L	dmrt2.S		rai14.L	Xelaev18014049m	dmrt2.S		zar2.L		dock4
rbm12.L	lhx5.S	itga6.L		rbm12.L	LOC108709568	itga6.L		zcchc14.L		gse1.S
prkcd	znf581.S	LOC108712667		prkcd	gprc5b.L	LOC108712667		MGC81163		fzd6.L
LOC108710017	slc2a2.L	adam9		LOC108710017	Xelaev18014773m	adam9		mthfr.L		enpp2.L
slc7a5.L	cldn6.S	socs3		slc7a5.L	mars2	socs3		atad3a.L		ptpn12.L
LOC108718254	LOC108719789	Xelaev18015096m		LOC108718254	aplnr.L	Xelaev18015096m		rnf169.S		snx7.L
gpr143.L	LOC108707322	atp1a3.L		gpr143.L	htr1a.S	atp1a3.L		c11orf24		strbp.L
tiparp.L	id3.L	fosl1.L		tiparp.L	Xelaev18035319m	fosl1.L		pex12.S		zfyve28.L
LOC100495010.S	rdh10.L	mst1.L		LOC100495010.S	htra1.S	mst1.L		tanc2.L		socs5.S
LOC108708228	lpar2.L	foxj1.S		LOC108708228	Xelaev18007952m	foxj1.S		MGC83487		vps26b.L
sptbn5.L	LOC108715808	tnfsf10.S		sptbn5.L	glis2.L	tnfsf10.S		LOC397949		rfx5.S
pcdh9.S	MGC115235	sst.2		pcdh9.S	cnn1.S	sst.2		tbk1.S		MGC86530
irx2.L	ccne2.L	foxi4.1.S		irx2.L	upk2.S	foxi4.1.S		fam219b.L		narf.L
Xelaev18026162m	LOC108715921	LOC100489887.L		Xelaev18026162m	lrrn1.L	LOC100489887.L		ets1.S		apc.S
dennd3.L	abcb1	cd99l2.S		dennd3.L	LOC108698113	cd99l2.S		hprt1.L		ccdc186.L
znf462.S	styk1	lct.1.L		znf462.S	syn1.S	lct.1.L		trit1.L		tcf20.S
fgd1.S	efnb2.S	cdk5r1.L		fgd1.S	msx2.L	cdk5r1.L		tmem131l.L		sept8.S
LOC108704423	pvrl1-like.2.L	kitlg.L		LOC108704423	upk3b.L	kitlg.L		pex12.L		usp44.S
itgb1bp2.L	LOC108701134	tph1.S		itgb1bp2.L	nptx2.S	tph1.S		vps13c.L		cep112
socs1.S	ventx2.1.L	plekhg2.S		socs1.S	meis3.S	plekhg2.S		plekhg4.S		bcl11b.S
cenpv.L	ccdc181.S	pdgfa.L		cenpv.L	LOC108706751	pdgfa.L		LOC108708239		sdhd.S
timp3.S	epn3.L	nedd4l		timp3.S	Xetrov90020324m.L	nedd4l		vmac.L		pkd2.L
aim1.S	LOC108719494	pou6f1.L		aim1.S	LOC108709649	pou6f1.L		d2hgdh.S		mllt1.L
gli1.S	loc100487022.L	col4a6.L		gli1.S	Xelaev18012386m	col4a6.L		ext1.S		hn1.S
nfkbia.S	xetrov90011961m.L	Xetrov90029963m.L		nfkbia.S	trpv6	Xetrov90029963m.L		cidec.S		mtbp.S
klf9.L	hes3.1.S	LOC100491629.L		klf9.L	LOC108716791	LOC100491629.L		dync1li2.L		abhd2.L
Xelaev18011097m	LOC108711841	klhl23.L		Xelaev18011097m	krt.L	klhl23.L		LOC100127316		snx13.L
angptl4.L	Xelaev18025740m	casp7		angptl4.L	Xelaev18037271m	casp7		atg14.L		znf518a.S
admp.S	LOC108711502	alpl.L		admp.S	msx1.S	alpl.L		ccdc126.S		smtn.L
hhip.S	wnt11b.L	LOC100490918.L		hhip.S	LOC108708517	LOC100490918.L		lzts2.L		ankrd12.L
prph.S	slc25a29.L	foxj1.L		prph.S	LOC108713828	foxj1.L		btg3.L		mex3d.L
pcbp2.S	LOC108719577	pax3.S		pcbp2.S	usp43	pax3.S		mxd1.L		morf4l1.L
gfod1.S	prelid1.L	lhx3.L		gfod1.S	LOC108709430	lhx3.L		sptssb.L		atf7ip.S
mn1.L	sec14l3.L	yrdc		mn1.L	arg1.L	yrdc		trim8.L		chmp1a.S
Xelaev18003796m	LOC108698488	elavl3.L		Xelaev18003796m	fam83b.S	elavl3.L		rab12.S		gtf2h2.S
fblim1.L	Xelaev18003044m	bcl3.L		fblim1.L	LOC108697537	bcl3.L		znf654.L		oaf.S
hhip.L	jag1.L	kiaa1324.S		hhip.L	plxdc1	kiaa1324.S		gpbp1l1.S		rxrg.L
tex264.S	smad7.L	LOC108699553		tex264.S	sds.L	LOC108699553		sema4g.L		cdyl.L
rgn.L	st6galnac2.S	fam83c.L		rgn.L	eomes.S	fam83c.L		arl10b.L		r3hdm1.S
pabpc4.L	fam212a.L	vamp5.L		pabpc4.L	Xelaev18023827m	vamp5.L		cmtm7.S		tmem110.L
c2cd2.S	LOC108705281	foxi4.1.L		c2cd2.S	sall1	foxi4.1.L		exoc8.S		uhrf1bp1l.L
dsel.S	chd3	cish.S		dsel.S	tmem265.L	cish.S		ca12.L		tanc1-like.S
LOC100496797.L	LOC108697345	loc100496061.L		LOC100496797.L	hunk.S	loc100496061.L		Xelaev18011044m		fam53a.L
Xelaev18042341m	cfap52.L	sox18.S		Xelaev18042341m	epas1.S	sox18.S		ralgapb.L		pdik1l.S
dgki	dnajb4.L	LOC108696887		dgki	Xelaev18026940m	LOC108696887		dgkh		slc30a7.L
ankrd24.L	cyfip2	irg1.L		ankrd24.L	pou5f3.1.L	irg1.L		Xelaev18001402m		tdgf1.1.L
LOC108700025	hal.1.L	socs3.L		LOC108700025	Xelaev18029353m	socs3.L		acot12.L		mad2l1bp-like.L
myo9a	emp2.S	Xetrov90014299m.L		myo9a	Xelaev18002446m	Xetrov90014299m.L		cdc45.L		arhgap35.S
prss27	adap1.L	acod1l.L		prss27	znf268.L	acod1l.L		ppm1k.S		haus6.L
runx1	LOC108707237	fer1l4		runx1	prss36.L	fer1l4		oat.1.L		mpp5.S
chga.S	nedd9.S	LOC108715654		chga.S	LOC108702643	LOC108715654		dact3.S		zbtb33.L
prnp.S	LOC108714507	apoc1-like.L		prnp.S	chrd	apoc1-like.L		ap5b1.L		slc25a44
il10rb.S	has1.S	c9.L		il10rb.S	LOC100497556.L	c9.L		snap47.L		tbpl1.L
parp2.L	fam189b.L	LOC108717350		parp2.L	LOC108719253	LOC108717350		pde10a.S		irs1.S
galnt7.S	npdc1.1.S	tbc1d24.2.S		galnt7.S	ccng1.L	tbc1d24.2.S		mia3		rapgef2.S
plekhs1	tmem229a.L	dhx58.L		plekhs1	atp1b2	dhx58.L		fancm.L		rasef
lrrn1.S	Xelaev18038969m	ror2.L		lrrn1.S	Xelaev18038470m	ror2.L		alg1.L		dact1.S
fam131b.S	Xelaev18027991m	LOC108704510		fam131b.S	zfp36.S	LOC108704510		csgalnact2.L		blm.S
pou3f1.L	muc5b	snap25		pou3f1.L	LOC108718863	snap25		cdc42ep2.L		adnp2.L
Xelaev18040126m	LOC108718070	LOC108696785		Xelaev18040126m	mixer.L	LOC108696785		alg11.L		loc100493164.L
pappa.L	Xelaev18037842m	afap1l2.L		pappa.L	gnb3.L	afap1l2.L		tmem64.L		LOC108716797
ggt1.L	rsad2.L	zeb2.S		ggt1.L	Xelaev18013173m	zeb2.S		ccnl2.S		fam134a.S
crx.L	rfx4.L	cxcl10.L		crx.L	LOC108715890	cxcl10.L		gpbp1l1.L		pik3r3.L
zic4.L	ag1.L	dennd2a.L		zic4.L	degs3.L	dennd2a.L		ing2.S		dsc3.S
st3gal1.L	nxpe3l.6.L	gpr65.L		st3gal1.L	loc100494211.S	gpr65.L		ulk2.L		fam83d.S
prkx.L	crocc.L	atp12a		prkx.L	cdon.L	atp12a		cdc25a.L		iffo2
Xelaev18024628m	Xetrov90005150m.S	acod1		Xelaev18024628m	gata2.S	acod1		LOC108703749		klhl15.L
rab11fip4	LOC108704293	lypd2.L		rab11fip4	LOC108710290	lypd2.L		klf12.L		paqr3.L
plxnb1.L	cmtm8.L	LOC108698355		plxnb1.L	LOC108714958	LOC108698355		tnks2.S		fntb.S
scube2.S	nlgn3.L	slc26a4.S		scube2.S	MGC52622	slc26a4.S		triobp.S		fbxo11.S
was.S	LOC108719633	meis3.L		was.S	Xelaev18018260m	meis3.L		filip1.L		rasef.S
six1.L	nedd9.L	Xelaev18034532m		six1.L	Xelaev18026939m	Xelaev18034532m		fkbp6.L		myo19.S
LOC108709819	LOC108695556	nhs.L		LOC108709819	LOC108705022	nhs.L		LOC495407		elk4.S
gata5.S	LOC108706886	fosl2.L		gata5.S	LOC108705899	fosl2.L		sft2d3.S		ccnyl1.S
lgr5.S	Xelaev18017777m	rflcii.L		lgr5.S	Xelaev18014160m	rflcii.L		Xelaev18028646m		tfe3.S
fabp3.S	loc108715171.S	col4a5.L		fabp3.S	nxpe2p1	col4a5.L		h1foo.S		atl2-like.S
slc7a11	ptafr.L	LOC108704223		slc7a11	LOC108702448	LOC108704223		acap3.L		ncoa6.L
gprc5b.S	tat.S	cxcl11.L		gprc5b.S	slc38a2.L	cxcl11.L		got2.L		cenpj.L
Xelaev18036449m	msx2.S	kbtbd11.L		Xelaev18036449m	eppk1.L	kbtbd11.L		ring1.L		scyl2.S
abcd2.S	Xelaev18008577m	fgd1.L		abcd2.S	dnah1.L	fgd1.L		ago1.L		cep76.L
myom1.L	id3.S	p2ry2.S		myom1.L	Xelaev18035393m	p2ry2.S		spopl.S		disp1.S
LOC108713946	ikbkg.S	akna.S		LOC108713946	ventx1.1.S	akna.S		mief1.L		aak1.S
ednra.S	tuba1a.S	cdx1.S		ednra.S	LOC108716735	cdx1.S		abl2.L		agap1.L
tbkbp1.S	sspo	elavl3		tbkbp1.S	marc1-like.L	elavl3		daglb.L		prex1.L
robo3.S	Xelaev18016063m	dennd2c.L		robo3.S	ventx3.2.L	dennd2c.L		dusp22.S		arhgef17.L
ndnf.L	krt5.7.L	npy2r-like.1.L		ndnf.L	rsad2.S	npy2r-like.1.L		ccdc117		zrsr2.L
LOC108698034	lrrc56.L	pts.S		LOC108698034	cyp2u1.L	pts.S		mycl.L		ube2s.L
chst5.L	tuba1cl.2.S	gpr65.S		chst5.L	mfap2.S	gpr65.S		tmem243.L		atg4a.L
LOC108710827	bmp3.S	f3.S		LOC108710827	trpm4	f3.S		tradd.L		bcl2l14.S
LOC108700904	tbkbp1.L	chgb.L		LOC108700904	gata3.S	chgb.L		def8.S		katnb1.L
LOC108701523	ackr3.L	tmprss9.S		LOC108701523	Xelaev18004347m	tmprss9.S		kdm5b		lmo4.1.S
acot8.S	atg16l1.L	slc7a8.S		acot8.S	c2cd4d.S	slc7a8.S		golph3l.S		LOC108709196
slc9a2	Xelaev18044839m	Xelaev18036730m		slc9a2	ist1	Xelaev18036730m		pi4k2b.S		sik3.L
prickle3	Xelaev18025314m	sp6.L		prickle3	pygb.S	sp6.L		orai2.L		tmem51.L
slc30a8.L	dll1.S	cyp26b1.L		slc30a8.L	kctd15.L	cyp26b1.L		lrp12.S		stambp.L
slc9a3r2.L	rhbdl3	cd274.L		slc9a3r2.L	Xelaev18005943m	cd274.L		tank.L		clspn.S
arhgef3.2.S	LOC108701168	tril.L		arhgef3.2.S	bix1.3.S	tril.L		afdn.S		rlim.S
cd163	MGC53707	lhx3.S		cd163	usp43.L	lhx3.S		ei24.S		kmt2a.S
lrriq3.S	gprc5c.L	ltbr		lrriq3.S	mmp19.L	ltbr		usp37.L		akap13.S
LOC108695812	apln.L	hamp2.L		LOC108695812	tnfsf10l.L	hamp2.L		velo1.L		mtmr3
Xelaev18013398m	fsbp-like.L	il10rb.L		Xelaev18013398m	LOC108712963	il10rb.L		c1orf84.L		fzr1.L
tap2.L	Xelaev18017221m	unc93a.L		tap2.L	trim29.S	unc93a.L		pou5f3.3.S		brf2.S
glipr2.S	gs17.L	c3.L		glipr2.S	Xelaev18003957m	c3.L		plekhg1.S		chp1.L
cers1.L	Xelaev18004205m	btg3.S		cers1.L	rgs2.L			kif4a.L		anln-like.1.L
ttc34.S	ppp1r27	ccnb5.L		ttc34.S	fut3.L			vps33b.L		usp12.S
nt5dc1.S	c15orf39.S	btg5.1.L		nt5dc1.S	LOC108696320			gtf3c4.L		tada3.S
nat8l.L	eif4a2.L	lrrc40.L		nat8l.L	loc100497729.L			tnfsf11.S		gemin5
Xelaev18024603m	LOC108702918	tfrc.L		Xelaev18024603m	Xelaev18046181m			mfsd6.S		MGC85120
cpm.L	ar.L	znrf1.L		cpm.L	Xelaev18003895m			zdhhc9.L		Xelaev18041850m
col11a2p1.S	LOC108712518	plbd2.L		col11a2p1.S	fgfr2.S			glce.S		fndc3a.S
Xelaev18012750m	stx19.L	cpeb1.S		Xelaev18012750m	gatm.L			acox3.L		irs2
rasgef1a.L	hesx1.L	map4.S		rasgef1a.L	dlx3.S			zbtb22.S		ubn2.S
col9a3.L	Xelaev18011395m	ikzf2.L		col9a3.L	flrt3.L			tbc1d10a.L		pard6g.L
Xelaev18006569m	efnb3	slc39a9-like.1.S		Xelaev18006569m	LOC105945417.L			bcdin3d.L		stambp.S
Xetrov90004924m.L	LOC108711532	cpeb1.L		Xetrov90004924m.L	Xelaev18005524m			phldb1		fbxo46.S
foxb1.L	LOC108718449	ccdc69.S		foxb1.L	bix1.3.L			MGC85210		irf9.L
itgb8.L	LOC108711622	lefty.S		itgb8.L	LOC101733888.L			znf292.L		mgll.L
kif1a	LOC108708413	btg4.L		kif1a	gdpd1.L			arl6ip6.L		sphk1.L
vasn.S	LOC108702848	tfrc.S		vasn.S	pros1.S			c14orf119.L		cenpe.L
Xelaev18028100m	Xelaev18037263m	hes5_X2.L		Xelaev18028100m	cdh1.S			kiaa1456.L		cpeb4.S
spred1.L	adap2.L	ccna1.S		spred1.L	LOC108698798			ing2.L		ino80d.L
LOC108703132	LOC108700281	Xetrov90003513m.L		LOC108703132	Xetrov90026452m.S			pik3r3.S		nus1.L
LOC108698417	gpr34	dnajc9.L		LOC108698417	LOC108711414			csnk1d.L		irf6.2.L
MGC147188.L	olig4.S	LOC108708333		MGC147188.L	doc2a.S			rnf146.S		taf4b.S
Xelaev18024706m	LOC108703541	lrmp.L		Xelaev18024706m	Xelaev18001689m			Xelaev18038799m		acvr1.S
epha7.L	LOC108716739	nr3c2.L		epha7.L	LOC108706358			setd1b.L		bicd1.L
Xelaev18004563m	aplnr.S	fbxo43.S		Xelaev18004563m	vwf			rnmtl1.L		sipa1l3.L
loc108648340.L	hpgd.L	tmem19.L		loc108648340.L	egr3.S			grk3		MGC115510
efnb3.L	itpka	akip1		efnb3.L	lin28a.S			syde2.L		trim39.L
chrd.2.L	LOC108701721	cdca7		chrd.2.L	Xelaev18001991m			satb1.L		wtip.S
LOC108702458	fgf8.L	stil.L		LOC108702458	Xelaev18040899m			smap2.S		ahctf1.L
LOC108698350	krt5.7.S	btg4.S		LOC108698350	ventx1.1.L			arhgef12.L		dcun1d3.S
LOC108698354	hes7.2.S	cyr61.L		LOC108698354	LOC108711244			ncoa4.L		fgfr3
pxdc1.L	LOC100192369	klhl13.S		pxdc1.L	LOC108700765			pxylp1.L		cep126
zeb2.L	apela.S	ssx2ip.S		zeb2.L	syt8.L			pou5f3.3.L		ncor2
map3k19.L	gas2l1.S	map3k2.S		map3k19.L	LOC100492708			picalm.1.L		men1.L
fbxo41.L	LOC108701666	fbxo43.L		fbxo41.L	loc495835.L			mapk1.L		plxna3.S
Xetrov90020487m.1	itpr3	tmem106b.S		Xetrov90020487m.1	kiaa1324l.S			atxn1l.L		top3a.L
sst.S	gs17.S	snrk.S		sst.S	btc.L			spsb4.L		morc2.S
tmprss9.L	LOC100496293.L	garem1.L		tmprss9.L	fam83f.S			arhgef18.S		dedd.L
adm2.L	aldh1l1.L	LOC108703747		adm2.L	LOC108712697			prr14.L		pphln1.L
ltk	LOC108696788	ccdc69.L		ltk	krt12.S			furin.L		tmem164.L
krt18	krt.S	oat.1.S		krt18	Xelaev18017809m			spg21.L		mpp5.L
apold1.S	LOC108704568	gpr12		apold1.S	Xelaev18001971m			peak1.L		tigd4
col12a1.S	fcn1	ccna1.L		col12a1.S	Xelaev18003524m			dolpp1.L		rnf112.1.S
dmrt3.S	creb3l4.S	arhgap20.S		dmrt3.S	cfp			c12orf66.S		faim.S
LOC108706543	rnf225	atf6b.S		LOC108706543	Xelaev18025621m			rab4b.S		ptcd2.L
ascl2.L	slc16a3	enc1.2.S		ascl2.L	Xelaev18043100m			casc4.S		vps54.L
Xelaev18017453m	pou5f3.1.S	rdh13.L		Xelaev18017453m	foxa4.S			rhof.S		rgs12.S
onecut2.L	c3ar1.L	LOC108708627		onecut2.L	LOC108713032			prkcsh.S		sh2b3.L
LOC108715896	bix1.2.L	ssx2ip.L		LOC108715896	Xelaev18009383m			b3gnt7.S		fam208a.S
kcnh4.S	ventx2.2.L	reep1.L		kcnh4.S	nxpe3l.2.L			nasp.L		mtmr3.L
areg.S	Xelaev18039704m	atf6b.L		areg.S	LOC108700185			kmt5b.S		med13.S
LOC108706753	Xelaev18036472m	fhdc1		LOC108706753	LOC108696520			vps53.L		stk10.L
lrrc9.L	plekhg5.S	gmnn.L		lrrc9.L	nr1i3.S			rlf.S		scd.L
LOC108701215	ptgs2.L	pced1a.L		LOC108701215	tmigd1			rnf4-a		gigyf1.L
LOC108715070	stard13.S	MGC68639		LOC108715070	podxl			cpeb4		zfc3h1
olfm4.L	LOC108706865	intu.S		olfm4.L	Xelaev18038471m			znf507.L		limch1.L
eps8l2.S	Xelaev18029191m	map4.L		eps8l2.S	nxpe2.L			amacr.L		pcif1.L
slc16a9.L	elf1.L	Xelaev18016928m		slc16a9.L	mfap2.L			zswim3.S		bicc1.L
fbn1.S	slc26a6	elk4.L		fbn1.S	l3mbtl1.S			zfhx3.S		zic2.L
Xelaev18012882m	apela	rsbn1l.L		Xelaev18012882m	znf608			mastl.S		esg2-a
trarg1.S	Xelaev18042923m	hs3st1.S		trarg1.S	trim29.L			mtus1		fam83d.L
LOC108717439	ckap4.S	jade2.L		LOC108717439	nynrin			rabgef1.L		rasa1.L
rai2.S	Xelaev18000325m	pan2.L		rai2.S	gal3st4-like.2.L			LOC108696623		mcm3ap.L
rnf223.L	ventx3.2.S	zfp36l2.1.S		rnf223.L	nr1i3.L			qrich1.1.S		prc1.S
egfr.L	ptger4.L	ppp1r3b.S		egfr.L	Xelaev18045196m			sik2.S		poc5.L
map3k14.S	grhl3.L	pcnxl4.L		map3k14.S	fam26e.S			smg8.S		zic2.S
cep19.L	fam212a.S	LOC108718425		cep19.L	Xelaev18022785m			arhgef15.L		rapgef2.L
samd12	fth1.S	haus4.L		samd12	LOC108716397			kdf1.S		kdm4c.S
tmem125.S	bicd1	fibp.L		tmem125.S	gata3.L			MGC85058		pwwp2b.S
col4a1.L	clic3.L	rcbtb1.L		col4a1.L	dlx3.L			elp2.S		fam3a.S
Xetrov90002352m.L	fgf8.S	kiaa0141.S		Xetrov90002352m.L	Xelaev18013483m			mfsd13a.L		rnf115.S
tns4.L	vwc2l.2.L	adcy6.L		tns4.L	szl.L			ipmk.S		wdr37.L
tnip3.L	LOC108695546	arhgap20.L		tnip3.L	Xelaev18002791m			satb1.S		jade3.L
Xelaev18012881m	has-rs.S	cat.2.L		Xelaev18012881m	rbbp8nl.L			efna5.L		tcf7.S
fam120b.S	tbx22.S	kdm8.L		fam120b.S	MGC80993			st3gal2.1.L		lysmd4.L
dmrt3.L	uts2r	usp33.L		dmrt3.L	post3.S			LOC108704263		fam134a.L
Xelaev18015119m	vgll4l.L	trps1.L		Xelaev18015119m	foxi1.S			suox.L		katnb1.S
MGC82544	efna4.L	hs3st1		MGC82544	fcn2			sgol1.L		tbc1d9b
LOC100037118	Xelaev18008693m	klf15.2.L		LOC100037118	elovl3.L			pank4.L		serinc3.L
nkain1.S	LOC108704127	blm.L		nkain1.S	LOC108719420			eif2ak1.L		arrdc1.S
zmym3	mmp14.L	rspry1.S		zmym3	cdx4.S			c5orf51.L		mgea5.S
foxd4l1.L	stx19.S	slc4a1.L		foxd4l1.L	mespa.S			cyld.L		znf268
MGC116527	p2ry2.L	LOC100489554.L		MGC116527	kcnj15.L			plekha3.L		bclaf1.S
neurod2.L	myt1.S	smtn.S		neurod2.L	loc108703073.S			ube2z.S		pigu
edn2.L	gsc.S	tm2d2.S		edn2.L	LOC100487224.L			loc100145507.S		gnai2.S
col11a1-like.L	ptgs2.S	ndst2.S		col11a1-like.L	nodal.L			kiaa0922.S		lamp2.L
LOC108707481	prdm1.L	gtf3c2.L		LOC108707481	Xelaev18003954m			prkch.L		lrrfip2
LOC108717594	eomes.L	tubg1.L		LOC108717594	kiaa1324l.L			slc30a4.S		gpr157.L
myoc.L	smad7.S	wdr6.L		myoc.L	chrna2.L			pid1.S		LOC108704248
crispld2.S	fam198b.L	Xelaev18041239m		crispld2.S	LOC108709519			c4bpa.L		socs5.L
LOC108708391	flrt3.S	ppp1r3b.L		LOC108708391	mixer.S			tbc1d4.S		ddx3x.L
fam124b.L	hes3.S	LOC108717639		fam124b.L	pnliprp1			tmtc3.L		peli1.L
st6gal1.L	prdm1.S	rbm26.L		st6gal1.L				fam46b.S		tex264
snai2.L	rbm47.S	cbx4.S		snai2.L				samd4b.L		arhgap32.L
fgd1	Xetrov90015528m.L	ccng1.S		fgd1				ttc31.L		zbtb6.S
mptx1	cnn1.L	nsl1.L		mptx1				rab8b.L		gad1.2.S
pcdhga2	ddx54	lrrcc1.L		pcdhga2				nemp1.L		dhx38.L
proc.L	LOC108699475	wdr20.L		proc.L				dtx2.L		ralgapa2.L
LOC108699681	efs.L	pygo1.L		LOC108699681				pak4.L		oxsm.S
LOC108713742	LOC108717895	ccdc191.L		LOC108713742				pacsin3.L		atxn1.S
kremen2.S	hunk.L	wdr20.S		kremen2.S				znf507.S		aak1
sucnr1	clcf1.L	tnfrsf10b.L		sucnr1				pde6d.L		kif23.L
gbx2.1.L	caprin2.S	anapc10.L		gbx2.1.L				snx13.S		znf526.L
itga4.S	LOC108714970	loc100491633.L		itga4.S				fryl.S		myo10.2.L
emilin1.L	lefty.L	phf19.S		emilin1.L				gtse1		pnisr.L
fli1b.L	Xelaev18035105m	mylip.S		fli1b.L				unc119.L		agap1
mybpc2	Xelaev18014049m	zdhhc1.L		mybpc2				phkg2.L		taf5l.S
pcdh8l.S	LOC108709568	loc100145576.L		pcdh8l.S				ercc6l2.L		ccdc61.L
s1pr1.L	gprc5b.L	retreg3		s1pr1.L				snx4.S		fnbp1l
Xelaev18002905m	Xelaev18014773m	trappc13.L		Xelaev18002905m				akap13.L		cspp1.L
pcolce.L	mars2	ect2.S		pcolce.L				pikfyve.L		tubgcp3.S
trpm8b.L	aplnr.L	znrf3.L		trpm8b.L				zbed6		ssbp2.S
Xelaev18032989m	htr1a.S	rpain.S		Xelaev18032989m				wsb1.L		golgb1.S
cfb.L	Xelaev18035319m	golga5.L		cfb.L				cep85l
col4a2.S	htra1.S	cenpl.S		col4a2.S				lonp2.L
cebpe.S	Xelaev18007952m	zar1l.S		cebpe.S				zufsp.S
mchr1	glis2.L	nt5dc3.S		mchr1				rpa2.S
LOC108703573	cnn1.S	bmp2.S		LOC108703573				fyn.S
rgs16.S	upk2.S	dtl.L		rgs16.S				chek1.L
pnck.L	lrrn1.L	prr14l		pnck.L				depdc4.L
slc25a4.L	LOC108698113	ankrd37.S		slc25a4.L				siah1.L
trarg1.L	syn1.S	ndrg4.S		trarg1.L				emc1.L
LOC108705579	msx2.L	sik2.L						ak2.S
bix1.1.L	upk3b.L	prmt5.L						ptpn12.S
Xelaev18036438m	nptx2.S	septin9.L						snx17.L
c14orf159.L	meis3.S	LOC108719544						ttll5.L
zbtb43.L	LOC108706751	tada2b.S						taf1a.L
fzd1	Xetrov90020324m.L	rnf149.S						tmem57.L
nhsl1	LOC108709649	gramd2b.S						entpd4.S
Xelaev18037589m	Xelaev18012386m	loc100158305.L						fam89a.L
pcnt.L	trpv6	tmem171.L						MGC85180
esr-5.S	LOC108716791	fbxw2.S						ccser2.S
akap11.S	krt.L	trak1						cab39.S
usp15.L	Xelaev18037271m	fam63b.L						coq6.S
st3gal4.L	msx1.S	zfpm1						pop4.L
loc733728.L	LOC108708517	irf2.L						unnamed.S
ipp.L	LOC108713828	zfp36l2.2.L						evi5.L
cep290.L	usp43	nfe2l2.S						rnf19b.L
oxr1	LOC108709430	akap11.L						hmg20b.L
zfpm2.L	arg1.L	fut11.L						sytl2.L
serinc2.L	fam83b.S	lrriq1.L						ppp1r9a.L
sox17b.1.S	LOC108697537	arhgap33.S						sbf2.S
mxd4.L	plxdc1	klhl13.L						parl.L
rnf185.L	sds.L	znf628.L						btbd3.L
rbm24.L	eomes.S	uspl1.S						nufip2.S
tpgs1.S	Xelaev18023827m	e2f1.S						uvrag.L
tor3a.L	sall1	ikzf2.S						nme6.L
tnfrsf19.L	tmem265.L	kiaa1715.L						Xelaev18032676m
xylt1.S	hunk.S	lfng.S						ipmk.L
tmem116.L	epas1.S	bcor.L						ppp3cc.L
h1f0.S	Xelaev18026940m	znf367.S						mtfr1l.L
fzd1.L	pou5f3.1.L	wdr77.S						znf646.L
tm2d3.S	Xelaev18029353m	tfeb.S						camsap2
kctd9.S	Xelaev18002446m	arf3.S						troap
Xelaev18041248m	znf268.L	ubxn2b.L						dnajb14.L
znf81.L	prss36.L	etaa1.L						rfx7
vegfa.S	LOC108702643	disp1.L						usp44.L
bnc1.L	chrd	gtf2ird2b						ppp1r12a.L
rnf185.S	LOC100497556.L	crtc2.L						samd4a.S
uhrf2.L	LOC108719253	lig4.L						tmem203.S
cables1.S	ccng1.L	cdc7.L						zfx.L
mctp2.L	atp1b2	garem1.S						syde2.S
acox2.L	Xelaev18038470m	anapc10.S						c16orf62.S
adamtsl1	zfp36.S	tpgs1.L						e2f4.L
pcmtd1	LOC108718863	rab5d.L						fam214a.L
sdhd.L	mixer.L	LOC108705790						sdc3
klf6.S	gnb3.L	mgc69520.S						fam83g.S
dnajb9.S	Xelaev18013173m	leprot.S						otud7a.L
rsbn1l.S	LOC108715890	mecr.S						pcmtd2.L
ing1.L	degs3.L	spsb1.L						mael.L
ring1.S	loc100494211.S	simc1.L						c17orf53.L
slc18a2.L	cdon.L	rab11fip1.S						dhx40.S
fam21a.L	gata2.S	nhlrc3.S						dnajc16.S
stc1.S	LOC108710290	itga5.S						ncln.S
cemip.L	LOC108714958	dnajb9.L						kctd3.S
cyld.S	MGC52622	katnbl1.L						MGC79091
c1orf116.L	Xelaev18018260m	pif1.L						ppm1h.L
tmem117.S	Xelaev18026939m	coq6.L						rrm2.2.S
pkd1.L	LOC108705022	ubn1.L						mfsd14a.L
plch1	LOC108705899	dtl.S						znf280d.L
jade1.S	Xelaev18014160m	soga1.L						tmem184b.L
evc2.L	nxpe2p1	kank1.L						LOC100127794.L
fcho1.L	LOC108702448	slc8b1.S						adgrl2.L
limk1.L	slc38a2.L	plxnb3.S						papd5.S
sh2d4a.S	eppk1.L	aco2.L						slc22a23.S
adgrg1.L	dnah1.L	zfyve1						hmgcr.L
LOC108714398	Xelaev18035393m	vldlr.S						araf.S
fdft1.S	ventx1.1.S	bbs9.L						nufip2.L
slc25a43.L	LOC108716735	birc7.S						mink1
fam8a1.L	marc1-like.L	map7d3.L						LOC108703844
mlh1.S	ventx3.2.L	kiaa1958						nxf1
stx11.L	rsad2.S	plch2						gng4.S
tmem259.L	cyp2u1.L	mxd3.L						slc30a4.L
usp54	mfap2.S	tnfrsf10b.S						ube3a.L
birc7.L	trpm4	senp7.L						uso1.S
nr3c2.S	gata3.S	plxnb3						wnk3.L
rsad1.L	Xelaev18004347m	med13l.L						dpp3.L
pgam1.L	c2cd4d.S	ptpn3.S						ric1.S
adgrg1.S	ist1	hs6st1.L						tmem57.S
klhl17.L	pygb.S	fbxo30.L						aldh1a2.L
gpr75.S	kctd15.L	lats2.S						arid4b.L
rnf103.L	Xelaev18005943m	atf5.2.S						adcy6.S
b9d2.L	bix1.3.S	pdzd2.L						sbk1.L
kif13a	usp43.L	tubgcp3.L						sirt6.L
irf2.S	mmp19.L	dok1.L						malt1
abhd5.L	tnfsf10l.L	rpap1.S						cdc42bpa.L
lbh.L	LOC108712963	sirt3.2.L						mesdc1.S
clcc1	trim29.S	orc4.L						ago4.S
snx7.S	Xelaev18003957m	cables1.L						smad4.2.L
LOC108699404	rgs2.L	c10orf2.L						LOC108699305
zdbf2-like.L	fut3.L	slc7a6os.L						gnpat.S
pacrgl.L	LOC108696320	rad17.L						trap1.L
pcdh18.S	loc100497729.L	arhgap11a.2.L						rnf219.L
rab20.L	Xelaev18046181m	piezo1.S						sel1l.S
nfkb2.L	Xelaev18003895m	map7d2						znf770.L
ccnb1.L	fgfr2.S	psen2.S						ralgps1.S
txndc9.L	gatm.L	zar1l.L						kbtbd8.L
map1lc3c.L	dlx3.S	rspry1.L						chmp1a
zbed1.L	flrt3.L	wdfy2.S						nus1.S
Xelaev18021540m	LOC105945417.L	aktip.S						mia3-like.1.L
ammecr1l.L	Xelaev18005524m	tmem181.L						tbp.L
sertad2.S	bix1.3.L	ddit4.S						adam9.S
c11orf96.L	LOC101733888.L	apex2.L						fer.L
zdhhc23.L	gdpd1.L	depdc7.S						senp6.S
pms2.L	pros1.S	fam104a.S						kmt2d.L
tanc1-like.L	cdh1.S	MGC84185						zc3h7a.L
sun1.S	LOC108698798	emilin2.L						jmy.S
MGC83480	Xetrov90026452m.S	LOC108718134						acvr1b.S
trim2.L	LOC108711414	sema4d						pcsk6.L
crls1.S	doc2a.S	LOC108709286						zfyve9.L
arf6.L	Xelaev18001689m	sertad2.L						golga1.L
xrcc6bp1.L	LOC108706358	ptprh.S						bcl7b.L
rabgef1	vwf	ndst2.L						znf518a.L
hhipl1.S	egr3.S	prkcsh.L						srgap2.S
acap3.S	lin28a.S	espl1.L						tnrc6c.S
ythdc2.L	Xelaev18001991m	ints6.L						usp46.L
pgam1.S	Xelaev18040899m	b3gnt5.S						dpp9.L
hivep1.S	ventx1.1.L	nol4l.L						c19orf12.S
kif7.L	LOC108711244	tbp.S						top1mt-like.L
ifngr2.1.L	LOC108700765	kif11.L						dars2.L
lrp5.L	syt8.L	clns1a						mast4.S
idh3a.L	LOC100492708	ikzf4.S						aip.L
hhipl1.L	loc495835.L	mcm10.L						tubgcp5
dync1li2.S	kiaa1324l.S	lmo4.2.L						lmo7.S
adh5.L	btc.L	lgr4.L						b4galnt4.S
gtpbp6.S	fam83f.S	leprot.L						sytl2.S
txnl4b.S	LOC108712697	paxip1.S						arhgap21.S
them6.L	krt12.S	LOC108716761						hinfp.S
LOC108704278	Xelaev18017809m	sec24b.S						chd8.L
arid5b-like.1.S	Xelaev18001971m	cbwd1.1.L						srebf2.L
mbd2.S	Xelaev18003524m	ntmt1.S						c5orf42.L
tlcd2.L	cfp	znf318.S						cnot8.L
pcdh20.S	Xelaev18025621m	ints6.S						rab9a.L
dock9	Xelaev18043100m	bmp2.L						traip.L
e2f1.L	foxa4.S	MGC147172.L						creld1.L
ccdc71l.S	LOC108713032	ccdc171						nin.L
mau2.S	Xelaev18009383m	LOC108707252						mark1.L
arhgap40.S	nxpe3l.2.L	dnmt1.L						fam193b.S
adamts6	LOC108700185	myc.S						cdc42bpb.L
brd1.S	LOC108696520	mfsd14a.S						adam10
gsap.L	nr1i3.S	map2k4.S						brca2.L
zfpm1.S	tmigd1	pde8a						fnip1.L
mb21d2.S	podxl	frmd4a.L						unc5b
mtmr8	Xelaev18038471m	syap1.S						bcl9l.S
ippk.S	nxpe2.L	LOC108711716						ralgapa2.S
pttg1ip.2.L	mfap2.L	atxn7l1.S						hspa5.S
gtf3c1.L	l3mbtl1.S	tbc1d9						cbwd1.1.S
sipa1l3.S	znf608	poc1a.L						map3k7.L
cnppd1.L	trim29.L	rin3.L						rce1.S
tlcd2.S	nynrin	camsap1.L						rb1cc1.S
insm1.S	gal3st4-like.2.L	ppargc1b.L						loc100126636.S
ldlrad4.S	nr1i3.L	ksr1.L						klhl20.S
ctsc.L	Xelaev18045196m	ncoa6.S						asxl3.L
kank1.S	fam26e.S	rassf3.S						bach1.S
ttc8.L	Xelaev18022785m	fastkd1.L						scpep1.L
rsbn1.L	LOC108716397	sh2b3.S						pygo2.L
casp9.S	gata3.L	znrf1.S						spred2.L
mpi.S	dlx3.L	atad3a.S						morc2.L
tor2a.L	Xelaev18013483m	trappc13.S						arfgef2-like.S
klf6.L	szl.L	uspl1-like.L						polg.L
wdr60.L	Xelaev18002791m	sept9.S						cdc42se2-like.2.L
prkcz.S	rbbp8nl.L	oxr1.S						leprotl1.S
dscr3.L	MGC80993	atg4a.S						snx11.L
nr1h2.L	post3.S	rhobtb1.L						ip6k1.L
LOC108718309	foxi1.S	dnajc16.L						slc6a14.2.L
cdyl2.S	fcn2	n4bp3.S						dnaja3.S
pisd.L	elovl3.L	golga5.S						atp8b1.L
cpeb3.S	LOC108719420	pcmtd2.S						ildr1.S
tcirg1.L	cdx4.S	hells.L						abcb6.L
atp10b	mespa.S	eme1.L						setbp1.S
sec24b.L	kcnj15.L	dnajb14.S						fuca1.L
zbed1	loc108703073.S	LOC108706498						wasf1.L
ice1	LOC100487224.L	mtus1.L						atp9b.L
tmem185a.S	nodal.L	fbxo30.S						rfwd2.S
josd1.S	Xelaev18003954m	cnksr2.L						rfx7.L
plcl2.L	kiaa1324l.L	zbtb5.S						ccdc64.L
wrap73.L	chrna2.L	mapk1.S						gigyf2.L
gpr63.L	LOC108709519	elmod2.L						rnf220.1.L
ptpn21.L	mixer.S	enpp2						cxxc1.S
pex11a.L	pnliprp1	prmt5.S						mns1.L
vegfa.L		galnt4.L						syne2
styx.L		wdr60.S						samd4a.L
haus8.L		kazn.L						mier3.L
foxi2.S		slc35f5.L						pqlc1.1.S
bcl2l12.S		katnbl1.S						necap1.S
apc.L		sertad2						rnf169.L
elmsan1.S		ccdc186						tmem18.S
larp6-like.1.S		bahcc1.S						baiap2l1.L
LOC108718785		tnfsf11.L						klhl8.L
LOC100489074.L		med13l.S						ppp1r14a.S
c11orf96.S		eif5a.S						xl64phr
cerk.S		def8.L						batf3.S
usp54.L		LOC108714466						Xelaev18024710m
rasa2.L		tle4.S						samd4b.S
kbtbd3		lrr1.L						cog8.L
hs6st3		spdl1.L						homer2.L
dop1a		irf2bpl.S						rab8a.L
nab1.S		slc25a37.L						fam161a.L
polr3g.L		prdm2.L						rictor
limd2.S		gm29884						apitd1.L
socs6.S		kiaa2026.L						lnpep.L
lurap1.S		atf7.S						slc39a10.L
fam89a.S		zc3h6						zfyve19.L
arhgap28.L		casd1.L						trappc8.S
zgrf1		znf280d.S						uap1.S
map3k2.L		vps26b.S						dnmbp.L
cnp.L		fam53c.S						pcdh1.L
gpr137b.L		rbm38.S						dapk1.L
ccdc50		npat.S						tmem259.S
sntg1.L		zdhhc7.S						ubl3.S
larp6-like.1.L		ect2.L						trerf1.L
abo.2.L		Xelaev18032680m						MGC115291
LOC108717918		znf577.S						chuk.S
thumpd2.L		mllt4.L						rnf11.S
mdm2.S		otud3.L						ccnb2.L
kdm5b.S		fez2.S						atp8a1.L
csrnp1.S		glt1d1.L						dip2a.S
trabd.L		ift80.L						dlg1
tesk2.S		tbc1d31.L						rap1a.L
c2orf69.L		ino80d.S						otud7b.S
zak.L		cttnbp2nl.L						impad1.L
slf1.L		trafd1.L						akap1
mtus1.S		socs2.S						cbx2.S
fbp2.L		cdc42bpb						nup133.L
fut11.S		exd1.L						cep78.L
scnn1g.S		spryd3.L						znf234.L
cd59-like.L		atp6v0a2.L						mphosph9.L
ube2w.S		dnmt1.S						ppp2r5a.S
osbpl3.L		mbd4.L						qrich1.1.L
lifr.S		cdc42ep4.S						zfyve1.L
dock7.L		MGC83673						polr2f.L
rab5d.S		eif2ak3.S						scyl2.L
vps4b.L		cdc37l1.S						snx1.S
ttc39a.L		adamts6.S						loc100489386.S
pcmtd1.S		rnf44.L						rnf145.S
LOC108704260		rcbtb1.S						LOC108709941
ptges.S		apaf1.L						tank.S
prodh.L		tcf20.L						LOC108704268
fam69b.L		etv3l.S						appbp2.S
slc39a1l.L		tacc3.S						vps50.L
LOC108700788		dip2b						spopl.L
fkrp.L		MGC98819						nipa2.S
plekhg4.L		lrrc47.L						fryl.L
foxn4.S		pik3r1.L						LOC108698716
arhgap18.L		dph6.L						fkbp8.L
usp15.S		cfap97.L						ppp1r37.L
dact1.L		ppp1r12a.S						ipo13.S
slc15a4.L		usp33.S						pgam5.L
ccnb1.S		rbm24.S						dcaf5.L
brwd1.L		rcan3.L						pdzd2.S
nlrx1.L		ccdc14						med14.L
rpa1.L		smad2.S						tdrd6.L
dlc1		mkl1.S						dcun1d3.L
rnf149.L		pex6.S						kpna4.L
arv1.L		efcab14.L						rad51.L
prpsap2.L		kctd3.L						zbed4.L
LOC108702912		slc39a14.L						asxl3.S
nbeal2.S		vezt.L						gmppb.L
tmem55a.L		wdr59.L						kmt2b
helb.L		ext1.L						kpnb1.L
bves.L		tubgcp4.L						mfsd1
ccdc125.S		r3hdm4.L						abhd17a.S
LOC100037197		ahsa1.L						cdkn2aip.S
rab4b.L		hdac2.S						fam114a2.S
eif6.S		snx25.L						kif1b.S
insrr.S		fbxo31.L						ythdf3.S
pak4		fgfr1.S						pcdh1.S
evi5.S		ranbp2.L						znf26
LOC108704241		mob3c.S						suco.L
bfar.L		cep85.S						acvr2b.S
rassf10.S		atat1.S						rasal2.S
slc30a7.S		ism1.L						pdpk1.L
nr3c1.L		adgrl2.S						mau2.L
wnk1.L		orc1.L						cxcr4.L
snx10.L		cep57.S						fnbp1l.L
tor1aip1-like.L		rgs3.S						man2a2.L
coq10a.S		pik3r1.S						c12orf4.L
lpcat1.S		slc25a44.S						krcc1.L
lss.S		fchsd2						gnaq.L
irf2bp2.L		smad9.L						stx16.L
eef2k.L		fgfr1.L						irf2bpl.L
chsy1.S		tbc1d14.L						wdr34.L
slf2.L		c5orf30.S						kbtbd8.S
fam13a.S		chd1.S						pard6g.S
tdp2.S		trpv4.L						snip1.L
tpcn2.L		hip1r.S						mast2.S
mpp5		plpp6.L						eml1
zbtb8b.L		muc3a						gtpbp2.S
rad1.L		sos1.L						borcs7.S
tmem251.L		ptpn21.S						aebp2.S
ccng2.L		rgs12.L						map4k4-like.L
znf282.S		msantd3.S						lbh.S
hsf2.L		LOC108703834						secisbp2l.S
tmtc2.S		jade3.S						c5orf24.S
mpv17l2.L		haus2.L						LOC100158370
trappc4.S		gse1.L						ttbk2.L
znf526.S		nap1l4.S						rnf130.S
mecp2.S		klhl12.S						cab39l.L
acaca-like.S		enc1.2.L						gnaq.S
cnot8.S		dock4						kdm4a.S
plekho1.L		gse1.S						kif2c.L
tesk2.L		fzd6.L						Xelaev18031388m
bnip2.S		enpp2.L						klhl22.L
syne2.2.S		ptpn12.L						git2
tmem128.S		snx7.L						dhx35.S
mfap3l.L		strbp.L						tasp1.S
arhgef12.S		zfyve28.L						afg3l2
akap10.L		socs5.S						dicer1.L
ccser2.L		vps26b.L						efcab14.S
hspa13.L		rfx5.S						usp42.L
LOC108712891		MGC86530						dock7.S
pdik1l.L		narf.L						bptf.L
ell.L		apc.S						sec62.L
mast4		ccdc186.L						dbf4.L
cep350.S		tcf20.S						oaf.L
MGC83539		sept8.S						zbtb41.L
slc30a5.S		usp44.S						tmem209.S
myo1e.1.L		cep112						sav1.L
bicc1.S		bcl11b.S						c16orf52.L
tmem143.S		sdhd.S						frrs1.L
hps6.L		pkd2.L						fam73a.L
traf3ip1.S		mllt1.L						xplcg1a
gcnt1.L		hn1.S						loc733735.L
usp34.S		mtbp.S						adpgk.L
ssh1.L		abhd2.L						dock4.L
cep104.S		snx13.L						ankle2.L
ganab.L		znf518a.S						nde1.S
itga5.L		smtn.L						ptpn23.S
aggf1.L		ankrd12.L						aamp.L
ccdc71l.L		mex3d.L						LOC108701166
rel.S		morf4l1.L						bad.L
trim8		atf7ip.S						srebf1.S
mfn2.S		chmp1a.S						ncapd2.S
ranbp2.S		gtf2h2.S						rev3l.L
kcnj5.L		oaf.S						clasrp.L
tmcc1.L		rxrg.L						arl8b.L
fbxw9.S		cdyl.L						uso1.L
rb1cc1.L		r3hdm1.S						azi2
MGC52683		tmem110.L						mcoln2.L
usp8.S		uhrf1bp1l.L						rab27b.L
epb41l4b.S		tanc1-like.S						mpst
bbs1.L		fam53a.L						cap1.S
stxbp6.L		pdik1l.S						phf14.L
brip1.L		slc30a7.L						b4galt5.L
c5orf30.L		tdgf1.1.L						eloa
mid1.S		mad2l1bp-like.L						lin28b.S
slc35a5.S		arhgap35.S						trim33.S
tspoap1.L		haus6.L						ddx19b.L
mis18bp1b		mpp5.S						ccnl1
popdc3.S		zbtb33.L						stk17a.L
pias4.S		slc25a44						bdp1.L
rnaseh1.L		tbpl1.L						mapk7.L
loc100216027.L		irs1.S						fam102b.L
tldc1.L		rapgef2.S						chd8.S
srprb.L		rasef						zhx3.S
ddhd1.L		dact1.S						prdm10.L
fam13a.L		blm.S						med14.S
grinl1a.L		adnp2.L						map3k10.L
fdxacb1.L		loc100493164.L						c11orf95.L
mfn2.L		LOC108716797						sass6.L
smarcad1		fam134a.S						jmjd1c.L
smc5.S		pik3r3.L						spin1.L
nadk.L		dsc3.S						usp31.L
ccs.L		fam83d.S						ccdc15.S
tpst2.S		iffo2						sbds.L
zbtb5.L		klhl15.L						msantd2
ccdc107		paqr3.L						msl2.L
arhgap11a.2.S		fntb.S						lemd3.S
itpk1.S		fbxo11.S						mlxip.L
baz1a.S		rasef.S						pkn2.L
gxylt1.L		myo19.S						arhgef11.L
mis18a.L		elk4.S						ncs1.L
lats2.L		ccnyl1.S						tiam1.S
snx16.S		tfe3.S						ppip5k2.L
kctd9.L		atl2-like.S						hook3.L
znf292.S		ncoa6.L						fmn2.L
sprtn.S		cenpj.L						cgnl1.S
bbs2.S		scyl2.S						akap1.S
LOC108703781		cep76.L						nfatc3.S
mgat3.L		disp1.S						ubap1.S
errfi1.S		aak1.S						rfc1.L
lpar5.S		agap1.L						ppp3cc.S
xrcc6.L		prex1.L						atrip.S
rnf44.S		arhgef17.L						zyg11b.S
zbtb8b.S		zrsr2.L						stk24.S
esyt3.S		ube2s.L						tdrp.S
mcm3.L		atg4a.L						ebag9.S
tshz3.S		bcl2l14.S						wsb2.L
LOC108695564		katnb1.L						cdk8
btbd9.S		lmo4.1.S						plin3.S
rif1.S		LOC108709196						top1.2.S
ppargc1a.L		sik3.L						phax.S
dusp19.L		tmem51.L						dock9.L
ddx1.L		stambp.L						klhdc10
atmin.L		clspn.S						tmem104.S
ago1.S		rlim.S						igf2r.L
tfap4.L		kmt2a.S						kif21a.L
nrip1.S		akap13.S						stam.L
map11		mtmr3						ankrd28
scai		fzr1.L						atrn.S
MGC53150		brf2.S						smap2.L
trps1.S		chp1.L						bud31.S
LOC108705825		anln-like.1.L						adgra3.L
topaz1.L		usp12.S						kif14.L
plin2.L		tada3.S						wdfy3
ubap1.L		gemin5						lrrc16a.L
b4galt5		MGC85120						mier1.L
txndc11.L		Xelaev18041850m						clint1.L
bdp1.S		fndc3a.S						dstyk.S
kiaa2026.S		irs2						fkbp4.L
rlf.L		ubn2.S						ankrd49.S
wdr37.S		pard6g.L						ap2b1.S
araf.L		stambp.S						aaas.L
edc3.L		fbxo46.S						dnaaf5.S
dnajb12.L		irf9.L						luzp1.S
pik3ca.S		mgll.L						fitm2.L
fam134c.L		sphk1.L						arhgap11a.1.L
slc35e3.S		cenpe.L						hspbap1.L
zar2.L		cpeb4.S						casp8ap2
zcchc14.L		ino80d.L						slc30a6.S
MGC81163		nus1.L						fez2.L
mthfr.L		irf6.2.L						trmt13.L
atad3a.L		taf4b.S						cask.L
rnf169.S		acvr1.S						slc39a9.L
c11orf24		bicd1.L						rhog-like.1.S
pex12.S		sipa1l3.L						rps6ka3.L
tanc2.L		MGC115510						znf839.L
MGC83487		trim39.L						lhfpl2.S
LOC397949		wtip.S						smarcal1.L
tbk1.S		ahctf1.L						tbc1d12.L
fam219b.L		dcun1d3.S						rapgef6.S
ets1.S		fgfr3						gemin2.S
hprt1.L		cep126						kctd5.L
trit1.L		ncor2						nusap1.S
tmem131l.L		men1.L
pex12.L		plxna3.S
vps13c.L		top3a.L
plekhg4.S		morc2.S
LOC108708239		dedd.L
vmac.L		pphln1.L
d2hgdh.S		tmem164.L
ext1.S		mpp5.L
cidec.S		tigd4
dync1li2.L		rnf112.1.S
LOC100127316		faim.S
atg14.L		ptcd2.L
ccdc126.S		vps54.L
lzts2.L		rgs12.S
btg3.L		sh2b3.L
mxd1.L		fam208a.S
sptssb.L		mtmr3.L
trim8.L		med13.S
rab12.S		stk10.L
znf654.L		scd.L
gpbp1l1.S		gigyf1.L
sema4g.L		zfc3h1
arl10b.L		limch1.L
cmtm7.S		pcif1.L
exoc8.S		bicc1.L
ca12.L		zic2.L
Xelaev18011044m		esg2-a
ralgapb.L		fam83d.L
dgkh		rasa1.L
Xelaev18001402m		mcm3ap.L
acot12.L		prc1.S
cdc45.L		poc5.L
ppm1k.S		zic2.S
oat.1.L		rapgef2.L
dact3.S		kdm4c.S
ap5b1.L		pwwp2b.S
snap47.L		fam3a.S
pde10a.S		rnf115.S
mia3		wdr37.L
fancm.L		jade3.L
alg1.L		tcf7.S
csgalnact2.L		lysmd4.L
cdc42ep2.L		fam134a.L
alg11.L		katnb1.S
tmem64.L		tbc1d9b
ccnl2.S		serinc3.L
gpbp1l1.L		arrdc1.S
ing2.S		mgea5.S
ulk2.L		znf268
cdc25a.L		bclaf1.S
LOC108703749		pigu
klf12.L		gnai2.S
tnks2.S		lamp2.L
triobp.S		lrrfip2
filip1.L		gpr157.L
fkbp6.L		LOC108704248
LOC495407		socs5.L
sft2d3.S		ddx3x.L
Xelaev18028646m		peli1.L
h1foo.S		tex264
acap3.L		arhgap32.L
got2.L		zbtb6.S
ring1.L		gad1.2.S
ago1.L		dhx38.L
spopl.S		ralgapa2.L
mief1.L		oxsm.S
abl2.L		atxn1.S
daglb.L		aak1
dusp22.S		kif23.L
ccdc117		znf526.L
mycl.L		myo10.2.L
tmem243.L		pnisr.L
tradd.L		agap1
def8.S		taf5l.S
kdm5b		ccdc61.L
golph3l.S		fnbp1l
pi4k2b.S		cspp1.L
orai2.L		tubgcp3.S
lrp12.S		ssbp2.S
tank.L		golgb1.S
afdn.S
ei24.S
usp37.L
velo1.L
c1orf84.L
pou5f3.3.S
plekhg1.S
kif4a.L
vps33b.L
gtf3c4.L
tnfsf11.S
mfsd6.S
zdhhc9.L
glce.S
acox3.L
zbtb22.S
tbc1d10a.L
bcdin3d.L
phldb1
MGC85210
znf292.L
arl6ip6.L
c14orf119.L
kiaa1456.L
ing2.L
pik3r3.S
csnk1d.L
rnf146.S
Xelaev18038799m
setd1b.L
rnmtl1.L
grk3
syde2.L
satb1.L
smap2.S
arhgef12.L
ncoa4.L
pxylp1.L
pou5f3.3.L
picalm.1.L
mapk1.L
atxn1l.L
spsb4.L
arhgef18.S
prr14.L
furin.L
spg21.L
peak1.L
dolpp1.L
c12orf66.S
rab4b.S
casc4.S
rhof.S
prkcsh.S
b3gnt7.S
nasp.L
kmt5b.S
vps53.L
rlf.S
rnf4-a
cpeb4
znf507.L
amacr.L
zswim3.S
zfhx3.S
mastl.S
mtus1
rabgef1.L
LOC108696623
qrich1.1.S
sik2.S
smg8.S
arhgef15.L
kdf1.S
MGC85058
elp2.S
mfsd13a.L
ipmk.S
satb1.S
efna5.L
st3gal2.1.L
LOC108704263
suox.L
sgol1.L
pank4.L
eif2ak1.L
c5orf51.L
cyld.L
plekha3.L
ube2z.S
loc100145507.S
kiaa0922.S
prkch.L
slc30a4.S
pid1.S
c4bpa.L
tbc1d4.S
tmtc3.L
fam46b.S
samd4b.L
ttc31.L
rab8b.L
nemp1.L
dtx2.L
pak4.L
pacsin3.L
znf507.S
pde6d.L
snx13.S
fryl.S
gtse1
unc119.L
phkg2.L
ercc6l2.L
snx4.S
akap13.L
pikfyve.L
zbed6
wsb1.L
cep85l
lonp2.L
zufsp.S
rpa2.S
fyn.S
chek1.L
depdc4.L
siah1.L
emc1.L
ak2.S
ptpn12.S
snx17.L
ttll5.L
taf1a.L
tmem57.L
entpd4.S
fam89a.L
MGC85180
ccser2.S
cab39.S
coq6.S
pop4.L
unnamed.S
evi5.L
rnf19b.L
hmg20b.L
sytl2.L
ppp1r9a.L
sbf2.S
parl.L
btbd3.L
nufip2.S
uvrag.L
nme6.L
Xelaev18032676m
ipmk.L
ppp3cc.L
mtfr1l.L
znf646.L
camsap2
troap
dnajb14.L
rfx7
usp44.L
ppp1r12a.L
samd4a.S
tmem203.S
zfx.L
syde2.S
c16orf62.S
e2f4.L
fam214a.L
sdc3
fam83g.S
otud7a.L
pcmtd2.L
mael.L
c17orf53.L
dhx40.S
dnajc16.S
ncln.S
kctd3.S
MGC79091
ppm1h.L
rrm2.2.S
mfsd14a.L
znf280d.L
tmem184b.L
LOC100127794.L
adgrl2.L
papd5.S
slc22a23.S
hmgcr.L
araf.S
nufip2.L
mink1
LOC108703844
nxf1
gng4.S
slc30a4.L
ube3a.L
uso1.S
wnk3.L
dpp3.L
ric1.S
tmem57.S
aldh1a2.L
arid4b.L
adcy6.S
sbk1.L
sirt6.L
malt1
cdc42bpa.L
mesdc1.S
ago4.S
smad4.2.L
LOC108699305
gnpat.S
trap1.L
rnf219.L
sel1l.S
znf770.L
ralgps1.S
kbtbd8.L
chmp1a
nus1.S
mia3-like.1.L
tbp.L
adam9.S
fer.L
senp6.S
kmt2d.L
zc3h7a.L
jmy.S
acvr1b.S
pcsk6.L
zfyve9.L
golga1.L
bcl7b.L
znf518a.L
srgap2.S
tnrc6c.S
usp46.L
dpp9.L
c19orf12.S
top1mt-like.L
dars2.L
mast4.S
aip.L
tubgcp5
lmo7.S
b4galnt4.S
sytl2.S
arhgap21.S
hinfp.S
chd8.L
srebf2.L
c5orf42.L
cnot8.L
rab9a.L
traip.L
creld1.L
nin.L
mark1.L
fam193b.S
cdc42bpb.L
adam10
brca2.L
fnip1.L
unc5b
bcl9l.S
ralgapa2.S
hspa5.S
cbwd1.1.S
map3k7.L
rce1.S
rb1cc1.S
loc100126636.S
klhl20.S
asxl3.L
bach1.S
scpep1.L
pygo2.L
spred2.L
morc2.L
arfgef2-like.S
polg.L
cdc42se2-like.2.L
leprotl1.S
snx11.L
ip6k1.L
slc6a14.2.L
dnaja3.S
atp8b1.L
ildr1.S
abcb6.L
setbp1.S
fuca1.L
wasf1.L
atp9b.L
rfwd2.S
rfx7.L
ccdc64.L
gigyf2.L
rnf220.1.L
cxxc1.S
mns1.L
syne2
samd4a.L
mier3.L
pqlc1.1.S
necap1.S
rnf169.L
tmem18.S
baiap2l1.L
klhl8.L
ppp1r14a.S
xl64phr
batf3.S
Xelaev18024710m
samd4b.S
cog8.L
homer2.L
rab8a.L
fam161a.L
rictor
apitd1.L
lnpep.L
slc39a10.L
zfyve19.L
trappc8.S
uap1.S
dnmbp.L
pcdh1.L
dapk1.L
tmem259.S
ubl3.S
trerf1.L
MGC115291
chuk.S
rnf11.S
ccnb2.L
atp8a1.L
dip2a.S
dlg1
rap1a.L
otud7b.S
impad1.L
akap1
cbx2.S
nup133.L
cep78.L
znf234.L
mphosph9.L
ppp2r5a.S
qrich1.1.L
zfyve1.L
polr2f.L
scyl2.L
snx1.S
loc100489386.S
rnf145.S
LOC108709941
tank.S
LOC108704268
appbp2.S
vps50.L
spopl.L
nipa2.S
fryl.L
LOC108698716
fkbp8.L
ppp1r37.L
ipo13.S
pgam5.L
dcaf5.L
pdzd2.S
med14.L
tdrd6.L
dcun1d3.L
kpna4.L
rad51.L
zbed4.L
asxl3.S
gmppb.L
kmt2b
kpnb1.L
mfsd1
abhd17a.S
cdkn2aip.S
fam114a2.S
kif1b.S
ythdf3.S
pcdh1.S
znf26
suco.L
acvr2b.S
rasal2.S
pdpk1.L
mau2.L
cxcr4.L
fnbp1l.L
man2a2.L
c12orf4.L
krcc1.L
gnaq.L
stx16.L
irf2bpl.L
wdr34.L
kbtbd8.S
pard6g.S
snip1.L
mast2.S
eml1
gtpbp2.S
borcs7.S
aebp2.S
map4k4-like.L
lbh.S
secisbp2l.S
c5orf24.S
LOC100158370
ttbk2.L
rnf130.S
cab39l.L
gnaq.S
kdm4a.S
kif2c.L
Xelaev18031388m
klhl22.L
git2
dhx35.S
tasp1.S
afg3l2
dicer1.L
efcab14.S
usp42.L
dock7.S
bptf.L
sec62.L
dbf4.L
oaf.L
zbtb41.L
tmem209.S
sav1.L
c16orf52.L
frrs1.L
fam73a.L
xplcg1a
loc733735.L
adpgk.L
dock4.L
ankle2.L
nde1.S
ptpn23.S
aamp.L
LOC108701166
bad.L
srebf1.S
ncapd2.S
rev3l.L
clasrp.L
arl8b.L
uso1.L
azi2
mcoln2.L
rab27b.L
mpst
cap1.S
phf14.L
b4galt5.L
eloa
lin28b.S
trim33.S
ddx19b.L
ccnl1
stk17a.L
bdp1.L
mapk7.L
fam102b.L
chd8.S
zhx3.S
prdm10.L
med14.S
map3k10.L
c11orf95.L
sass6.L
jmjd1c.L
spin1.L
usp31.L
ccdc15.S
sbds.L
msantd2
msl2.L
lemd3.S
mlxip.L
pkn2.L
arhgef11.L
ncs1.L
tiam1.S
ppip5k2.L
hook3.L
fmn2.L
cgnl1.S
akap1.S
nfatc3.S
ubap1.S
rfc1.L
ppp3cc.S
atrip.S
zyg11b.S
stk24.S
tdrp.S
ebag9.S
wsb2.L
cdk8
plin3.S
top1.2.S
phax.S
dock9.L
klhdc10
tmem104.S
igf2r.L
kif21a.L
stam.L
ankrd28
atrn.S
smap2.L
bud31.S
adgra3.L
kif14.L
wdfy3
lrrc16a.L
mier1.L
clint1.L
dstyk.S
fkbp4.L
ankrd49.S
ap2b1.S
aaas.L
dnaaf5.S
luzp1.S
fitm2.L
arhgap11a.1.L
hspbap1.L
casp8ap2
slc30a6.S
fez2.L
trmt13.L
cask.L
slc39a9.L
rhog-like.1.S
rps6ka3.L
znf839.L
lhfpl2.S
smarcal1.L
tbc1d12.L
rapgef6.S
gemin2.S
kctd5.L
nusap1.S

## Sheet: St10-10.5
List of Genes from Venn Diagrams of Genes Temporally Differentially Expressed in mesoderm and epidermal lineages corresponding with figure 7C
Total				Increase				Decrease
Epi Only	Meso Only	Overlap		Epi Only	Meso Only	Overlap		Epi Only	Meso Only	Overlap
lemd3.L	haus3.L	adnp.L		gata2.L	Xelaev18002117m	gata2.S		lemd3.L	haus3.L	adnp.L
kpna3.L	sec62.S	cdk8		dlc.L	chrna4.S	col4a5.S		kpna3.L	sec62.S	cdk8
pold2.L	csnk1g3.L	b4gat1.L		szl.L	ccdc129.L	sspo.L		pold2.L	csnk1g3.L	b4gat1.L
gabpb2.S	baiap2l1.L	top1.2.S		msx1.S	capn8.2.L	scnn1a.S		gabpb2.S	baiap2l1.L	top1.2.S
mast3.L	zfc3h1	smagp.S		dbn1	muc1.L	dlx5.L		mast3.L	zfc3h1	smagp.S
trappc8.L	kif23.L	lrrfip2		szl	mrc2.S	g0s2.L		trappc8.L	kif23.L	lrrfip2
xk	adarb1.L	tubgcp3.S		igfbp2	lamb1.L	ror2.L		xk	adarb1.L	tubgcp3.S
trmt13.L	LOC108699095	rpgr.S		zc3h12c.S	npnt.S	LOC108715896		trmt13.L	LOC108699095	rpgr.S
per3.S	lipe.L	nfxl1.L		dll1.L	fam198a.L	LOC100496293.L		per3.S	lipe.L	nfxl1.L
prkaa1.S	picalm.1.S	kif24.L		pax3.L	trpv5.L	pkdcc.1.L		prkaa1.S	picalm.1.S	kif24.L
kctd5.L	telo2.L	eri1.L		fucolectin.S	gjc2.L	capn8.S		kctd5.L	telo2.L	eri1.L
dnajc14.S	trpm7.L	lrrc28.L		cfh.L	slc26a9.S	ventx1.2.L		dnajc14.S	trpm7.L	lrrc28.L
eif6.L	ccnl1	ankle2.L		dock10.S	MGC147600.S	runx1.L		eif6.L	ccnl1	ankle2.L
hmbox1.S	mterf1.L	jmjd1c.L		lrp2.L	bmp7.1.L	clca3.L		hmbox1.S	mterf1.L	jmjd1c.L
stam.L	flna	fitm2.L		gli2.S	MGC83169	foxi4.1.S		stam.L	flna	fitm2.L
ddx3x.S	snx1.L	gpr157.L		pkdcc.1.S	sh3d21.L	figf.L		ddx3x.S	snx1.L	gpr157.L
spag9	rsf1.S	tubgcp5		nuak1.L	anxa4.S	egfl6.L		spag9	rsf1.S	tubgcp5
trib2.S	gtf2a1.L	tmem104.S		ventx1.1.L	c5.2.L	sema6a.S		trib2.S	gtf2a1.L	tmem104.S
nsd1.L	acadl.L	borcs7.S		rgs2.L	LOC108717899	kremen2.L		nsd1.L	acadl.L	borcs7.S
pard3.L	tdrp.L	ppp1r12a.S		nptx2.S	arhgap36.L	clcnkb		pard3.L	tdrp.L	ppp1r12a.S
acot11	rad51d.L	fcho2.L		efnb3.L	LOC108703849	slc30a8.L		acot11	rad51d.L	fcho2.L
nedd4l.S	fam214a.L	prss16.L		axl.S	cdx4.S	wfdc2.L		nedd4l.S	fam214a.L	prss16.L
lamp1.L	parpbp.S	rb1cc1.S		dll1.S	comt.2.S	c3.L		lamp1.L	parpbp.S	rb1cc1.S
itsn1.L	fam189a1.S	dars2.L		Xelaev18022564m	kremen2.S	LOC108716735		itsn1.L	fam189a1.S	dars2.L
armc1.L	pex10.L	lemd3.S		arhgap6	moxd1.S	elavl3		armc1.L	pex10.L	lemd3.S
pop4.L	eri2.L	srgap2.S		msx2.L	ano9.L	wasf3		pop4.L	eri2.L	srgap2.S
suv39h2.S	arhgap32.L	tdrp.S		foxi1.L	crabp2.L	itgb8.L		suv39h2.S	arhgap32.L	tdrp.S
rnf25.L	yaf2.L	mark4.L		gata3.L	eps8l2.S	map3k14.S		rnf25.L	yaf2.L	mark4.L
arhgap11a.1.L	gcc1.S	igf2r.L		foxi4.1.L	krt12.S	crb2.L		arhgap11a.1.L	gcc1.S	igf2r.L
zfyve28-like.1.S	strbp.L	arf6.S		tph1.S	myh6.S	slco5a1.S		zfyve28-like.1.S	strbp.L	arf6.S
zdhhc8.S	abca3.S	chd8.L		adcy4.S	slc9a2	fam212a.S		zdhhc8.S	abca3.S	chd8.L
phax.S	cry-dash.L	dnajc16.S		ventx3.2.L	trim29.L	afap1l2.L		phax.S	cry-dash.L	dnajc16.S
nde1.S	timm23.L	LOC108704268		foxi4.2.L	otog.L	bambi.L		nde1.S	timm23.L	LOC108704268
rffl.L	ap2b1.L	znf684.S		fam167a.L	lef1.L	scnn1a.L		rffl.L	ap2b1.L	znf684.S
c1orf84.L	ints14.S	ctif.L		chrna2.S	hao2.L	MGC52622		c1orf84.L	ints14.S	ctif.L
zc3h7a.L	blcap.L	ppip5k2.L		fam167a.S	c22orf15.L	col8a1.L		zc3h7a.L	blcap.L	ppip5k2.L
dpagt1.L	cdc20.L	atp10b		pde7b	slc6a8.S	sds.S		dpagt1.L	cdc20.L	atp10b
txlng.S	r3hdm1.S	LOC108703835		sox18.S	elovl3.L	tll1.S		txlng.S	r3hdm1.S	LOC108703835
apc.S	med4.S	pcdh1.S		LOC100496797.L	glipr2.S	ptger4.S		apc.S	med4.S	pcdh1.S
kdm5c.S	golph3l.S	znf268		smad7.S	gata3.S	gprc5b.L		kdm5c.S	golph3l.S	znf268
tgs1.L	uap1.S	furin.L		vcan.L	MGC80993	atp1b2		tgs1.L	uap1.S	furin.L
akap17a.L	mtmr10.L	rab8a.S		onecut2.L	fer1l4	elavl3.L		akap17a.L	mtmr10.L	rab8a.S
MGC78973	lhfpl2.S	zfhx2.S		hesx1.L	LOC100487224.L	myo5b.L		MGC78973	lhfpl2.S	zfhx2.S
arl2.L	vash1.L	mphosph6.L		pdlim4.L	slc25a4.L	map3k19.L		arl2.L	vash1.L	mphosph6.L
src.L	mapk7.L	dcp1a		p2ry2.S	LOC108701721	ptk2b.S		src.L	mapk7.L	dcp1a
ncoa4.S	nploc4.S	ubr5.L		ventx1.1.S	cd99l2.L	chst1.S		ncoa4.S	nploc4.S	ubr5.L
clec16a.L	ppp1r21.L	ism1.L		sema6a.L	nr1i3.L	shroom3.L		clec16a.L	ppp1r21.L	ism1.L
plekha1.L	gcnt3.S	pkd2.L		cdc14a.S	LOC108720014	azin2.S		plekha1.L	gcnt3.S	pkd2.L
trmt6.S	wwp1.S	adnp.S		gm39120	gli3.L	id4.S		trmt6.S	wwp1.S	adnp.S
velo1.L	dyrk3.S	pdzd8.S		Xelaev18027269m	epas1.S	LOC100487499.S		velo1.L	dyrk3.S	pdzd8.S
smn2.S	coq10a.L	vps13c.L		meis2.S	msx2.S	fblim1.L		smn2.S	coq10a.L	vps13c.L
pxn.L	chpt1.L	ttc9.L		ltk	LOC108698170	ccn1l.S		pxn.L	chpt1.L	ttc9.L
wdr81.L	jak1.L	spty2d1.S		aifm3-like.L	ventx3.2.S	fgd1.S		wdr81.L	jak1.L	spty2d1.S
akap1	avpi1.S	prrg1.L		LOC108698800	fermt1.S	myt1.S		akap1	avpi1.S	prrg1.L
tmem209.S	tdh.S	nemp1.L		Xelaev18003060m	LOC108703841	fam212a.L		tmem209.S	tdh.S	nemp1.L
ap2b1.S	creld1.L	katnb1.S		pcdh18.L	tmem265.S	scube2.S		ap2b1.S	creld1.L	katnb1.S
oaf.L	gpkow.L	ankhd1.S		sst.2	gnb3.S	trpm8b.L		oaf.L	gpkow.L	ankhd1.S
zswim1.S	ccnl1.L	scyl2.S		LOC108712518	lox.S	cfb.L		zswim1.S	ccnl1.L	scyl2.S
plekhf2.L	lin9.S	gnai2.S		olfm4.L	Xetrov90002352m.L	hsp90aa1.1.L		plekhf2.L	lin9.S	gnai2.S
pex1.L	adcy7.L	tasp1.S		slc9a3r2.L	degs3.L	myt1.L		pex1.L	adcy7.L	tasp1.S
phf3.L	gtf2ird1.S	rab8b.L		rflcii.L	LOC108699767	LOC108704672		phf3.L	gtf2ird1.S	rab8b.L
cux1.S	macc1.L	racgap1.S		dazl.L	dlx3.S	LOC108699553		cux1.S	macc1.L	racgap1.S
ptpn23.S	lgalsl.S	fam107b.S		insm1.S	hsd11b1l.L	pygm.S		ptpn23.S	lgalsl.S	fam107b.S
n4bp1.L	cct6a.L	luzp1.S		irx2.S	arid3a	tmprss9.L		n4bp1.L	cct6a.L	luzp1.S
nfx1.S	stox2	scarb2.S		lrrn1.S	tead4.L	Xelaev18043700m		nfx1.S	stox2	scarb2.S
atrip.S	rab21.L	vps54.L		stard13.S	plcd3.S	trim67.S		atrip.S	rab21.L	vps54.L
fem1b.L	pigb.S	ptpn12.S		rab11fip4	lrrn1.L	arhgef19.L		fem1b.L	pigb.S	ptpn12.S
appl2.L	nkd1.S	pign.S		sox8.L	krt5.7.S	col4a5.L		appl2.L	nkd1.S	pign.S
ddx19b.L	nckipsd.L	arhgef7.S		slc7a11	atp1b2.S	Xelaev18000128m		ddx19b.L	nckipsd.L	arhgef7.S
fez2.L	pcyox1.L	cebpg.L		ventx2.1.L	trpv6.L	myc.L		fez2.L	pcyox1.L	cebpg.L
myo9b.S	trip11.L	usp22.S		ventx2.2.L	znf474.S	lmo4.2.S		myo9b.S	trip11.L	usp22.S
pkn2.L	LOC108704267	prc1.S		kcp.L	dlk2.S	tmem265.L		pkn2.L	LOC108704267	prc1.S
Xelaev18046477m	pcgf2.L	LOC108704532		unc93a.L	vgll4l.S	rreb1.L		Xelaev18046477m	pcgf2.L	LOC108704532
adam10	prickle4.S	slc30a6.S		guca1a.S	chrna2.L	Xelaev18013398m		adam10	prickle4.S	slc30a6.S
ubtd2.S	LOC108698600	plxnb2.L		sall3.S	LOC100497556.L	kalrn.L		ubtd2.S	LOC108698600	plxnb2.L
rnf41.L	irs2	plxnb2.S		MGC76328.L	dennd2a.L	cyp27a1.L		rnf41.L	irs2	plxnb2.S
smap2.L	thap1	cnot8.S		sgk1.S	ablim1	il16.L		smap2.L	thap1	cnot8.S
aaas.L	arhgap32.S	tmtc3.L		rgmb.S	LOC108709519	klf10.S		aaas.L	arhgap32.S	tmtc3.L
kctd6.L	nf1.S	socs5.L		znf608.S	cdon.L	c9.L		kctd6.L	nf1.S	socs5.L
tmc7.S	tmem255a.S	mex3d.S		LOC108710705	dlx6.L	celsr1		tmc7.S	tmem255a.S	mex3d.S
spin1.L	bcar3.L	snx7.L		tbkbp1.S	hpgd.S	cdx2.L		spin1.L	bcar3.L	snx7.L
usp9x.L	msantd3.S	LOC108704248		foxi4.2.S	ecm1.S	sox18.L		usp9x.L	msantd3.S	LOC108704248
ins	epb41l4b.S	taf9b.L		dnmbp.L	rarg.L	arl8a.S		ins	epb41l4b.S	taf9b.L
lpgat1.L	lamtor3.S	ints6.S		dlx2.S	LOC108717200	pkp3.S		lpgat1.L	lamtor3.S	ints6.S
tcf19.L	unc119.L	espl1.L		nav2.L	xdh.S	sacs		tcf19.L	unc119.L	espl1.L
gmfb	rfwd2.S	mcoln2.L		atp1a3.L	dlx3.L	slc25a29.L		gmfb	rfwd2.S	mcoln2.L
tcf7.S	sec62.L	Xelaev18031388m		tbc1d24.2.S	LOC108715654	xepsin.L		tcf7.S	sec62.L	Xelaev18031388m
mfsd5.S	tpcn1.L	slc15a4.S		tex264.S	fa2h.L	arhgap33.L		mfsd5.S	tpcn1.L	slc15a4.S
bnip2.S	tubg1.S	asb6.S		spsb3	smc2.S	LOC108704223		bnip2.S	tubg1.S	asb6.S
kif1b.S	cog1.S	gpi.S		slc35d2	LOC108713946	robo3.S		kif1b.S	cog1.S	gpi.S
c5orf24.S	kmt2c.S	axin1.L		lfng.L	wif1.L	sulf1.L		c5orf24.S	kmt2c.S	axin1.L
chd6.L	limch1.L	fchsd2		was.L	trim29.S	sbno2.L		chd6.L	limch1.L	fchsd2
mier1.L	MGC86530	slc30a7.L		map3k13.L	nxpe2.L	LOC108706318		mier1.L	MGC86530	slc30a7.L
samd4b.S	rce1.S	nus1.S		runx1	smad6.2.L	proser1.S		samd4b.S	rce1.S	nus1.S
yae1d1.L	haus6.S	men1.L		smad7.L	gnb3.L	bambi.S		yae1d1.L	haus6.S	men1.L
bicd1.L	kiaa1191.L	agap1		cebpd.S	trabd2a	fam83c.S		bicd1.L	kiaa1191.L	agap1
map2k7.L	etnk1.S	znf436		dio3.L	cfp	gfpt1.L		map2k7.L	etnk1.S	znf436
afg3l2	ubr3.L	dph6.L		Xelaev18038622m	myb.S	txnip.L		afg3l2	ubr3.L	dph6.L
gmnn.S	irf2bpl.S	bdp1.S		zswim4.S	vash2.S	tll1-like.1.L		gmnn.S	irf2bpl.S	bdp1.S
tyro3.L	fry.L	ercc8.S		ltbr	Xelaev18001656m	ccdc68.L		tyro3.L	fry.L	ercc8.S
slc20a2.L	cry1.L	cidec.L		ggt1.L	trim68	apeh.L		slc20a2.L	cry1.L	cidec.L
pdpk1.L	loc100158433.L	tmem51.S		itga6.L	clcf1.L	plcd3.L		pdpk1.L	loc100158433.L	tmem51.S
csrnp2.S	c16orf46	surf1.L		ventx1.2.S	mab21l3.S	sgk1.L		csrnp2.S	c16orf46	surf1.L
bdp1.L	trappc2.S	znf234.L		Xelaev18017221m	Xetrov90014299m.L	cyp27a1		bdp1.L	trappc2.S	znf234.L
myo9b.L	uvrag.L	tada3.S		hdac11	ttc34.S	atp12a		myo9b.L	uvrag.L	tada3.S
chd6.S	mier2.S	haus6.L		LOC108719506	menf.1.L	mdk.S		chd6.S	mier2.S	haus6.L
fnbp1l.L	ficd.L	scyl2.L		galnt7.S	LOC108706875	plekhs1		fnbp1l.L	ficd.L	scyl2.L
foxn2.S	clk2.S	b4galt5.L		fabp3.S	cdx1.S	Xelaev18012294m		foxn2.S	clk2.S	b4galt5.L
opa1.S	bicc1.L	heatr5a.L		cfap206.L	fam83c.L	alpl.L		opa1.S	bicc1.L	heatr5a.L
tbc1d12.L	c16orf59.L	ap5b1.L		kiaa1324.S	elf1.L	arhgef3.1.S		tbc1d12.L	c16orf59.L	ap5b1.L
wdfy3	dtna.S	ubn2.S		ugcg.S	tnfsf10l.L	lgals3.S		wdfy3	dtna.S	ubn2.S
suco.L	myd88.S	depdc7.S		sox9.L	LOC108698113	hnrnpr.L		suco.L	myd88.S	depdc7.S
homez.L	slc25a44.S	pard6g.L		klf9.L	cfp.L	slc7a8.S		homez.L	slc25a44.S	pard6g.L
usp32.L	dbf4b.L	fgfr3		id2.L	rasal1.L	LOC108715348		usp32.L	dbf4b.L	fgfr3
gpm6b.S	ptpn12.L	znf782.S		Xelaev18034047m	ednra.S	pcdh19		gpm6b.S	ptpn12.L	znf782.S
Xelaev18003062m	map4k3	myc.S		MGC82975	c14orf37.L	evpl.L		Xelaev18003062m	map4k3	myc.S
cdc42ep2.S	poc5.L	batf3.S		txnip.S	Xelaev18022168m	map3k1.S		cdc42ep2.S	poc5.L	batf3.S
cdt1.L	orai2.L	chp1.L		LOC108702458	atp8b3.L	LOC100495010.S		cdt1.L	orai2.L	chp1.L
gemin2.S	sgms1.L	lrr1.L		fgd1.L	lsp1.L	dlx5.S		gemin2.S	sgms1.L	lrr1.L
zyg11b.S	mast2	rfc1.L		vgll4l.L	specc1l	creb3l4.S		zyg11b.S	mast2	rfc1.L
irf2bp2.L	nr1i2.S	znf654.L		hes4.L	xk81a1.S	arrdc3.L		irf2bp2.L	nr1i2.S	znf654.L
alkbh4.L	ube3c.L	nin.L		rasd1.S	lct.1.L	gprc5cl1.L		alkbh4.L	ube3c.L	nin.L
sox13.S	znf33a.L	tmem5.S		ranbp3l.L	nxpe2p1	dennd2c.L		sox13.S	znf33a.L	tmem5.S
mief1.L	fgfr1.L	orai2.S		msi1.S	kcnk1.S	mst1.L		mief1.L	fgfr1.L	orai2.S
LOC108704196	atf5.2.S	grk3		myo9a	arhgef3.2.L	socs3-like.1.L		LOC108704196	atf5.2.S	grk3
rrm2.2.S	snx11.L	ppp1r13b.L		abca1.L	fcn2	pdk4.L		rrm2.2.S	snx11.L	ppp1r13b.L
top3a.L	abo.3.L	svil.L		mafb.L	ckap4.S	klf10.L		top3a.L	abo.3.L	svil.L
edem3.L	prex1.S	pwwp2b.S		mcf2l	clic3.L	sptbn4		edem3.L	prex1.S	pwwp2b.S
fbxl4.S	LOC108695585	ext1.S		abca1.S	ap1m2.L	rhebl1.L		fbxl4.S	LOC108695585	ext1.S
samd4b.L	c3orf17.L	trpv4.L		fgf8.S	LOC108713701	mxi1.L		samd4b.L	c3orf17.L	trpv4.L
hgsnat.L	chfr.S	rnf145.S		sp6.L	LOC108716397	crocc.L		hgsnat.L	chfr.S	rnf145.S
slc9a1.L	dusp8.S	kiaa1715.L		bbip1.S	slfn13.L	Xelaev18003957m		slc9a1.L	dusp8.S	kiaa1715.L
ovca2.S	dctn4.L	ppp3cc.L		sptbn5.L	cdh1.S	pdgfa.L		ovca2.S	dctn4.L	ppp3cc.L
cc2d1b.S	trit1.L	plekhg4.L		kit.L	plxnb1.L	notch1.L		cc2d1b.S	trit1.L	plekhg4.L
ccdc88a	wdr7.S	anapc13.1.L		Xelaev18011097m	pou5f3.1.L	prkx.L		ccdc88a	wdr7.S	anapc13.1.L
dlg1	rfxap.S	tank.S		loc100487575.L	pvrl3.S	ifnlr1		dlg1	rfxap.S	tank.S
brox.S	git2.L	zbtb33.L		pcdh7.L	LOC108705899	stat3.2.L		brox.S	git2.L	zbtb33.L
ikbkg.L	arap1	brca2.L		fosl2.S	gatm.S	fzd2		ikbkg.L	arap1	brca2.L
hinfp.S	LOC108716797	katnb1.L		cd99l2.S	LOC108716734	kiaa0232.S		hinfp.S	LOC108716797	katnb1.L
dcaf5.S	frmd4a.L	stambp.L		cnfn.1.L	st3gal1.L	dhx58.L		dcaf5.S	frmd4a.L	stambp.L
tcf20.L	LOC108695529	cdc6.S		tnip2.S	loc108718659.S	lin28a.L		tcf20.L	LOC108695529	cdc6.S
usp38.L	gigyf2.S	klhl7.S		arl4a.S	ablim1.S	fam193a.L		usp38.L	gigyf2.S	klhl7.S
cdc42bpb.L	fignl1.L	pdzd2.S		tox3.L	LOC108708348	tubb2b.L		cdc42bpb.L	fignl1.L	pdzd2.S
c14orf119.L	nme6.L	znf507.L		LOC108711841	amotl1.L	lsp1.S		c14orf119.L	nme6.L	znf507.L
mcm3.L	atrip.L	aebp2.S		ventx2.1.S	lin28a.S	LOC108706094		mcm3.L	atrip.L	aebp2.S
mcm10.L	plekhm1.S	sbf2.S		rhou.L	rai14.L	grhl3.L		mcm10.L	plekhm1.S	sbf2.S
celsr3	senp1.L	ccnyl1.S		s100a2	upk2.S	LOC108715136		celsr3	senp1.L	ccnyl1.S
idh3a.S	snx13.S	cbwd1.1.L		LOC108698352	krt5.7.L	pcbp2.S		idh3a.S	snx13.S	cbwd1.1.L
lpin1.L	tmem104.L	usp44.L		acod1	lrig1.L	ervfrd-1		lpin1.L	tmem104.L	usp44.L
tapt1.S	lpar1.S	stambp.S		MGC82544	kiaa1614.L	LOC108710017		tapt1.S	lpar1.S	stambp.S
LOC108710058	fgfr1op2.L	vps26b.S		lypd2.L	irak2.L	trarg1.L		LOC108710058	fgfr1op2.L	vps26b.S
spopl.L	tmem177.L	alg11.L		slc2a1.L	nr1i3.S	rbms2.L		spopl.L	tmem177.L	alg11.L
rab8a.L	MGC115510	dact1.S		itprip.S	mars2	rreb1.S		rab8a.L	MGC115510	dact1.S
adam17.L	fasn.L	sec24b.L		timp3.L	znf608	tubb4b.L		adam17.L	fasn.L	sec24b.L
malt1	samd4a.S	znf526.L		cxcl10.L	fzd3.S	zswim5		malt1	samd4a.S	znf526.L
sos2.L	fibp.L	mastl.S		fdps.L	emp2.S	ccnd1.L		sos2.L	fibp.L	mastl.S
msl2.L	uhrf1bp1l.L	trim39.L		efna1.L	cenpv.L	creb3l2.L		msl2.L	uhrf1bp1l.L	trim39.L
pid1.S	cep126	fut8.S		klf5.S	gatm.L	fth1.S		pid1.S	cep126	fut8.S
inpp5b.L	myo10.2.L	b4galnt4.S		vasn.S	nxpe3l.6.L	ralgds.S		inpp5b.L	myo10.2.L	b4galnt4.S
sdhd.S	scnm1.L	ccdc186.L		LOC108698461	ahnak.S	scube2.L		sdhd.S	scnm1.L	ccdc186.L
c11orf95.L	rnf138.S	fam69a.L		foxj1.S	LOC108708225	mig30.L		c11orf95.L	rnf138.S	fam69a.L
ubl3.S	atp13a4.S	ranbp2.S		LOC108698354	mmp14.L	gpr143.L		ubl3.S	atp13a4.S	ranbp2.S
ppp1r14a.S	gatad2b	wdr37.L		pcdha13.L	traf4.S	ras-dva1.L		ppp1r14a.S	gatad2b	wdr37.L
adgrg1.S	tspan33.L	rab9a.L		cdk5r1.L	LOC494849	tuba3c.S		adgrg1.S	tspan33.L	rab9a.L
dag1.S	gatsl3.L	b3gnt7.S		notch1.S	spred1.L	kitlg.L		dag1.S	gatsl3.L	b3gnt7.S
bahcc1.S	klhl12.S	orc1.L		entpd2.S	arl4c.S	hdac7.L		bahcc1.S	klhl12.S	orc1.L
emsy.S	ints6.L	atp6v0a2.L		slc25a34.L	rab25.L	id3.S		emsy.S	ints6.L	atp6v0a2.L
eif6.S	arhgef11.S	ccdc126.S		irg1.L	fcgbp	kcnk5.S		eif6.S	arhgef11.S	ccdc126.S
fbxo45.S	zufsp.S	cyp1a1.S		birc2.S	has-rs.S	gfpt1.S		fbxo45.S	zufsp.S	cyp1a1.S
sdc3	mbd4.L	slc39a10		efnb2.L	Xelaev18024078m	LOC108713945		sdc3	mbd4.L	slc39a10
atp8b4.L	gpi.L	snx17.L		vim.L	LOC108709568	Xelaev18009838m		atp8b4.L	gpi.L	snx17.L
akap9	dclre1b.L	depdc4.L		prnp.S	ank3	alcam.S		akap9	dclre1b.L	depdc4.L
gxylt1.L	LOC108703842	LOC108709941		Xelaev18006061m	LOC108701422	slc7a5.S		gxylt1.L	LOC108703842	LOC108709941
fam208b.S	jade3.S	loc733556.L		sbno2.S	lrrc56.L	itpka		fam208b.S	jade3.S	loc733556.L
hipk3.S	exoc2.L	fam83g.L		lsm14b.L	fgfr2.S	LOC100490918.L		hipk3.S	exoc2.L	fam83g.L
mapkapk5.S	alg6	pym1.S		stx8.L	ccnb3.S	id3.L		mapkapk5.S	alg6	pym1.S
snx1.S	LOC108703744	nus1.L		admp2.L	znf185.S	LOC108695513		snx1.S	LOC108703744	nus1.L
jade3.L	siva1.L	MGC85180		acod1l.L	MGC68910	apoc1-like.L		jade3.L	siva1.L	MGC85180
impad1.S	syne2	e2f4.S		erbb3.S	s1pr5.L	mypop.S		impad1.S	syne2	e2f4.S
napg.L	eif4e3.L	rasal2.S		rnf223.L	cyp1a1.L	LOC108706543		napg.L	eif4e3.L	rasal2.S
tbc1d12.S	glo1	ate1.L		efnb2.S	arhgef3.2.S	cass4.S		tbc1d12.S	glo1	ate1.L
tradd.L	tmem87a.L	galnt4.L		mlec.L	LOC108715890	arhgap39		tradd.L	tmem87a.L	galnt4.L
hspbap1.L	mis18a.L	dpp9.L		hist1h2aj.L	mid1ip1.S	serpinh1.S		hspbap1.L	mis18a.L	dpp9.L
usp37.L	mtmr2.L	gcnt1.L		tgif2.L	prph.L	otud1.L		usp37.L	mtmr2.L	gcnt1.L
sorl1.L	gse1.S	atp2c1		arnt.S	elmo1.L	rhou		sorl1.L	gse1.S	atp2c1
ankrd40.S	fam3c.L	atp8b1.L		Xelaev18001619m	fsbp	zswim5.S		ankrd40.S	fam3c.L	atp8b1.L
pard6b.S	atf7ip.S	Xelaev18031390m		sh3bp4.L	ctsz.S	hexim1.S		pard6b.S	atf7ip.S	Xelaev18031390m
man2a2.L	usp12.S	agap1.L		gadd45a.L	LOC108719253	znf451		man2a2.L	usp12.S	agap1.L
brf2.S	slc15a4.L	efcab14.L		vwa5a.L	xbp1.S	gas2l1.L		brf2.S	slc15a4.L	efcab14.L
ddx3x.L	baiap2l1.S	cracr2b.L		tfcp2l1.L	LOC108696320	prss8		ddx3x.L	baiap2l1.S	cracr2b.L
azi2	sgk223.L	rictor		MGC81482	tead4.S	nrarp		azi2	sgk223.L	rictor
cab39l.L	ormdl1.S	slc22a23.S		cass4.L	loc100497729.L	ier5l.L		cab39l.L	ormdl1.S	slc22a23.S
herc1.L	osbpl3.L	acot12.L		abcb5	st3gal1.S	LOC100127323		herc1.L	osbpl3.L	acot12.L
pxn.S	ttbk2.L	cep350.S		rbm14.L	tuba1cl.2.S	rap2b.L		pxn.S	ttbk2.L	cep350.S
klhl15.L	LOC108707483	exd1.L		btg1.L	golm1.L	ptch1.L		klhl15.L	LOC108707483	exd1.L
plin3.S	mllt4.L	irf9.L		gadd45g.L	muc5ac	eif4a2.L		plin3.S	mllt4.L	irf9.L
LOC108710728	stx11.S	dtx2.L		zfhx3.L	LOC108700767	top2b.S		LOC108710728	stx11.S	dtx2.L
pprc1.L	pot1.L	myo19.S		gfod1.S	dgka.L	LOC108715172		pprc1.L	pot1.L	myo19.S
r3hdm4.S	wasll.L	ptcd2.L		prelid1.S	cerk	hspbp1.L		r3hdm4.S	wasll.L	ptcd2.L
rnf13.S	hbegf.S	loc100216027.L		litaf.L	loc108703073.S	tsc22d3.L		rnf13.S	hbegf.S	loc100216027.L
nup133.L	baiap2l2.S	qrich1.1.S		timp3.S	Xelaev18004347m	smad4.1.L		nup133.L	baiap2l2.S	qrich1.1.S
ppp1r12a.L	cd276.S	mthfr.L		gsk3b.L	top2b.L	prickle2.L		ppp1r12a.L	cd276.S	mthfr.L
LOC108703778	MGC83673	fbxl18.L		fth1a	st6galnac2.S	tceb3.S		LOC108703778	MGC83673	fbxl18.L
map3k10.L	jmy.L	dapk1.L		csrnp1.L	cnn1.L	arrdc3.S		map3k10.L	jmy.L	dapk1.L
mfsd14a	itpk1.S	tprn		cltc.L	znf282	lrrc75b		mfsd14a	itpk1.S	tprn
cptp.L	bag5.S	ncoa3.S		LOC108696887	gli1.S	ist1		cptp.L	bag5.S	ncoa3.S
prr14.L	LOC108714146	slc35e2b.L		fgd4.L	lmod1.S	esr-5.L		prr14.L	LOC108714146	slc35e2b.L
cep164.L	slain2.S	hells.S		socs3-like.1.S	stard10.L	hhip.L		cep164.L	slain2.S	hells.S
tex2.2.S	atp9b.L	rapgef2.S		ctps1.L	caprin2.S	hpgd.L		tex2.2.S	atp9b.L	rapgef2.S
dpf2.L	LOC108705257	tgds.S		sh3bp5l.L	fhl3.L	fgfr2.L		dpf2.L	LOC108705257	tgds.S
tdrd6.L	spdl1.L	txndc11.L		ago2.L	sds.L	rbm12.L		tdrd6.L	spdl1.L	txndc11.L
eme1.L	rnf217.L	sertad2		fam110c.L	bspry.L	melk.L		eme1.L	rnf217.L	sertad2
parl.L	LOC108719399	fam21a.L		hist2h2ab.S	zfp36.L	post7p.L		parl.L	LOC108719399	fam21a.L
rab5c.L	MGC147172.L	spire2.L		lamc1.S	znf268.L	dedd2.L		rab5c.L	MGC147172.L	spire2.L
slc39a9.L	zdhhc7.S	LOC108704624		grpel2.L	Xelaev18038969m	ptma.L		slc39a9.L	zdhhc7.S	LOC108704624
snx4.S	LOC108703819	fryl.L		cox7c.S	pvrl1-like.2.L	zmcm3.L		snx4.S	LOC108703819	fryl.L
srgap2.L	gnpat.S	rbm24.S		LOC108710532	rbms2.S	ralb		srgap2.L	gnpat.S	rbm24.S
arl10b.L	znf639.S	ube2w.S		rps9.L	LOC108695829	e2f7.L		arl10b.L	znf639.S	ube2w.S
arl9.L	Xelaev18045296m	zbtb5.S		fosl2.L	fmc1.L	khdc4		arl9.L	Xelaev18045296m	zbtb5.S
fam46c.L	pwwp2b.L	LOC108699305		loc108648340.L	prdm1.L	lrig2.L		fam46c.L	pwwp2b.L	LOC108699305
maz	lrp8.L	ect2.S		actb.S	emp2.L	srsf7.L		maz	lrp8.L	ect2.S
tmem198.L	scap.L	bptf.L		ptma.S	upk3b.L	plk2.L		tmem198.L	scap.L	bptf.L
zer1.L	cdk5r2.L	fam134c.L		cpne3.L	xk81a1.L	loxl1.L		zer1.L	cdk5r2.L	fam134c.L
magi1.L	tsen34.L	akap13.S		vezf1.S	march8.L	atp6a1		magi1.L	tsen34.L	akap13.S
clint1.L	sept8.S	dcun1d3.L		Xetrov90029963m.L	sncb.L	cfap52.L		clint1.L	sept8.S	dcun1d3.L
sec22a.L	ttc37.L	rnf8.L		wee1.S	LOC108710853	rbl1.L		sec22a.L	ttc37.L	rnf8.L
vps16.S	abhd15.L	b3gnt5.L		cbx5.L	muc5b	alcam.L		vps16.S	abhd15.L	b3gnt5.L
bcdin3d.L	znf521.S	tor1aip1-like.L		svbp.S	LOC108701168	xicl		bcdin3d.L	znf521.S	tor1aip1-like.L
slc9a6.L	zbtb37.S	polg.L		rps3a.L	slc6a16.L	lrp10.L		slc9a6.L	zbtb37.S	polg.L
hspa5.S	snx25.L	rnf19a.L		dyrk3.L	Xelaev18001991m	phldb3.S		hspa5.S	snx25.L	rnf19a.L
ide.S	ttll11.L	satb1.S		pbx1.L	LOC108719518	pabpc4.L		ide.S	ttll11.L	satb1.S
ing2.S	mgat4b.S	lysmd4.L		unkl.L	rpe65.S	actb.L		ing2.S	mgat4b.S	lysmd4.L
pan3.S	kmt2c.L	rcbtb1.S		pou5f3.2.S	slc45a3.L	e2f8.L		pan3.S	kmt2c.L	rcbtb1.S
pou2f1.L	fbxo46.S	wdr60.S		ahnak.L	htra1.S	eef1a1o.S		pou2f1.L	fbxo46.S	wdr60.S
ado.L	dip2b	rlf.S		gla.S	cpm.L	isg20l2.S		ado.L	dip2b	rlf.S
LOC108719543	arid4b.S	cenpl.S		ssfa2.L	rbl1.S	pars2.L		LOC108719543	arid4b.S	cenpl.S
ubap1.S	cry2.S	marchf2		noc4l.S	kcnk5	hexim1.L		ubap1.S	cry2.S	marchf2
tbc1d10a.L	exd2.L	foxh1.L		capzb.L	LOC108715137	egln3.L		tbc1d10a.L	exd2.L	foxh1.L
kpna4.L	hes1.L	sphk1.L		wdr43.L	has1.S	cdc25b.L		kpna4.L	hes1.L	sphk1.L
sys1.S	LOC108704263	usp22 a		slc2a1.S	slc22a4.L	march7.S		sys1.S	LOC108704263	usp22 a
mios.L	zic3.L	jmy.S		smg1.L	erbb3.L	slc7a3.L		mios.L	zic3.L	jmy.S
snx9.S	Xelaev18011044m	abcb6.L		dzip1.L	arg1.L	mcm6.2.L		snx9.S	Xelaev18011044m	abcb6.L
fbxo45.L	grin2b.S	LOC108704531		tubb.L	LOC108718254	pcf11.S		fbxo45.L	grin2b.S	LOC108704531
Xelaev18023494m	znf577.L	kiaa1456.L		irx2.L	tiparp.L	brd2.S		Xelaev18023494m	znf577.L	kiaa1456.L
bcl9l.S	wdr77.S	Xelaev18032680m		pin4.L	slc2a2.L	sertad1.S		bcl9l.S	wdr77.S	Xelaev18032680m
snx27.S	prorsd1p.L	bves.L		rpl17.L	uqcrq.S	e2f3.L		snx27.S	prorsd1p.L	bves.L
adam9.S	atad3a.S	pde8a		kdm2a.S	tmem163.S	prom1.L		adam9.S	atad3a.S	pde8a
MGC83487	MGC115291	usp32.S		faxc.L	st6galnac2.L	asb7.L		MGC83487	MGC115291	usp32.S
zcchc11.S	pptc7	LOC108704241		calr.L	napb	herpud1.L		zcchc11.S	pptc7	LOC108704241
mtmr10.S	mos.L	irs1.S		tmem111.L	Xelaev18008693m	loc728026.L		mtmr10.S	mos.L	irs1.S
tbc1d9b	e2f1.L	rel.S		pmel.S	c2cd2.S	zfand5.L		tbc1d9b	e2f1.L	rel.S
capn15.L	tnfrsf10b.L	adnp2.L		atp1a1.L	capns1.L	efna1.S		capn15.L	tnfrsf10b.L	adnp2.L
pik3ca.L	arrdc4.L	hs6st1.L		hp1bp3.L	Xelaev18003954m	hspg2.L		pik3ca.L	arrdc4.L	hs6st1.L
insrr.S	fbxl12.L	ube2j2.S		LOC108695506	mboat1.L	mxi1.S		insrr.S	fbxl12.L	ube2j2.S
oaf.S	chmp7.L	tor2a.L		anxa4.L	MGC80567	nradd.L		oaf.S	chmp7.L	tor2a.L
wdr90.L	cfap97.L	kmt2b		hnrnpa0.L	cdk1.S	herpud1.S		wdr90.L	cfap97.L	kmt2b
smtnl2.S	nsmf.S	usp31.L		srrt.L	vangl1.L	unc50.S		smtnl2.S	nsmf.S	usp31.L
slc7a6os.L	cttnbp2nl.L	def8.L		sec14l1.L	LOC108715368	pou5f3.2.L		slc7a6os.L	cttnbp2nl.L	def8.L
vcpip1.S	n4bp3.S	tigd4		luc7l2	ccnb3.L	akap2.S		vcpip1.S	n4bp3.S	tigd4
fntb.S	trappc13.L	pias1.S		rps19.S	uts2r	hspa8.L		fntb.S	trappc13.L	pias1.S
pef1.S	tmem169.L	mtbp.S		mdk.L	LOC108703380	atf4.S		pef1.S	tmem169.L	mtbp.S
dgke.S	tanc2	tank.L		mapre1.S	LOC108708517	znf740.S		dgke.S	tanc2	tank.L
med26.L	commd9	atl2-like.S		mzt1.S	fam198b.L	kirrel2.L		med26.L	commd9	atl2-like.S
crls1.S	gtf3c1.L	spryd3.L		arpc5l.L	1700037h04rik	e2f7.S		crls1.S	gtf3c1.L	spryd3.L
stard7.S	asphd2.S	papd5.S		spata13.S	zmiz2.S	mlec.S		stard7.S	asphd2.S	papd5.S
tead1.S	LOC108714033	tmem110.L		rplp2.L	upk1b	phldb3.L		tead1.S	LOC108714033	tmem110.L
vangl2.S	rgs3.S	rnf169.S		snrnp200.S	adap1.L	ppp1r8.L		vangl2.S	rgs3.S	rnf169.S
ak3.L	traf3.L	fastkd1.L		ppp1cb.L	LOC108695521	cables2.L		ak3.L	traf3.L	fastkd1.L
mgea5.S	adamts8	arhgef15.L		rpf1.L	gprc5c.L	ppp1r10.L		mgea5.S	adamts8	arhgef15.L
fam20b.S	btbd3.L	nap1l4.S		LOC108718087	LOC108698063	map3k1.L		fam20b.S	btbd3.L	nap1l4.S
evi5.S	birc7.S	cep85l		loc100494818.L	Xelaev18003895m	hspa8.S		evi5.S	birc7.S	cep85l
znf423.L	crem.L	cited2.L		sec61g.L	plekhn1.L	myl9.L		znf423.L	crem.L	cited2.L
slc20a1.S	sos1.S	rnf19b.S		rps20.S	znf750.S	srsf7.S		slc20a1.S	sos1.S	rnf19b.S
pacs1.L	LOC108699302	zbed6		rps5.L	nynrin	tra2a.L		pacs1.L	LOC108699302	zbed6
hps6.L	zbtb24.L	smc5.S		loc100135138.S	pkn1.L	dido1.L		hps6.L	zbtb24.L	smc5.S
pqlc1.1.S	bach1.L	plch2		sbno1.L	post.L	znf101		pqlc1.1.S	bach1.L	plch2
prkcsh.S	errfi1.S	fryl.S		sptan1.S	fsbp-like.L	rpl26.S		prkcsh.S	errfi1.S	fryl.S
cbwd1.1.S	kctd18.S	hhipl1.L		sec61a1.S	tmem127.S	sppl3.L		cbwd1.1.S	kctd18.S	hhipl1.L
sbk1.L	ypel1.S	ntmt1.S		rps5.S	nudt22.L	znf592.L		sbk1.L	ypel1.S	ntmt1.S
mov10l1.L	msantd3.L	habp4.L		otud6b.L	cdca3.L	dynll1.L		mov10l1.L	msantd3.L	habp4.L
suox.L	ky	dock4.L		mtmr12.L	cnn1.S	rps2.L		suox.L	ky	dock4.L
arhgef11.L	myo1e	oat.1.S		LOC108695696	krt.S	rps21.S		arhgef11.L	myo1e	oat.1.S
mfsd13a.L	prex1.L	gtf2ird2b		xvent-2b	mplkip	tra2a.S		mfsd13a.L	prex1.L	gtf2ird2b
psme3.S	znf362.S	zic2.S		rps8.S	Xelaev18017186m	unknown.S		psme3.S	znf362.S	zic2.S
zbtb41.L	LOC108695586	ccnb2.S		u2af1.S	fzd2.S	fbxl20.S		zbtb41.L	LOC108695586	ccnb2.S
crtc3.S	hlx	snx13.L		rpl7a.L	cldn4.L	ints6l		crtc3.S	hlx	snx13.L
slc6a14.2.L	sirt3.2.L	trabd.L		sumo2.L	znf740.L	cdc34.S		slc6a14.2.L	sirt3.2.L	trabd.L
znf526.S	ern2.S	pex12.S		rpl15.L	LOC108699910	aim1.S		znf526.S	ern2.S	pex12.S
borcs6.S	zbtb14.L	fez2.S		spint2.L	amotl2.S	rpl26.L		borcs6.S	zbtb14.L	fez2.S
rnf220.1.L	hes2.L	hn1.S		rpl10a.S	psmg3.L	slc7a5.L		rnf220.1.L	hes2.L	hn1.S
spryd3.S	nr1d1	ddx1.L		anxa7.L	sf3b5.S	plekhg3.L		spryd3.S	nr1d1	ddx1.L
narf.L	fut11.L	tbc1d14.L		vapb.L	ag1.L	rps4		narf.L	fut11.L	tbc1d14.L
LOC108701166	ankrd54.L	ubap1.L		prpf8.S	LOC108696785	prdm15.S		LOC108701166	ankrd54.L	ubap1.L
pip4k2b.S	ercc4.L	adamts6.S		fam32a.L	creb1.S	parp1.L		pip4k2b.S	ercc4.L	adamts6.S
kif1b.L	cep104.S	tmem259.L		cpsf1	Xelaev18024458m	LOC108708564		kif1b.L	cep104.S	tmem259.L
rab31.L	LOC108699297	blm.L		zcchc9.L	LOC108707322	rpl7.L		rab31.L	LOC108699297	blm.L
xl64phr	ccdc3.L	c5orf51.L		krt8.S	hes3.1.L	mcl1.L		xl64phr	ccdc3.L	c5orf51.L
dicer1.L	hsd17b7.S	rb1cc1.L		sf3b2.S	lrwd1.L	hmgn2.L		dicer1.L	hsd17b7.S	rb1cc1.L
klhl21	LOC108719557	cdc42se2-like.2.L		dhx29.L	cmtm8.L	MGC83421		klhl21	LOC108719557	cdc42se2-like.2.L
nrip1.S	tbccd1.L	atxn7l1.S		snrpd1.L	post3.S	rabgap1l.L		nrip1.S	tbccd1.L	atxn7l1.S
rpa2.L	kctd14.S	ppp1r3b.L		gatd3b	post5.S	ubc.L		rpa2.L	kctd14.S	ppp1r3b.L
mtus1	eea1.S	tcf20.S		fxyd3	arg2.S	LOC108709832		mtus1	eea1.S	tcf20.S
tnrc6b.L	trps1.S	jade2.L		hsp90ab1.S	lsm4.L	gm20188		tnrc6b.L	trps1.S	jade2.L
rps6ka3.L	ccdc102a.S	LOC108696623		gldc.S	midn.L	hmg-17		rps6ka3.L	ccdc102a.S	LOC108696623
cpeb2-like.S	arf3.S	stk35.S		txnrd3.L	itga3.L	rps2		cpeb2-like.S	arf3.S	stk35.S
itsn2	angptl4.L	leprotl1.S		ppig.L	znf462.S	rpl37.S		itsn2	angptl4.L	leprotl1.S
dusp22.S	znf484.L	golga1.L		ncapg.L	rbmx.S	rpl31.L		dusp22.S	znf484.L	golga1.L
ube2j2.L	tnfsf11.S	kiaa2026.L		rpl23a.L	rassf6.S	awat1.L		ube2j2.L	tnfsf11.S	kiaa2026.L
pcmtd2.L	chpf.S	mid1.S		gltscr2.L	tfap2a.L	dgat1.L		pcmtd2.L	chpf.S	mid1.S
LOC108716761	smim8	smg8.S		glul.L	nectin4	rps12.L		LOC108716761	smim8	smg8.S
fam193b.S	saysd1.L	vezt.L		glul.S	grhl3.S	ctps1.S		fam193b.S	saysd1.L	vezt.L
rnf169.L	paqr3.L	wdr59.L		odc1.L	abcb1	mkrn2.L		rnf169.L	paqr3.L	wdr59.L
ipo13.S	zfp36	csgalnact1.L		rpl13a.S	hal.1.L	rpl7a.S		ipo13.S	zfp36	csgalnact1.L
snph.S	pld2.L	tmem51.L		hnrnpll	prss36.L	srsf2.S		snph.S	pld2.L	tmem51.L
kif18a.L	nubp1.S	vps13d.L		wbp11.S	zfp36.S	rap2b.S		kif18a.L	nubp1.S	vps13d.L
birc7.L	klf15.2.L	sprtn.S		tuba1c.L	b4galt5.S	MGC81028		birc7.L	klf15.2.L	sprtn.S
eif2ak1.L	zdhhc12.L	mad2l1bp-like.L		arf4	fbxo5.L	upk1a.L		eif2ak1.L	zdhhc12.L	mad2l1bp-like.L
rassf2.L	LOC108719562	sipa1l3.L		smarcc1.S	trpv6	rps27a.S		rassf2.L	LOC108719562	sipa1l3.L
ccny.L	noct.S	Xelaev18033527m		eif4g2.L	esco2.S	rpl36a.S		ccny.L	noct.S	Xelaev18033527m
kctd3.S	nr3c1.L	rnf219.L		ran.S	pgbd4	ubb.L		kctd3.S	nr3c1.L	rnf219.L
sash1.S	Xelaev18034523m	pik3ca.S		naa20.S	rassf7.L	eif5a.L		sash1.S	Xelaev18034523m	pik3ca.S
ube2z.S	picalm.1.L	rnf44.L		pmpca.S	arhgef2.L	gtpbp4.L		ube2z.S	picalm.1.L	rnf44.L
nsmaf.L	clns1a	fam102b.L		dhx9.L	LOC108701134	kbtbd7.L		nsmaf.L	clns1a	fam102b.L
plekhg1.S	bri3.L	mfsd14a.S		ddx47.L	LOC108701666	psmd1.S		plekhg1.S	bri3.L	mfsd14a.S
cbx2.S	palb2.L	cyp2r1.L		ppia.L	lrp10.S	rpl17.S		cbx2.S	palb2.L	cyp2r1.L
zfyve1.L	usp20.L	sik2.S		ahcy.L	ckap5.L	hnrnpl.L		zfyve1.L	usp20.L	sik2.S
spire1.S	slc7a1.S	ttc31.L		rpl18.S	znf750.L	msl1.S		spire1.S	slc7a1.S	ttc31.L
mfsd11.S	cry4.L	gmnn.L		pdcd6ip.L	frmd4b.S	ilf2.L		mfsd11.S	cry4.L	gmnn.L
mphosph9.L	sec24b.S	tpst2.S		aplp2.S	LOC108704423	rpl37a.L		mphosph9.L	sec24b.S	tpst2.S
mau2.L	mctp2.L	rhof.S		fam168a.L	LOC108696061	cwc25.L		mau2.L	mctp2.L	rhof.S
btbd3.S	hivep1.L	dhx35.S		smarcd2.L	Xelaev18022009m	rpl36.S		btbd3.S	hivep1.L	dhx35.S
ube3a.L	tdrd15.L	eda.L		ndrg2.L	cdk1.L	hdlbp.L		ube3a.L	tdrd15.L	eda.L
bach1.S	chek1.S	plxna3.S		dpp3.S	LOC108715416	tpt1.L		bach1.S	chek1.S	plxna3.S
gcc1.L	saxo2.L	b3gnt5.S		snrpb.L	a2m.S	hist2h3d.L		gcc1.L	saxo2.L	b3gnt5.S
rapgef6.S	eda.S	slc8b1.L		psma7.L	rbm5.L	psmc5.L		rapgef6.S	eda.S	slc8b1.L
ccng2.L	ulk2.L	pcnxl4.L		med6.L	hdgf.L	supt5h.S		ccng2.L	ulk2.L	pcnxl4.L
fbxo31.L	cerk.S	def8.S		serf2	pygm.L	hmgn3.L		fbxo31.L	cerk.S	def8.S
LOC108703844	atg9a.L	pms2.L		rpl18.L	fbp1.L	fkbp1a.S		LOC108703844	atg9a.L	pms2.L
carkd.S	kazn.S	rad17.L		eif3m.S	cbx1.S	elob		carkd.S	kazn.S	rad17.L
ankrd52.L	ccdc69.L	patl2.L		hnrnpab.S	tmem79.S	eif1b		ankrd52.L	ccdc69.L	patl2.L
pdik1l.L	LOC100489074.L	uspl1.S		uba1.S	b3gnt2.S	h3f3c.L		pdik1l.L	LOC100489074.L	uspl1.S
pikfyve.L	bcl6.S	mfap3l.L		sqstm1.L	eef1a1.L	MGC84691		pikfyve.L	bcl6.S	mfap3l.L
ccdc64.L	nt5dc3.S	usp46.L		rbm8a.L	zc3h10.L	u2af2.S		ccdc64.L	nt5dc3.S	usp46.L
klhdc10	sik2.L	tnfsf11.L		u2af1.L	yeats4.L	smarce1.L		klhdc10	sik2.L	tnfsf11.L
mark1.L	ndel1.L	tubgcp3.L		smarcc1.L	Xelaev18038498m	h3-5.L		mark1.L	ndel1.L	tubgcp3.L
vps50.L	zdhhc1.L	ttc8.L		spint2.S	rbm45.L	dcaf7.S		vps50.L	zdhhc1.L	ttc8.L
kbtbd8.S	sun1.L	e2f4.L		psmd13.S	pim1.L			kbtbd8.S	sun1.L	e2f4.L
LOC108695520	trerf1.S	dnajb14.S		ddx21.S	LOC108703754			LOC108695520	trerf1.S	dnajb14.S
znf646.L	josd1.S	plpp6.L		rbbp7.L	fgd4.S			znf646.L	josd1.S	plpp6.L
sesn2.S	LOC108706483	dcun1d3.S		snrpd2.L	upk1b.L			sesn2.S	LOC108706483	dcun1d3.S
rabgef1.L	nadk.S	tle4.S		pbrm1.L	zfp36l1.S			rabgef1.L	nadk.S	tle4.S
mfsd13a.S	Xelaev18021540m	zic2.L		bcas2.L	akap2.L			mfsd13a.S	Xelaev18021540m	zic2.L
dop1a	LOC108719063	slf1.L		sf3a1.L	hnrnpa1.S			dop1a	LOC108719063	slf1.L
edc3.L	spice1.L	nfkbil1.L		wdr74.L	rab11fip4l.L			edc3.L	spice1.L	nfkbil1.L
fnip1.L	LOC108719544	dsc3.S		rnf10.S	sh2d3c.L			fnip1.L	LOC108719544	dsc3.S
chic2	socs3.L	exoc8.S		gar1.S	zc3h10.S			chic2	socs3.L	exoc8.S
sh2b1.S	prr14l	slc39a1l.L		nat10.L	rnd1.L			sh2b1.S	prr14l	slc39a1l.L
cap1.S	slc48a1.S	pag1.S		mta2.L	nlrc4.L			cap1.S	slc48a1.S	pag1.S
setbp1.S	psat1.L	top1mt-like.L		dnaja2.L	post10.L			setbp1.S	psat1.L	top1mt-like.L
cdc42bpb	pcdh20.S	ndst2.S		ncoa5.S	sapcd2			cdc42bpb	pcdh20.S	ndst2.S
asxl3.S	map3k2.S	katnbl1.L		znf638.L	dlx6.S			asxl3.S	map3k2.S	katnbl1.L
arg-a	Xelaev18026797m	nab1.S		rpia.L	srsf2.L			arg-a	Xelaev18026797m	nab1.S
lrif1	fam53c.L	slf2.L		eif3g.L	nrarp.S			lrif1	fam53c.L	slf2.L
cgnl1.S	prdx2.L	taf4b.S		eif2s3.S	upk1b.S			cgnl1.S	prdx2.L	taf4b.S
blm.S	fgd6.S	sema4d		erh.L	LOC108698396			blm.S	fgd6.S	sema4d
LOC108703749	slc18a2.L	sertad2.S		znf605.S	rnf225			LOC108703749	slc18a2.L	sertad2.S
eea1.L	tnrc6c.L	arhgap18.L		hnrnpul2.L	hmgn1.S			eea1.L	tnrc6c.L	arhgap18.L
apcdd1.L	klhl13.S	trim8.L		las1l.L	dgkd-like.L			apcdd1.L	klhl13.S	trim8.L
slc39a13.S	ndel1.S	mast4		carm1.L	LOC108717895			slc39a13.S	ndel1.S	mast4
c14orf166.S	rpap1.S	cdc37l1.S		MGC80893	plekhg3			c14orf166.S	rpap1.S	cdc37l1.S
pik3r3.S	aldh2.L	mb21d2.S		snrpc.S	LOC108702825			pik3r3.S	aldh2.L	mb21d2.S
morf4l1.L	txnrd1.S	LOC108711716		mfap1.L	sfpq.L			morf4l1.L	txnrd1.S	LOC108711716
rhog-like.1.S	gpr75.L	kpnb1.L		rnps1.S	cdknx.L			rhog-like.1.S	gpr75.L	kpnb1.L
tmcc2.S	march2.S	hip1r.S		f11r.L	stx19.S			tmcc2.S	march2.S	hip1r.S
sp5l.L	hdac2.L	aktip.L		LOC108709949	zhx1.S			sp5l.L	hdac2.L	aktip.L
golga5.L	LOC108709062	glce.S		eif3d.S	slc35a2.S			golga5.L	LOC108709062	glce.S
ipmk.S	atf6b.S	mllt1.L		fxr1.S	LOC108698564			ipmk.S	atf6b.S	mllt1.L
pde6d.L	kcnn2	ranbp2.L		ddx46.L	rbmx.L			pde6d.L	kcnn2	ranbp2.L
arhgap26.S	ubxn2b.L	prmt5.L		ddx39a.S	znf653.L			arhgap26.S	ubxn2b.L	prmt5.L
zbtb8b.L	LOC108696212	lpcat1.S		rnf10.L	zfp36l1.L			zbtb8b.L	LOC108696212	lpcat1.S
rlf.L	zc3h12b.L	fer.L		sec23b.S	scaf4.L			rlf.L	zc3h12b.L	fer.L
ppp2r2d	fam134b.S	mex3d.L		znf207.S	tat.S			ppp2r2d	fam134b.S	mex3d.L
pigv.S	foxb1.L	golga5.S		eif3i.L	efna4.L			pigv.S	foxb1.L	golga5.S
ganab.L	pygo1.L	bbs2.S		ewsr1.L	emg1.L			ganab.L	pygo1.L	bbs2.S
traf3ip1.S	pgam1.S	map2k4.S		gtf2f1.L	rhob.S			traf3ip1.S	pgam1.S	map2k4.S
tnks2.S	socs3	bicc1.S		thrap3.L	tmem79.L			tnks2.S	socs3	bicc1.S
LOC108704260	tdrd15.S	gemin5			tspan13.L			LOC108704260	tdrd15.S	gemin5
tmem63a.S	myocd.S	arhgef12.L			cks1b.L			tmem63a.S	myocd.S	arhgef12.L
atp8a1.L	stc1.S	socs5.S			rdh10.L			atp8a1.L	stc1.S	socs5.S
ythdf3.S	serinc2.L	arhgef18.S			hes3.1.S			ythdf3.S	serinc2.L	arhgef18.S
mapkbp1.L	fam110b.S	slc39a14.L			isg20l2.L			mapkbp1.L	fam110b.S	slc39a14.L
apaf1.L	apc2.L	ralgapb.L			trpv2.L			apaf1.L	apc2.L	ralgapb.L
LOC108699896	cables1.S	letm2.S			LOC108709393			LOC108699896	cables1.S	letm2.S
adcy9.S	Xelaev18017348m	dand5.S			pxmp4.L			adcy9.S	Xelaev18017348m	dand5.S
mpp5.L	ikzf2.S	mast4.S			gs17.L			mpp5.L	ikzf2.S	mast4.S
map7d2	chrd	acap3.L			Xelaev18001896m			map7d2	chrd	acap3.L
rita1.S	sod2.S	garem1.L			mpzl1.L			rita1.S	sod2.S	garem1.L
tbc1d25.S	slc35a1.L	tbk1.S			plxnb1.S			tbc1d25.S	slc35a1.L	tbk1.S
dnajc16.L	hes1.S	gramd2b.S			tpd52l2.S			dnajc16.L	hes1.S	gramd2b.S
btbd9.S	hes7.1.L	fam53a.S			tuba4b.S			btbd9.S	hes7.1.L	fam53a.S
dolpp1.L	foxd4l1.2.L	ccdc171			LOC108709581			dolpp1.L	foxd4l1.2.L	ccdc171
fbxl3.L	gpr12	mast2.S			Xetrov90029311m.S			fbxl3.L	gpr12	mast2.S
dcaf5.L	dmrt2.S	cdkl5.L			utp15.S			dcaf5.L	dmrt2.S	cdkl5.L
tmem259.S	foxb1.S	rcan3.L			bmp7.2.L			tmem259.S	foxb1.S	rcan3.L
pak4.L	Xelaev18002117m	evc2.L			top2a.L			pak4.L		evc2.L
sh2b3.L	chrna4.S	tmem143.S			hnrnpa1			sh2b3.L		tmem143.S
arhgap21.L	ccdc129.L	atf7.S			tcf7l1.S			arhgap21.L		atf7.S
slc39a10.L	capn8.2.L	cdc42ep2.L			Xelaev18024066m			slc39a10.L		cdc42ep2.L
slc25a44	muc1.L	irf2.S			setd5			slc25a44		irf2.S
c17orf53.L	mrc2.S	ncoa6.S			rbm47.L			c17orf53.L		ncoa6.S
apc.L	lamb1.L	thumpd2.L			cenpc.L			apc.L		thumpd2.L
phf19.S	npnt.S	ell.S			prpf39			phf19.S		ell.S
rnf44.S	fam198a.L	ptprh.S			map2k6.L			rnf44.S		ptprh.S
usp34.L	trpv5.L	lrp12.S			metrnl.L			usp34.L		lrp12.S
retreg3	gjc2.L	c10orf2.L			Xelaev18003558m			retreg3		c10orf2.L
pigc.L	slc26a9.S	plag1.S			Xelaev18001443m			pigc.L		plag1.S
arid4b.L	MGC147600.S	atg4a.S			aurkb.L			arid4b.L		atg4a.S
rad51c.L	bmp7.1.L	syap1.S			psmg1.L			rad51c.L		syap1.S
triobp.S	MGC83169	ccdc191.L			prpf39.1.S			triobp.S		ccdc191.L
fam46b.L	sh3d21.L	ung.L			c1orf198			fam46b.L		ung.L
tmem64.S	anxa4.S	tmtc2.S			rfng.L			tmem64.S		tmtc2.S
sel1l.S	c5.2.L	ankrd52.S			ddx28.L			sel1l.S		ankrd52.S
mgat2.S	LOC108717899	filip1.L			rnf222.S			mgat2.S		filip1.L
rnf146.S	arhgap36.L	pbx3			ube2n.S			rnf146.S		pbx3
smg7.L	LOC108703849	uspl1-like.L			Xelaev18042112m			smg7.L		uspl1-like.L
mgc69520.S	cdx4.S	coq6.L			nsep1			mgc69520.S		coq6.L
iqgap3.L	comt.2.S	dnajb14.L			cirbp.S			iqgap3.L		dnajb14.L
cers5.L	kremen2.S	ino80d.S			cirbp.L			cers5.L		ino80d.S
slc4a11.L	moxd1.S	ammecr1l.L			xrcc1			slc4a11.L		ammecr1l.L
otud3.L	ano9.L	aak1			rnf135.L			otud3.L		aak1
MGC85210	crabp2.L	kcnj5.L			tsc22d1.L			MGC85210		kcnj5.L
anapc7.L	eps8l2.S	pex12.L			prc1.L			anapc7.L		pex12.L
chst8.L	krt12.S	rab12.S			rarg.S			chst8.L		rab12.S
lbh.S	myh6.S	dok1.L			nadk2.S			lbh.S		dok1.L
znf282.L	slc9a2	kazn.L			gmps.L			znf282.L		kazn.L
larp6-like.1.L	trim29.L	arhgef12.S			LOC100505446			larp6-like.1.L		arhgef12.S
otud7b.S	otog.L	usp8.S			b4galt3.L			otud7b.S		usp8.S
ankib1.L	lef1.L	rnf112.1.S			LOC108700281			ankib1.L		rnf112.1.S
arhgap33.S	hao2.L	trak1			atp1b3.L			arhgap33.S		trak1
lifr.S	c22orf15.L	mkl1.S			hmgb3.L			lifr.S		mkl1.S
mpi.S	slc6a8.S	dact3.S			slc17a9.L			mpi.S		dact3.S
fkbp6.L	elovl3.L	akap10.L			slc7a4.L			fkbp6.L		akap10.L
arhgap21.S	glipr2.S	b9d2.L			midn.S			arhgap21.S		b9d2.L
mfn2.L	gata3.S	emilin2.L			utp15.L			mfn2.L		emilin2.L
amfr.S	MGC80993	zar1l.L			chd2.L			amfr.S		zar1l.L
snx10.L	fer1l4	muc3a			cdca4.S			snx10.L		muc3a
zbtb16.S	LOC100487224.L	gtpbp6.S			rpl23.S			zbtb16.S		gtpbp6.S
inf2.L	slc25a4.L	etaa1.L			rfx2.L			inf2.L		etaa1.L
setbp1.L	LOC108701721	fam46b.S			chst2.L			setbp1.L		fam46b.S
ankrd13c.S	cd99l2.L	cct4.L			rbm12b.L			ankrd13c.S		cct4.L
papd4.L	nr1i3.L	cse1l.S			hsp70.L			papd4.L		cse1l.S
ccdc53.L	LOC108720014	rpain.S			xpnpep1.L			ccdc53.L		rpain.S
mrpl28.L	gli3.L	tbc1d9			slx4.L			mrpl28.L		tbc1d9
slc35a5.S	epas1.S	ankrd37.S			plk4.L			slc35a5.S		ankrd37.S
LOC108714398	msx2.S	pigc.S			wdr83os.L			LOC108714398		pigc.S
sft2d3.S	LOC108698170	vsig10.L			myef2.L			sft2d3.S		vsig10.L
dip2a.S	ventx3.2.S	lbh.L			gpatch8.S			dip2a.S		lbh.L
erf.S	fermt1.S	ets1.S			slc25a17.L			erf.S		ets1.S
rnf139.S	LOC108703841	usp15.S			mcm6.2.S			rnf139.S		usp15.S
fam3a.S	tmem265.S	usp44.S			sh3bp4.S			fam3a.S		usp44.S
pxylp1.S	gnb3.S	znf335.L			btbd10.S			pxylp1.S		znf335.L
c6orf120.L	lox.S	zbtb37.L			rpl34.S			c6orf120.L		zbtb37.L
tmem185a.S	Xetrov90002352m.L	peak1.L			selk.S			tmem185a.S		peak1.L
sept9.S	degs3.L	arhgef7.L			rfx2.S			sept9.S		arhgef7.L
LOC108705734	LOC108699767	ippk.S			nipal4.S			LOC108705734		ippk.S
znf26	dlx3.S	arhgap35.S			sox15.L			znf26		arhgap35.S
atxn1l.L	hsd11b1l.L	zfpm1.S			chd3			atxn1l.L		zfpm1.S
nol4l.S	arid3a	LOC100127794.L			prmt1.S			nol4l.S		LOC100127794.L
minpp1.L	tead4.L	tdgf1.1.L			hmgn1.L			minpp1.L		tdgf1.1.L
mid1.L	plcd3.S	prmt5.S			hmgb2.S			mid1.L		prmt5.S
ccdc186	lrrn1.L	gm29884			leprotl1.L			ccdc186		gm29884
fntb.L	krt5.7.S	fhdc1			MGC81970			fntb.L		fhdc1
ppp1r37.L	atp1b2.S	map7d3.L			cpt1a.L			ppp1r37.L		map7d3.L
irf6.2.L	trpv6.L	c11orf96.S			hnrnpdl.L			irf6.2.L		c11orf96.S
srebf2.L	znf474.S	LOC108707252			luc7l3.S			srebf2.L		LOC108707252
daglb.L	dlk2.S	haus8.L			upk3a.L			daglb.L		haus8.L
rgs12.S	vgll4l.S	st3gal2.1.L			MGC52578			rgs12.S		st3gal2.1.L
ets1.L	chrna2.L	trafd1.L			wdr12.L			ets1.L		trafd1.L
Xelaev18001402m	LOC100497556.L	smtn.L			tm9sf3.S			Xelaev18001402m		smtn.L
mapk1.L	dennd2a.L	smad2.S			hnrnpu.S			mapk1.L		smad2.S
usp31.S	ablim1	plpp5.L			atf4.L			usp31.S		plpp5.L
fam177a1.L	LOC108709519	tbc1d2b.S			ccnt2.L			fam177a1.L		tbc1d2b.S
dapk1.S	cdon.L	acaca-like.S			grx5			dapk1.S		acaca-like.S
gtpbp2.L	dlx6.L	zfyve9.S			anp32c.S			gtpbp2.L		zfyve9.S
zdhhc9.L	hpgd.S	mink1			etaa1.S			zdhhc9.L		mink1
pik3r2.S	ecm1.S	LOC108709196			rps7			pik3r2.S		LOC108709196
LOC108695565	rarg.L	rnf103.L			hnrnpk.L			LOC108695565		rnf103.L
apitd1.L	LOC108717200	znf282.S			bola2.L			apitd1.L		znf282.S
trerf1.L	xdh.S	tmem184a.S			LOC108712538			trerf1.L		tmem184a.S
snx7.S	dlx3.L	garem1.S			il17rd.L			snx7.S		garem1.S
syne2.2.S	LOC108715654	kank1.L			hmgn3.S			syne2.2.S		kank1.L
sos1.L	fa2h.L	grinl1a.L			hnrnpa2b1.L			sos1.L		grinl1a.L
nde1.L	smc2.S	Xelaev18013924m			khdrbs1.S			nde1.L		Xelaev18013924m
ncor2.S	LOC108713946	rnf19b.L			rpl9.L			ncor2.S		rnf19b.L
arhgap35.L	wif1.L	fbxo30.S			sptan1.L			arhgap35.L		fbxo30.S
coq10a.S	trim29.S	MGC83539			erbb2.S			coq10a.S		MGC83539
slc41a1	nxpe2.L	rsbn1.L			rps9			slc41a1		rsbn1.L
kdm7a.S	smad6.2.L	leprot.L			rabgap1l.S			kdm7a.S		leprot.L
inf2.S	gnb3.L	cnp.L			mknk2.S			inf2.S		cnp.L
figla.L	trabd2a	tnrc6c.S			ybx1.S			figla.L		tnrc6c.S
vcpip1.L	cfp	tmem170a.S			nfkbia.L			vcpip1.L		tmem170a.S
ube2f	myb.S	znf577.S			bcorl1.S			ube2f		znf577.S
otud4.L	vash2.S	socs6.L			oxr1.L			otud4.L		socs6.L
znf554.L	Xelaev18001656m	lpar5.S			kiaa0101.L			znf554.L		lpar5.S
fam73a.L	trim68	cmtm7.S			myef2.S			fam73a.L		cmtm7.S
ccdc107	clcf1.L	stmn1.S			mcrs1.S			ccdc107		stmn1.S
kdf1.S	mab21l3.S	acap3.S			rps6.L			kdf1.S		acap3.S
Xelaev18010890m	Xetrov90014299m.L	scai			hnrnpa2b1.S			Xelaev18010890m		scai
arf6.L	ttc34.S	tesk2.S			h2afz.L			arf6.L		tesk2.S
rims2	menf.1.L	cracr2b.S			uqcr11			rims2		cracr2b.S
dlc1	LOC108706875	ring1.S			rps23.L			dlc1		ring1.S
ssh1.L	cdx1.S	arhgap20			h3-3b			ssh1.L		arhgap20
got2.L	fam83c.L	bfar.L			rbm4b.L			got2.L		bfar.L
adamts6	elf1.L	rgs12.L			gas2l1.S			adamts6		rgs12.L
rasa2.L	tnfsf10l.L	klhdc10.L			nipal2.L			rasa2.L		klhdc10.L
zbtb3.S	LOC108698113	fam53c.S			LOC108698339			zbtb3.S		fam53c.S
entpd6.L	cfp.L	tor1a.S			rps3.S			entpd6.L		tor1a.S
cdc25a.L	rasal1.L	smtn.S			atp1b1.S			cdc25a.L		smtn.S
septin9.L	ednra.S	idh3a.L			lig3.L			septin9.L		idh3a.L
trim8	c14orf37.L	kctd9.L			luc7l2.S			trim8		kctd9.L
akap13.L	Xelaev18022168m	atat1.S			rpl38.S			akap13.L		atat1.S
map4.L	atp8b3.L	rnf149.L			rpl10.L			map4.L		rnf149.L
ercc6l2.L	lsp1.L	hells.L			cdk9.L			ercc6l2.L		hells.L
fam109a.L	specc1l	disp1.L			esrp1.L			fam109a.L		disp1.L
ptpn23.L	xk81a1.S	tmem57.L			eif4a1.L			ptpn23.L		tmem57.L
pacs2.L	lct.1.L	fam104a.S			prmt1.L			pacs2.L		fam104a.S
pkn3.L	nxpe2p1	etv3l.S			ino80b.S			pkn3.L		etv3l.S
dlg3.S	kcnk1.S	ext1.L			nol6.L			dlg3.S		ext1.L
dgkh-like.S	arhgef3.2.L	gsap.L			taf12.S			dgkh-like.S		gsap.L
elk4.S	fcn2	zcchc14.S			nop16.L			elk4.S		zcchc14.S
mapkapk2.L	ckap4.S	chmp1a			slc25a5.L			mapkapk2.L		chmp1a
trappc4.S	clic3.L	mitd1.L			tjp2			trappc4.S		mitd1.L
dnajc9.L	ap1m2.L	med13l.S			rps13.S			dnajc9.L		med13l.S
c1galt1.S	LOC108713701	foxh1.S			gnb2l1			c1galt1.S		foxh1.S
abl2.L	LOC108716397	kiaa1958			nop10			abl2.L		kiaa1958
cdk5r2.S	slfn13.L	diablo.L			gprc5c.S			cdk5r2.S		diablo.L
iffo1.L	cdh1.S	dock4			slc35a2.L			iffo1.L		dock4
prpsap2.L	plxnb1.L	rsbn1l.L			poldip3.L			prpsap2.L		rsbn1l.L
vegfa.L	pou5f3.1.L	ago1.S			tmpo			vegfa.L		ago1.S
cdkn2d.L	pvrl3.S	cnksr2.L			LOC108701852			cdkn2d.L		cnksr2.L
xpo4.S	LOC108705899	casd1.L			rps25.S			xpo4.S		casd1.L
wdr20.L	gatm.S	slc30a5.S			jup.L			wdr20.L		slc30a5.S
camsap2	LOC108716734	ptpn21.S			pde3b			camsap2		ptpn21.S
satb1.L	st3gal1.L	ddhd1.L			elovl7.L			satb1.L		ddhd1.L
snrk.S	loc108718659.S	rpa2.S			rpl28.S			snrk.S		rpa2.S
fam89a.L	ablim1.S	aak1.S			smim19.L			fam89a.L		aak1.S
nipa2.S	LOC108708348	ei24.S			rpl18a.S			nipa2.S		ei24.S
usp34.S	amotl1.L	ndst2.L			sf3b6.S			usp34.S		ndst2.L
ccdc71l.L	lin28a.S	ikzf4.S			sem1			ccdc71l.L		ikzf4.S
slc35f5.L	rai14.L	myo1e.1.L			pcna.L			slc35f5.L		myo1e.1.L
cdc37l1.L	upk2.S	vldlr.S			ddx39			cdc37l1.L		vldlr.S
pak4	krt5.7.L	bcl6.L			rps28p9.L			pak4		bcl6.L
tanc2.L	lrig1.L	lgr4.L			rhbdd2.S			tanc2.L		lgr4.L
dlc1.S	kiaa1614.L	slc30a7.S			rps7.S			dlc1.S		slc30a7.S
fdxacb1.L	irak2.L	srprb.L			hras.L			fdxacb1.L		srprb.L
ip6k1.L	nr1i3.S	LOC108703747			trim25			ip6k1.L		LOC108703747
plch1	mars2	chmp1a.S			rgma.S			plch1		chmp1a.S
LOC108719634	znf608	ncoa7.L			rps28p9.S			LOC108719634		ncoa7.L
fam219b.L	fzd3.S	adh5.L			plrg1.S			fam219b.L		adh5.L
dnmt1.L	emp2.S	LOC108695571			hdgf.S			dnmt1.L		LOC108695571
plcl2.S	cenpv.L	hs3st1			smarce1.S			plcl2.S		hs3st1
plin2.S	gatm.L	zbtb6.S			hnrnpdl.S			plin2.S		zbtb6.S
cdadc1.S	nxpe3l.6.L	arhgap11a.2.L			arl1.L			cdadc1.S		arhgap11a.2.L
usp8.L	ahnak.S	tubg1.L			hif-1a			usp8.L		tubg1.L
bcl11b.S	LOC108708225	fam53a.L			npm1.L			bcl11b.S		fam53a.L
pacs2.S	mmp14.L	gpr63.L			snrnp70.L			pacs2.S		gpr63.L
rfx7.L	traf4.S	itga5.S			api5.L			rfx7.L		itga5.S
gpr22l.S	LOC494849	tbp.S			ywhae.L			gpr22l.S		tbp.S
LOC108718309	spred1.L	klhl17.L			nsa2.L			LOC108718309		klhl17.L
loc100491633.L	arl4c.S	pex11a.L			slc16a3.L			loc100491633.L		pex11a.L
MGC84185	rab25.L	spopl.S			sap18.L			MGC84185		spopl.S
slc4a1.L	fcgbp	dync1li2.L			rpl22.S			slc4a1.L		dync1li2.L
bri3.S	has-rs.S	tanc1-like.L			hnrnph3.L			bri3.S		tanc1-like.L
pik3cb.S	Xelaev18024078m	rassf3.S			rps18			pik3cb.S		rassf3.S
pdzd2.L	LOC108709568	rab11fip1.S			hnrnpab.L			pdzd2.L		rab11fip1.S
tbc1d4.S	ank3	LOC108708627			usp5.S			tbc1d4.S		LOC108708627
piezo1.S	LOC108701422	trps1.L			apex1.S			piezo1.S		trps1.L
bbs9.L	lrrc56.L	casp9.S			brix1.S			bbs9.L		casp9.S
bcar3.S	fgfr2.S	loc100493164.L			dnajc19.L			bcar3.S		loc100493164.L
Xelaev18025328m	ccnb3.S	wdr6.L			ftmt.S			Xelaev18025328m		wdr6.L
slc35e3.S	znf185.S	stc1.L			ccdc12.L			slc35e3.S		stc1.L
vmac.L	MGC68910	ccnb1.S			tnpo3.S			vmac.L		ccnb1.S
prex2	s1pr5.L	ppargc1b.L						prex2		ppargc1b.L
LOC108709443	cyp1a1.L	dnajb9.S						LOC108709443		dnajb9.S
dsel.L	arhgef3.2.S	tmem64.L						dsel.L		tmem64.L
usp15.L	LOC108715890	arhgef17.L						usp15.L		arhgef17.L
alg1.L	mid1ip1.S	tpst2.L						alg1.L		tpst2.L
LOC108719532	prph.L	simc1.L						LOC108719532		simc1.L
stxbp6.L	elmo1.L	loc100145507.S						stxbp6.L		loc100145507.S
arhgap11a.2.S	fsbp	LOC108714686						arhgap11a.2.S		LOC108714686
ppargc1a.L	ctsz.S	r3hdm4.L						ppargc1a.L		r3hdm4.L
acox2.L	LOC108719253	zar1l.S						acox2.L		zar1l.S
kdm5b.S	xbp1.S	tmem57.S						kdm5b.S		tmem57.S
polr3g.L	LOC108696320	Xelaev18030392m						polr3g.L		Xelaev18030392m
ell.L	tead4.S	fam57b.S						ell.L		fam57b.S
spry1.S	loc100497729.L	slc8b1.S						spry1.S		slc8b1.S
rab5d.L	st3gal1.S	pak7.L						rab5d.L		pak7.L
dap.L	tuba1cl.2.S	ppm1h.L						dap.L		ppm1h.L
tlcd2.S	golm1.L	abhd13.S						tlcd2.S		abhd13.S
lamp2.L	muc5ac	tmem181.L						lamp2.L		tmem181.L
baz1a.S	LOC108700767	mllt6.S						baz1a.S		mllt6.S
nfkb2.L	dgka.L	dock9						nfkb2.L		dock9
hs6st3	cerk	rsbn1l.S						hs6st3		rsbn1l.S
Xelaev18009472m	loc108703073.S	tpgs1.L						Xelaev18009472m		tpgs1.L
irf2.L	Xelaev18004347m	rif1.S						irf2.L		rif1.S
mtmr8	top2b.L	rin3.L						mtmr8		rin3.L
ccdc125.S	st6galnac2.S	sun1.S						ccdc125.S		sun1.S
wdr20.S	cnn1.L	nhsl1						wdr20.S		nhsl1
adcy6.S	znf282	klhl13.L						adcy6.S		klhl13.L
kank1.S	gli1.S	ccnb1.L						kank1.S		ccnb1.L
gtf3c2.L	lmod1.S	socs6.S						gtf3c2.L		socs6.S
eif2ak3.S	stard10.L	slc25a37.L						eif2ak3.S		slc25a37.L
tmem171.L	caprin2.S	aldh18a1.L						tmem171.L		aldh18a1.L
klf12.L	fhl3.L	optn.L						klf12.L		optn.L
gemin5.L	sds.L	cables1.L						gemin5.L		cables1.L
mtfmt.L	bspry.L	aco2.L						mtfmt.L		aco2.L
rnf185.S	zfp36.L	c8orf88						rnf185.S		c8orf88
ralgps1.S	znf268.L	rassf10.S						ralgps1.S		rassf10.S
fbxo33.L	Xelaev18038969m	kctd3.L						fbxo33.L		kctd3.L
rab4b.S	pvrl1-like.2.L	plxnb3.S						rab4b.S		plxnb3.S
adamtsl1	rbms2.S	mpp5.S						adamtsl1		mpp5.S
plxnb3	LOC108695829	arhgap20.L						plxnb3		arhgap20.L
pias4.S	fmc1.L	pxylp1.L						pias4.S		pxylp1.L
prkch.L	prdm1.L	fbxo43.L						prkch.L		fbxo43.L
rpa1.L	emp2.L	pif1.L						rpa1.L		pif1.L
efna5.L	upk3b.L	e2f1.S						efna5.L		e2f1.S
zfyve1	xk81a1.L	rnf149.S						zfyve1		rnf149.S
klf12.S	march8.L	bmp2.S						klf12.S		bmp2.S
gpr75.S	sncb.L	ppp1r3b.S						gpr75.S		ppp1r3b.S
rab5d.S	LOC108710853	tanc1-like.S						rab5d.S		tanc1-like.S
tlcd2.L	muc5b	ptpn3.S						tlcd2.L		ptpn3.S
lrmp.L	LOC108701168	MGC131307						lrmp.L		MGC131307
LOC108704278	slc6a16.L	hlf.S						LOC108704278		hlf.S
fam13a.S	Xelaev18001991m	styx.L						fam13a.S		styx.L
arhgap42.S	LOC108719518	them6.L						arhgap42.S		them6.L
dscr3.L	rpe65.S	cyld.L						dscr3.L		cyld.L
rab4b.L	slc45a3.L	loc100158305.L						rab4b.L		loc100158305.L
nr3c2.S	htra1.S	plbd2.L						nr3c2.S		plbd2.L
LOC108718785	cpm.L	nhlrc3.S						LOC108718785		nhlrc3.S
fosb.S	rbl1.S	fam8a1.L						fosb.S		fam8a1.L
lpcat2.S	kcnk5	dand5.L						lpcat2.S		dand5.L
nr3c2.L	LOC108715137	dnajb9.L						nr3c2.L		dnajb9.L
pik3cb.L	has1.S	zfp36l2.2.L						pik3cb.L		zfp36l2.2.L
zfpm1	slc22a4.L	znrf1.S						zfpm1		znrf1.S
dgkh	erbb3.L	pcnt.L						dgkh		pcnt.L
lpar6.S	arg1.L	nlrx1.L						lpar6.S		nlrx1.L
adcy6.L	LOC108718254	helb.L						adcy6.L		helb.L
jade1.S	tiparp.L	siah2.L						jade1.S		siah2.L
aco2.S	slc2a2.L	ssx2ip.L						aco2.S		ssx2ip.L
h2afj.S	uqcrq.S	fbxo30.L						h2afj.S		fbxo30.L
atf6b.L	tmem163.S	fdft1.S						atf6b.L		fdft1.S
zbtb39.S	st6galnac2.L	ptpn21.L						zbtb39.S		ptpn21.L
plekha3.L	napb	sertad2.L						plekha3.L		sertad2.L
map4.S	Xelaev18008693m	tspoap1.L						map4.S		tspoap1.L
tvp23a.S	c2cd2.S	txndc9.L						tvp23a.S		txndc9.L
dync1li2.S	capns1.L	LOC108699404						dync1li2.S		LOC108699404
akap11.L	Xelaev18003954m	vldlr.L						akap11.L		vldlr.L
lrriq1.L	mboat1.L	plcl2.L						lrriq1.L		plcl2.L
slc25a37.S	MGC80567	foxi2.L						slc25a37.S		foxi2.L
otud4.S	cdk1.S	hs3st1.S						otud4.S		hs3st1.S
loc733728.L	vangl1.L	parp15						loc733728.L		parp15
tmem117.S	LOC108715368	ssx2ip.S						tmem117.S		ssx2ip.S
haus4.L	ccnb3.L	adrb3.L						haus4.L		adrb3.L
foxd4l1.1.S	uts2r	mob3c.S						foxd4l1.1.S		mob3c.S
mb21d2.L	LOC108703380	LOC108718425						mb21d2.L		LOC108718425
tshz3.S	LOC108708517	tpcn2.L						tshz3.S		tpcn2.L
pnhd.S	fam198b.L	limd2.S						pnhd.S		limd2.S
uhrf2.L	1700037h04rik	map3k2.L						uhrf2.L		map3k2.L
txnl4b.S	zmiz2.S	btg4.S						txnl4b.S		btg4.S
tmem19.L	upk1b	hprt1.L						tmem19.L		hprt1.L
apex2.L	adap1.L	cpeb3.S						apex2.L		cpeb3.S
fam63b.L	LOC108695521	wdr60.L						fam63b.L		wdr60.L
ccdc69.S	gprc5c.L	camsap1.L						ccdc69.S		camsap1.L
rdh13.L	LOC108698063	cbx4.S						rdh13.L		cbx4.S
pgam1.L	Xelaev18003895m	tnfrsf19.S						pgam1.L		tnfrsf19.S
ccna1.S	plekhn1.L	ago1.L						ccna1.S		ago1.L
tmem116.L	znf750.S	kif13a						tmem116.L		kif13a
rspry1.L	nynrin	prr14l.L						rspry1.L		prr14l.L
abo.2.L	pkn1.L	tbp.L						abo.2.L		tbp.L
slc39a9-like.1.S	post.L	pou5f3.3.S						slc39a9-like.1.S		pou5f3.3.S
btg3.S	fsbp-like.L	LOC108702912						btg3.S		LOC108702912
foxi2.S	tmem127.S	c1orf116.L						foxi2.S		c1orf116.L
admp.L	nudt22.L	zfp36l2.1.S						admp.L		zfp36l2.1.S
foxd4l1.1.L	cdca3.L	ikzf2.L						foxd4l1.1.L		ikzf2.L
egr1.L	cnn1.S	LOC108717918						egr1.L		LOC108717918
ccnb5.L	krt.S	ythdc2.L						ccnb5.L		ythdc2.L
gata2.L	mplkip	mylip.S								mylip.S
dlc.L	Xelaev18017186m	amot.L								amot.L
szl.L	fzd2.S	cyld.S								cyld.S
msx1.S	cldn4.L	znf81.L								znf81.L
dbn1	znf740.L	fbxw9.S								fbxw9.S
szl	LOC108699910	leprot.S								leprot.S
igfbp2	amotl2.S	pou5f3.3.L								pou5f3.3.L
zc3h12c.S	psmg3.L	kctd9.S								kctd9.S
dll1.L	sf3b5.S	znrf1.L								znrf1.L
pax3.L	ag1.L	fbxo43.S								fbxo43.S
fucolectin.S	LOC108696785	cpeb1.S								cpeb1.S
cfh.L	creb1.S	akip1								akip1
dock10.S	Xelaev18024458m	trim2.L								trim2.L
lrp2.L	LOC108707322	btg5.1.L								btg5.1.L
gli2.S	hes3.1.L	kiaa0922.S								kiaa0922.S
pkdcc.1.S	lrwd1.L	admp.S								admp.S
nuak1.L	cmtm8.L	MGC68639								MGC68639
ventx1.1.L	post3.S	aktip.S								aktip.S
rgs2.L	post5.S	mlh1.S								mlh1.S
nptx2.S	arg2.S	ccna1.L								ccna1.L
efnb3.L	lsm4.L	rspry1.S								rspry1.S
axl.S	midn.L	btg4.L								btg4.L
dll1.S	itga3.L	LOC108705579								LOC108705579
Xelaev18022564m	znf462.S	cat.2.L								cat.2.L
arhgap6	rbmx.S	tmem131l.L								tmem131l.L
msx2.L	rassf6.S	cpeb1.L								cpeb1.L
foxi1.L	tfap2a.L	cdca7								cdca7
gata3.L	nectin4	card19								card19
foxi4.1.L	grhl3.S	gata2.S
tph1.S	abcb1	col4a5.S
adcy4.S	hal.1.L	sspo.L
ventx3.2.L	prss36.L	scnn1a.S
foxi4.2.L	zfp36.S	dlx5.L
fam167a.L	b4galt5.S	g0s2.L
chrna2.S	fbxo5.L	ror2.L
fam167a.S	trpv6	LOC108715896
pde7b	esco2.S	LOC100496293.L
sox18.S	pgbd4	pkdcc.1.L
LOC100496797.L	rassf7.L	capn8.S
smad7.S	arhgef2.L	ventx1.2.L
vcan.L	LOC108701134	runx1.L
onecut2.L	LOC108701666	clca3.L
hesx1.L	lrp10.S	foxi4.1.S
pdlim4.L	ckap5.L	figf.L
p2ry2.S	znf750.L	egfl6.L
ventx1.1.S	frmd4b.S	sema6a.S
sema6a.L	LOC108704423	kremen2.L
cdc14a.S	LOC108696061	clcnkb
gm39120	Xelaev18022009m	slc30a8.L
Xelaev18027269m	cdk1.L	wfdc2.L
meis2.S	LOC108715416	c3.L
ltk	a2m.S	LOC108716735
aifm3-like.L	rbm5.L	elavl3
LOC108698800	hdgf.L	wasf3
Xelaev18003060m	pygm.L	itgb8.L
pcdh18.L	fbp1.L	map3k14.S
sst.2	cbx1.S	crb2.L
LOC108712518	tmem79.S	slco5a1.S
olfm4.L	b3gnt2.S	fam212a.S
slc9a3r2.L	eef1a1.L	afap1l2.L
rflcii.L	zc3h10.L	bambi.L
dazl.L	yeats4.L	scnn1a.L
insm1.S	Xelaev18038498m	MGC52622
irx2.S	rbm45.L	col8a1.L
lrrn1.S	pim1.L	sds.S
stard13.S	LOC108703754	tll1.S
rab11fip4	fgd4.S	ptger4.S
sox8.L	upk1b.L	gprc5b.L
slc7a11	zfp36l1.S	atp1b2
ventx2.1.L	akap2.L	elavl3.L
ventx2.2.L	hnrnpa1.S	myo5b.L
kcp.L	rab11fip4l.L	map3k19.L
unc93a.L	sh2d3c.L	ptk2b.S
guca1a.S	zc3h10.S	chst1.S
sall3.S	rnd1.L	shroom3.L
MGC76328.L	nlrc4.L	azin2.S
sgk1.S	post10.L	id4.S
rgmb.S	sapcd2	LOC100487499.S
znf608.S	dlx6.S	fblim1.L
LOC108710705	srsf2.L	ccn1l.S
tbkbp1.S	nrarp.S	fgd1.S
foxi4.2.S	upk1b.S	myt1.S
dnmbp.L	LOC108698396	fam212a.L
dlx2.S	rnf225	scube2.S
nav2.L	hmgn1.S	trpm8b.L
atp1a3.L	dgkd-like.L	cfb.L
tbc1d24.2.S	LOC108717895	hsp90aa1.1.L
tex264.S	plekhg3	myt1.L
spsb3	LOC108702825	LOC108704672
slc35d2	sfpq.L	LOC108699553
lfng.L	cdknx.L	pygm.S
was.L	stx19.S	tmprss9.L
map3k13.L	zhx1.S	Xelaev18043700m
runx1	slc35a2.S	trim67.S
smad7.L	LOC108698564	arhgef19.L
cebpd.S	rbmx.L	col4a5.L
dio3.L	znf653.L	Xelaev18000128m
Xelaev18038622m	zfp36l1.L	myc.L
zswim4.S	scaf4.L	lmo4.2.S
ltbr	tat.S	tmem265.L
ggt1.L	efna4.L	rreb1.L
itga6.L	emg1.L	Xelaev18013398m
ventx1.2.S	rhob.S	kalrn.L
Xelaev18017221m	tmem79.L	cyp27a1.L
hdac11	tspan13.L	il16.L
LOC108719506	cks1b.L	klf10.S
galnt7.S	rdh10.L	c9.L
fabp3.S	hes3.1.S	celsr1
cfap206.L	isg20l2.L	cdx2.L
kiaa1324.S	trpv2.L	sox18.L
ugcg.S	LOC108709393	arl8a.S
sox9.L	pxmp4.L	pkp3.S
klf9.L	gs17.L	sacs
id2.L	Xelaev18001896m	slc25a29.L
Xelaev18034047m	mpzl1.L	xepsin.L
MGC82975	plxnb1.S	arhgap33.L
txnip.S	tpd52l2.S	LOC108704223
LOC108702458	tuba4b.S	robo3.S
fgd1.L	LOC108709581	sulf1.L
vgll4l.L	Xetrov90029311m.S	sbno2.L
hes4.L	utp15.S	LOC108706318
rasd1.S	bmp7.2.L	proser1.S
ranbp3l.L	top2a.L	bambi.S
msi1.S	hnrnpa1	fam83c.S
myo9a	tcf7l1.S	gfpt1.L
abca1.L	Xelaev18024066m	txnip.L
mafb.L	setd5	tll1-like.1.L
mcf2l	rbm47.L	ccdc68.L
abca1.S	cenpc.L	apeh.L
fgf8.S	prpf39	plcd3.L
sp6.L	map2k6.L	sgk1.L
bbip1.S	metrnl.L	cyp27a1
sptbn5.L	Xelaev18003558m	atp12a
kit.L	Xelaev18001443m	mdk.S
Xelaev18011097m	aurkb.L	plekhs1
loc100487575.L	psmg1.L	Xelaev18012294m
pcdh7.L	prpf39.1.S	alpl.L
fosl2.S	c1orf198	arhgef3.1.S
cd99l2.S	rfng.L	lgals3.S
cnfn.1.L	ddx28.L	hnrnpr.L
tnip2.S	rnf222.S	slc7a8.S
arl4a.S	ube2n.S	LOC108715348
tox3.L	Xelaev18042112m	pcdh19
LOC108711841	nsep1	evpl.L
ventx2.1.S	cirbp.S	map3k1.S
rhou.L	cirbp.L	LOC100495010.S
s100a2	xrcc1	dlx5.S
LOC108698352	rnf135.L	creb3l4.S
acod1	tsc22d1.L	arrdc3.L
MGC82544	prc1.L	gprc5cl1.L
lypd2.L	rarg.S	dennd2c.L
slc2a1.L	nadk2.S	mst1.L
itprip.S	gmps.L	socs3-like.1.L
timp3.L	LOC100505446	pdk4.L
cxcl10.L	b4galt3.L	klf10.L
fdps.L	LOC108700281	sptbn4
efna1.L	atp1b3.L	rhebl1.L
klf5.S	hmgb3.L	mxi1.L
vasn.S	slc17a9.L	crocc.L
LOC108698461	slc7a4.L	Xelaev18003957m
foxj1.S	midn.S	pdgfa.L
LOC108698354	utp15.L	notch1.L
pcdha13.L	chd2.L	prkx.L
cdk5r1.L	cdca4.S	ifnlr1
notch1.S	rpl23.S	stat3.2.L
entpd2.S	rfx2.L	fzd2
slc25a34.L	chst2.L	kiaa0232.S
irg1.L	rbm12b.L	dhx58.L
birc2.S	hsp70.L	lin28a.L
efnb2.L	xpnpep1.L	fam193a.L
vim.L	slx4.L	tubb2b.L
prnp.S	plk4.L	lsp1.S
Xelaev18006061m	wdr83os.L	LOC108706094
sbno2.S	myef2.L	grhl3.L
lsm14b.L	gpatch8.S	LOC108715136
stx8.L	slc25a17.L	pcbp2.S
admp2.L	mcm6.2.S	ervfrd-1
acod1l.L	sh3bp4.S	LOC108710017
erbb3.S	btbd10.S	trarg1.L
rnf223.L	rpl34.S	rbms2.L
efnb2.S	selk.S	rreb1.S
mlec.L	rfx2.S	tubb4b.L
hist1h2aj.L	nipal4.S	zswim5
tgif2.L	sox15.L	ccnd1.L
arnt.S	chd3	creb3l2.L
Xelaev18001619m	prmt1.S	fth1.S
sh3bp4.L	hmgn1.L	ralgds.S
gadd45a.L	hmgb2.S	scube2.L
vwa5a.L	leprotl1.L	mig30.L
tfcp2l1.L	MGC81970	gpr143.L
MGC81482	cpt1a.L	ras-dva1.L
cass4.L	hnrnpdl.L	tuba3c.S
abcb5	luc7l3.S	kitlg.L
rbm14.L	upk3a.L	hdac7.L
btg1.L	MGC52578	id3.S
gadd45g.L	wdr12.L	kcnk5.S
zfhx3.L	tm9sf3.S	gfpt1.S
gfod1.S	hnrnpu.S	LOC108713945
prelid1.S	atf4.L	Xelaev18009838m
litaf.L	ccnt2.L	alcam.S
timp3.S	grx5	slc7a5.S
gsk3b.L	anp32c.S	itpka
fth1a	etaa1.S	LOC100490918.L
csrnp1.L	rps7	id3.L
cltc.L	hnrnpk.L	LOC108695513
LOC108696887	bola2.L	apoc1-like.L
fgd4.L	LOC108712538	mypop.S
socs3-like.1.S	il17rd.L	LOC108706543
ctps1.L	hmgn3.S	cass4.S
sh3bp5l.L	hnrnpa2b1.L	arhgap39
ago2.L	khdrbs1.S	serpinh1.S
fam110c.L	rpl9.L	otud1.L
hist2h2ab.S	sptan1.L	rhou
lamc1.S	erbb2.S	zswim5.S
grpel2.L	rps9	hexim1.S
cox7c.S	rabgap1l.S	znf451
LOC108710532	mknk2.S	gas2l1.L
rps9.L	ybx1.S	prss8
fosl2.L	nfkbia.L	nrarp
loc108648340.L	bcorl1.S	ier5l.L
actb.S	oxr1.L	LOC100127323
ptma.S	kiaa0101.L	rap2b.L
cpne3.L	myef2.S	ptch1.L
vezf1.S	mcrs1.S	eif4a2.L
Xetrov90029963m.L	rps6.L	top2b.S
wee1.S	hnrnpa2b1.S	LOC108715172
cbx5.L	h2afz.L	hspbp1.L
svbp.S	uqcr11	tsc22d3.L
rps3a.L	rps23.L	smad4.1.L
dyrk3.L	h3-3b	prickle2.L
pbx1.L	rbm4b.L	tceb3.S
unkl.L	gas2l1.S	arrdc3.S
pou5f3.2.S	nipal2.L	lrrc75b
ahnak.L	LOC108698339	ist1
gla.S	rps3.S	esr-5.L
ssfa2.L	atp1b1.S	hhip.L
noc4l.S	lig3.L	hpgd.L
capzb.L	luc7l2.S	fgfr2.L
wdr43.L	rpl38.S	rbm12.L
slc2a1.S	rpl10.L	melk.L
smg1.L	cdk9.L	post7p.L
dzip1.L	esrp1.L	dedd2.L
tubb.L	eif4a1.L	ptma.L
irx2.L	prmt1.L	zmcm3.L
pin4.L	ino80b.S	ralb
rpl17.L	nol6.L	e2f7.L
kdm2a.S	taf12.S	khdc4
faxc.L	nop16.L	lrig2.L
calr.L	slc25a5.L	srsf7.L
tmem111.L	tjp2	plk2.L
pmel.S	rps13.S	loxl1.L
atp1a1.L	gnb2l1	atp6a1
hp1bp3.L	nop10	cfap52.L
LOC108695506	gprc5c.S	rbl1.L
anxa4.L	slc35a2.L	alcam.L
hnrnpa0.L	poldip3.L	xicl
srrt.L	tmpo	lrp10.L
sec14l1.L	LOC108701852	phldb3.S
luc7l2	rps25.S	pabpc4.L
rps19.S	jup.L	actb.L
mdk.L	pde3b	e2f8.L
mapre1.S	elovl7.L	eef1a1o.S
mzt1.S	rpl28.S	isg20l2.S
arpc5l.L	smim19.L	pars2.L
spata13.S	rpl18a.S	hexim1.L
rplp2.L	sf3b6.S	egln3.L
snrnp200.S	sem1	cdc25b.L
ppp1cb.L	pcna.L	march7.S
rpf1.L	ddx39	slc7a3.L
LOC108718087	rps28p9.L	mcm6.2.L
loc100494818.L	rhbdd2.S	pcf11.S
sec61g.L	rps7.S	brd2.S
rps20.S	hras.L	sertad1.S
rps5.L	trim25	e2f3.L
loc100135138.S	rgma.S	prom1.L
sbno1.L	rps28p9.S	asb7.L
sptan1.S	plrg1.S	herpud1.L
sec61a1.S	hdgf.S	loc728026.L
rps5.S	smarce1.S	zfand5.L
otud6b.L	hnrnpdl.S	efna1.S
mtmr12.L	arl1.L	hspg2.L
LOC108695696	hif-1a	mxi1.S
xvent-2b	npm1.L	nradd.L
rps8.S	snrnp70.L	herpud1.S
u2af1.S	api5.L	unc50.S
rpl7a.L	ywhae.L	pou5f3.2.L
sumo2.L	nsa2.L	akap2.S
rpl15.L	slc16a3.L	hspa8.L
spint2.L	sap18.L	atf4.S
rpl10a.S	rpl22.S	znf740.S
anxa7.L	hnrnph3.L	kirrel2.L
vapb.L	rps18	e2f7.S
prpf8.S	hnrnpab.L	mlec.S
fam32a.L	usp5.S	phldb3.L
cpsf1	apex1.S	ppp1r8.L
zcchc9.L	brix1.S	cables2.L
krt8.S	dnajc19.L	ppp1r10.L
sf3b2.S	ftmt.S	map3k1.L
dhx29.L	ccdc12.L	hspa8.S
snrpd1.L	tnpo3.S	myl9.L
gatd3b		srsf7.S
fxyd3		tra2a.L
hsp90ab1.S		dido1.L
gldc.S		znf101
txnrd3.L		rpl26.S
ppig.L		sppl3.L
ncapg.L		znf592.L
rpl23a.L		dynll1.L
gltscr2.L		rps2.L
glul.L		rps21.S
glul.S		tra2a.S
odc1.L		unknown.S
rpl13a.S		fbxl20.S
hnrnpll		ints6l
wbp11.S		cdc34.S
tuba1c.L		aim1.S
arf4		rpl26.L
smarcc1.S		slc7a5.L
eif4g2.L		plekhg3.L
ran.S		rps4
naa20.S		prdm15.S
pmpca.S		parp1.L
dhx9.L		LOC108708564
ddx47.L		rpl7.L
ppia.L		mcl1.L
ahcy.L		hmgn2.L
rpl18.S		MGC83421
pdcd6ip.L		rabgap1l.L
aplp2.S		ubc.L
fam168a.L		LOC108709832
smarcd2.L		gm20188
ndrg2.L		hmg-17
dpp3.S		rps2
snrpb.L		rpl37.S
psma7.L		rpl31.L
med6.L		awat1.L
serf2		dgat1.L
rpl18.L		rps12.L
eif3m.S		ctps1.S
hnrnpab.S		mkrn2.L
uba1.S		rpl7a.S
sqstm1.L		srsf2.S
rbm8a.L		rap2b.S
u2af1.L		MGC81028
smarcc1.L		upk1a.L
spint2.S		rps27a.S
psmd13.S		rpl36a.S
ddx21.S		ubb.L
rbbp7.L		eif5a.L
snrpd2.L		gtpbp4.L
pbrm1.L		kbtbd7.L
bcas2.L		psmd1.S
sf3a1.L		rpl17.S
wdr74.L		hnrnpl.L
rnf10.S		msl1.S
gar1.S		ilf2.L
nat10.L		rpl37a.L
mta2.L		cwc25.L
dnaja2.L		rpl36.S
ncoa5.S		hdlbp.L
znf638.L		tpt1.L
rpia.L		hist2h3d.L
eif3g.L		psmc5.L
eif2s3.S		supt5h.S
erh.L		hmgn3.L
znf605.S		fkbp1a.S
hnrnpul2.L		elob
las1l.L		eif1b
carm1.L		h3f3c.L
MGC80893		MGC84691
snrpc.S		u2af2.S
mfap1.L		smarce1.L
rnps1.S		h3-5.L
f11r.L		dcaf7.S
LOC108709949
eif3d.S
fxr1.S
ddx46.L
ddx39a.S
rnf10.L
sec23b.S
znf207.S
eif3i.L
ewsr1.L
gtf2f1.L
thrap3.L

## Sheet: St10.5-11
List of Genes from Venn Diagrams of Genes Temporally Differentially Expressed in mesoderm and epidermal lineages corresponding with figure 7C
Total				Increase				Decrease
Epi Only	Meso Only	Overlap		Epi Only	Meso Only	Overlap		Epi Only	Meso Only	Overlap
mlxip.L	msgn1.L	bdp1.S		gata4.S	msgn1.L	dlx2.S		mlxip.L	cask.L	bdp1.S
itsn1.L	apobec2.L	ralb.L		cdx4.L	apobec2.L	onecut1.2.S		itsn1.L	zswim1.S	ralb.L
homez.L	hoxd1.S	igf2r.L		esrrg.L	hoxd1.S	mcidas.L		homez.L	ppfia1.L	igf2r.L
scamp1.S	t.L	zfyve28-like.1.S		tbx3.S	t.L	pnck.S		scamp1.S	flna	zfyve28-like.1.S
gpt2.S	frzb.S	bptf.L		cdx4.S	frzb.S	npnt.S		gpt2.S	ints12.L	bptf.L
per3.S	hes5_X2.S	lrp1.L		celf3.S	hes5_X2.S	evx1.L		per3.S	ecsit.S	lrp1.L
pxn.L	pnhd.S	ubr5.L		tcn2.S	pnhd.S	id4.S		pxn.L	mfsd5.S	ubr5.L
pag1.L	pcdh8.2.L	LOC108706563		nppb.S	pcdh8.2.L	msx2.L		pag1.L	snx17	LOC108706563
atrip.S	kcnk6.L	tcf19.L		nptx2.S	kcnk6.L	lmo4.2.S		atrip.S	golim4.S	tcf19.L
smarca5.S	hes5_X1.L	nfxl1.L		gata3.L	hes5_X1.L	LOC100486385.L		smarca5.S	uap1.S	nfxl1.L
ccnyl1.S	val.L	plxnb2.L		fkbp9.L	val.L	aim1l.L		ccnyl1.S	ubr2.L	plxnb2.L
jmjd1c.L	wnt8a.S	MGC115657		gata3.S	wnt8a.S	lrrn1.L		jmjd1c.L	pcyox1.L	MGC115657
dpf2.L	myom3.L	plxnb2.S		phospho1.S	myom3.L	mfsd2a.L		dpf2.L	rce1.S	plxnb2.S
rnf13.S	wnt8a.L	tnrc6b.L		tbx2.L	wnt8a.L	rgs2.L		rnf13.S	znf182	tnrc6b.L
daam1.L	bmp7.1.S	slc20a2.L		LOC108699846	bmp7.1.S	msx2.S		daam1.L	LOC108695585	slc20a2.L
fbxl19.L	tbx20.L	tpbg.L		mespa.S	tbx20.L	ccn1l.S		fbxl19.L	pcdh1.S	crtc3.S
abhd16a.L	slc5a8.L	crtc3.S		LOC108714877	slc5a8.L	capn8.S		abhd16a.L	spty2d1.S	dcp1a
ubtd2.L	t2.S	dcp1a		LOC108716948	t2.S	crabp2.S		ubtd2.L	mos.L	prrg1.L
aaas.L	gata6.L	prrg1.L		ccndx.S	gata6.L	pygm.S		aaas.L	pdcd6.L	magi1.L
mfap1.S	lamb3.S	magi1.L		socs4.S	lamb3.S	sspo.L		mfap1.S	LOC108719533	kdm5c.S
sox3.L	rbm20.S	kdm5c.S		plaur	rbm20.S	vash2.S		sox3.L	map4k4-like.L	pik3ca.S
sp5l.L	prrt3-like.L	pik3ca.S		LOC108698139	prrt3-like.L	dhcr7.L		sp5l.L	brd8.S	usp22 a
arhgap35.S	lamb1.S	usp22 a		tbx3.L	lamb1.S	sh3d21.L		arhgap35.S	znf684.S	pex12.L
dctpp1.L	LOC398451	pex12.L		gcm1.L	LOC398451	slc9a3r2.L		dctpp1.L	ctdsp1	ptpra.S
abcd1.L	spry4.L	ptpra.S		Xelaev18043506m	spry4.L	lox.S		abcd1.L	spice1.L	rassf3.S
yae1d1.L	hoxd1.L	rassf3.S		foxn4.L	hoxd1.L	Xelaev18038969m		yae1d1.L	anapc13.1.L	zcchc11.S
smagp.S	sebox.L	zcchc11.S		adora2a.S	sebox.L	tll1-like.1.L		smagp.S	MGC115291	LOC108719517
trappc8.L	osr2.L	LOC108719517		smad9.S	osr2.L	ubald2.L		trappc8.L	stub1.S	luzp1.S
slc39a9.L	foxc1.S	luzp1.S		gjc2.L	foxc1.S	myc.L		slc39a9.L	pard3.L	slc15a4.S
tgs1.L	irx3.L	slc15a4.S		Xelaev18020076m	irx3.L	msi1.S		tgs1.L	mex3a.L	MGC85180
lamp1.L	gnaz.S	MGC85180		muc1.L	gnaz.S	msx1.L		lamp1.L	cdc20.L	wdr37.L
akap17a.L	fgf16	wdr37.L		pdgfra.L	fgf16	kiaa1614.L		akap17a.L	tor1b.S	dgke.S
cdt1.L	hes5.9.S	dgke.S		col17a1.L	hes5.9.S	gprc5b.L		cdt1.L	tpcn1.L	gmnn.S
dnajc1.S	capn8.1.S	gmnn.S		ulk1.S	capn8.1.S	clcnkb		dnajc1.S	optn.S	herc1.L
neo1.L	slc7a7.S	herc1.L		loc108705532.L	slc7a7.S	lrrn1.S		neo1.L	coq10a.L	kmt2b
gpr155.S	Xelaev18039917m	kmt2b		c3ar1.L	Xelaev18039917m	cdx2.L		gpr155.S	rhobtb2	LOC108704260
acot11	fam3d.S	LOC108704260		gmnc.L	fam3d.S	s100a2		acot11	gcnt3.S	spopl.S
pold2.L	kcnk6.S	spopl.S		tmem200c.S	kcnk6.S	post7p.L		pold2.L	gls.L	tprn
taf9b.L	map3k12.S	tprn		sox17b.1.S	map3k12.S	mars2		taf9b.L	tmem230.L	pik3r2.S
tbc1d12.L	spry4.S	pik3r2.S		nanos3.S	spry4.S	LOC100495010.S		tbc1d12.L	pid1.L	ccdc88a
tubgcp4.S	pnhd.L	ccdc88a		lmo4.2.L	pnhd.L	egln3.L		tubgcp4.S	LOC108695561	zic2.S
pprc1.L	hes9.1.S	zic2.S		rassf10.L	hes9.1.S	post.L		pprc1.L	shf.L	rad51d.L
l2hgdh.L	fucolectin.S	rad51d.L		sesn1.S	fucolectin.S	arrdc3.L		l2hgdh.L	parpbp.S	rapgef6.S
evi5.S	LOC108704696	rapgef6.S		ventx3.2.S	LOC108704696	post10.L		evi5.S	tmem39b.L	cebpg.L
tsc1.L	tll1.S	cebpg.L		samd12	tll1.S	ccdc173.L		tsc1.L	loc100158433.L	slc25a36.S
wdfy3	dpysl4	slc25a36.S		tmem213.L	dpysl4	blvra.L		wdfy3	snx13.S	LOC108708787
ipo8	bmp7.1.L	LOC108708787		tbx2.S	bmp7.1.L	bcor.L		ipo8	cry-dash.L	hells.L
atxn7l3.L	umod.2.L	hells.L		fermt1.S	umod.2.L	tuba3c.S		atxn7l3.L	efcab14.L	klhdc10
plin3.S	ripply3.L	klhdc10		lancl3.S	ripply3.L	gfpt1.S		plin3.S	picalm.1.S	gab2.L
afg3l2	crabp2.L	gab2.L		ptpn14.S	crabp2.L	hspg2.L		afg3l2	madd.S	ubtd2.S
tctn1.L	rab3d.L	ubtd2.S		foxi1.L	rab3d.L	naalad2.S		tctn1.L	git2.L	xpo6.S
nsmaf.L	nrp2.S	xpo6.S		cdkn1a.L	nrp2.S	dynll1.L		nsmaf.L	hells.S	tmem51.L
appl2.L	bmper.L	tmem51.L		ubp1.L	bmper.L	klf11.S		appl2.L	slc35c1.S	bfar.L
cog3.L	antxr2.S	bfar.L		ulk1.L	antxr2.S	tubb4b.L		cog3.L	abr.S	capn15.L
dcaf5.L	itga6.S	capn15.L		pcdh9.L	itga6.S	prpsap1.S		dcaf5.L	alg12.L	usp34.L
prkcsh.S	prss23.S	usp34.L		myb.L	prss23.S	Xelaev18009838m		prkcsh.S	zmynd19.L	mtmr10.L
kidins220.L	tp73.L	mtmr10.L		ankrd65.L	tp73.L	eif4a2.L		kidins220.L	dgkq.L	zfp661
dcun1d3.S	hes9-1.L	zfp661		ccng1.L	hes9-1.L	bcorl1.S		dcun1d3.S	pign.S	fam110c.S
usp32.S	vill.S	fam110c.S		slc25a22.L	vill.S	zfand5.S		usp32.S	smn2.S	cbwd1.1.L
lysmd4.L	vtcn1.L	cbwd1.1.L		tuft1.L	vtcn1.L	top2b.S		lysmd4.L	c2orf49.S	wwp1.S
grinl1a.L	efcc1.S	wwp1.S		c5.2.L	efcc1.S	dynll1.S		grinl1a.L	snx7.L	aebp2.S
gpr155.L	gdf3.S	aebp2.S		flrt3.S	gdf3.S	atp1b1.S		gpr155.L	lin9.L	dapk1.L
tubgcp5	myod1.S	dapk1.L		dlx2.L	myod1.S	Xelaev18012294m		tubgcp5	dgkz	taf4b.S
ppip5k2.L	theg-like.S	taf4b.S		rbm24.L	theg-like.S	zfand5.L		ppip5k2.L	tubg1.S	rnf19b.S
tdrp.S	krt12.L	rnf19b.S		smad6.2.L	krt12.L	asb7.L		tdrp.S	cep120.L	kank1.L
trim8	foxc2.L	kank1.L		ccng1.S	foxc2.L	atf4.S		trim8	dip2b	arhgap35.L
tbc1d22b.S	krt12.S	arhgap35.L		chrna2.S	krt12.S	tgif1.L		tbc1d22b.S	shkbp1.L	scap.L
LOC108701166	slc29a3.L	scap.L		LOC108699131	slc29a3.L	crebzf.S		LOC108701166	znf234.L	arhgap32.S
arhgef17.L	Xelaev18041737m	arhgap32.S		msx1.S	Xelaev18041737m	prpf39.1.S		arhgef17.L	siva1.L	rnf217.L
tyro3.L	btc.S	rnf217.L		uts2r	btc.S	rpl37.S		tyro3.L	srgap2.S	dnajb14.L
taf1a.L	mybpc2.L	dnajb14.L		cdkn1a.S	mybpc2.L	cltc.L		taf1a.L	rab31.L	tmem110.L
ccdc120	arhgap27.S	tmem110.L		st8sia1.L	arhgap27.S	wdr83os.L		ccdc120	LOC108695555	ncoa7.L
sos2.L	dnase1l3	ncoa7.L		parp3.L	dnase1l3	itm2a.L		sos2.L	cntrl.L	zic1.L
ppp4r1l.S	cpe.L	zic1.L		t.S	tpbg.L	eif5a.L		ppp4r1l.S	fastkd1.L	polg.L
mapkapk2.L	efs.S	polg.L		notch1	cpe.L	rps9		mapkapk2.L	cog1.S	agap1.L
tor1aip1-like.L	fam83c.L	agap1.L		LOC108711723	efs.S	rps2.L		tor1aip1-like.L	ccdc158	rassf2.L
mllt1.L	syne3.L	rassf2.L		plk2.S	fam83c.L			mllt1.L	myo10.2.L	tank.L
fbxo45.S	dleu7.L	tank.L		vcan.L	syne3.L			fbxo45.S	tctn2.L	ate1.L
LOC108719529	lhx1.S	ate1.L		mdk.S	dleu7.L			LOC108719529	dcaf10.S	plpp5.L
tnrc18.S	Xelaev18045499m	plpp5.L		aplnr.S	lhx1.S			tnrc18.S	pid1.S	asap2.S
idh3a.S	lef1.L	asap2.S		fzd10.S	Xelaev18045499m			idh3a.S	fam20b.S	rapgef1.L
gpi.S	pvrl1-like.2.S	rapgef1.L		abcc5	lef1.L			gpi.S	fam53c.S	c14orf166.S
stambp.S	irf5.S	c14orf166.S		kcnk5	pvrl1-like.2.S			stambp.S	phkg2.L	pag1.S
usp44.S	xk81a1.S	pag1.S		ventx3.2.L	irf5.S			usp44.S	znf367.S	rnf8.L
gemin2.S	cdx2.S	rnf8.L		sox18.L	xk81a1.S			gemin2.S	mark2.S	pgm2l1
tnrc6b.S	rbm20.L	pgm2l1		crp	cdx2.S			tnrc6b.S	trpv4.L	fam46b.S
ralgps2.L	sp5.L	fam46b.S		xkr8.S	rbm20.L			ralgps2.L	poc5.L	arhgef12.L
brox.S	zc3h12c.L	arhgef12.L		loc100494211.L	sp5.L			brox.S	jmjd4.L	chmp1a
cbl.S	rab34.L	chmp1a		spin1.S	zc3h12c.L			cbl.S	dcp1a.S	borcs6.S
vangl2.S	gnb3.S	borcs6.S		mdm2.L	rab34.L			vangl2.S	ttbk2.S	ets1.L
akap13.S	ablim1.S	ets1.L		agap2	gnb3.S			tpbg.L	slc15a4.L	ralgapb.L
wasf3.L	hes5_X2.L	ralgapb.L		fbxw7.L	ablim1.S			akap13.S	slc9b2.S	loc100493164.L
pex1.L	nek2.L	loc100493164.L		col1a2.L	hes5_X2.L			wasf3.L	mapkapk5.S	ets1.S
sox2.L	amotl1.L	ets1.S		numbl.L	nek2.L			pex1.L	prss16.L	fam53a.S
kpnb1.L	trim29.S	fam53a.S		mafb.L	amotl1.L			sox2.L	haus3.L	bcar3.L
rab5d.S	zeb2.S	bcar3.L		nav2.L	trim29.S			kpnb1.L	map3k8.L	klhdc10.L
tmtc3.L	lsp1.L	klhdc10.L		Xelaev18022564m	zeb2.S			rab5d.S	asphd2.L	arhgap21.L
hspbap1.L	slc6a8.S	arhgap21.L		arhgap36.L	lsp1.L			tmtc3.L	ctif.L	sec22a.L
aes.L	pygm.L	sec22a.L		ccno.L	slc6a8.S			hspbap1.L	fez2.L	cmtm7.S
ttc9.L	glipr2.S	cmtm7.S		pidd1.L	pygm.L			aes.L	tbc1d9	tgds.S
arhgef7.S	LOC108709394	tgds.S		gss.L	glipr2.S			ttc9.L	plekha5	fry.L
vldlr.S	prss23	fry.L		sox4.S	LOC108709394			arhgef7.S	bet1.S	marchf2
pou2f1.L	gata2.L	marchf2		xfrp	prss23			vldlr.S	ncor2.S	rnf19b.L
ankrd28	eya1.S	rnf19b.L		skida1.S	gata2.L			pou2f1.L	lhfpl2.S	rif1.S
tmem255a.S	ano9.L	rif1.S		myt1.L	eya1.S			ankrd28	setd4.L	tmcc2.S
rpa2.L	arhgef3.2.L	tmcc2.S		aplnr.L	ano9.L			tmem255a.S	picalm.1.L	znf577.S
lpgat1.S	sult6b1.5.L	znf577.S		cebpa.L	arhgef3.2.L			rpa2.L	gpkow.L	zic2.L
znf618.S	slc44a3.L	zic2.L		smad7.S	sult6b1.5.L			lpgat1.S	tmem131.L	fam102b.L
smg7.L	fcgbp	fam102b.L		cyp27b1.L	slc44a3.L			znf618.S	mtss1.1.S	patl2.L
arl9.L	mov10	patl2.L		cecr1.S	fcgbp			smg7.L	grin2b.S	aktip.L
sorl1.L	golm1.L	aktip.L		abhd3.S	mov10			arl9.L	fam189a1.S	LOC108709196
plekhg4.L	LOC108714317	LOC108709196		tbc1d31.L	golm1.L			sorl1.L	LOC108714033	slc30a5.S
LOC108710058	dhcr7.S	slc30a5.S		tubb2b.L	LOC108714317			plekhg4.L	mis18a.L	camsap1.L
cct6a.L	krt15	camsap1.L		efnb2.L	dhcr7.S			LOC108710058	kazn.L	slc25a37.L
usp38.L	znf185.L	slc25a37.L		prph.L	krt15			cct6a.L	LOC108716296	pigc.S
man2a2.L	LOC108695829	pigc.S		id2.L	znf185.L			usp38.L	itga5.S	dhx35.S
styx.S	arhgap6	dhx35.S		nefl.L	LOC108695829			man2a2.L	znf704	mid1.S
LOC108717147	figf.L	mid1.S		myc.S	arhgap6			styx.S	xrcc2.L	cited2.L
lpgat1.L	mettl7a.2.L	cited2.L		stard10.S	figf.L			LOC108717147	mcf2l	ago1.L
fam134c.L	kiaa1217.S	ago1.L		anxa4.S	mettl7a.2.L			lpgat1.L	gatsl3.L	foxh1.S
slc6a14.2.L	lypd6b.L	foxh1.S		LOC108719633	kiaa1217.S			fam134c.L	pdzd2.S	arhgap26.S
snx9.S	rdd4.L	arhgap26.S		map1lc3a.L	lypd6b.L			slc6a14.2.L	cfap97.L	cdc6.S
ccpg1.S	rspo2.L	cdc6.S		egln3.S	rdd4.L			snx9.S	MGC115585	aak1.S
wdr59.L	Xelaev18018282m	aak1.S		id2.S	rspo2.L			ccpg1.S	stk35.S	dock9
dag1.S	LOC108717439	dock9		LOC108719506	Xelaev18018282m			wdr59.L	ankrd52.S	pacs2.L
actr1a.S	nxpe2.L	pacs2.L		klf10.L	LOC108717439			dag1.S	cdadc1.S	tmem170a.S
orai2.S	trim29.L	tmem170a.S		txnip.L	nxpe2.L			actr1a.S	sbk1.L	prkch.L
oaf.S	sept5.L	prkch.L		napb	trim29.L			orai2.S	spire2.L	vps13d.L
ube2j2.L	fhl3.L	vps13d.L		kcnc4	sept5.L			oaf.S	cttn.L	letm2.S
xpo4.L	cdc14a.L	letm2.S		zmcm3.L	fhl3.L			ube2j2.L	rnf130.S	tmem57.S
tmbim1.L	errfi1.L	tmem57.S		ddit4.S	cdc14a.L			xpo4.L	dbf4b.L	dand5.L
mtmr10.S	zc3h12c.S	dand5.L		wdr13.L	errfi1.L			tmbim1.L	slmap.L	Xelaev18030392m
tank.S	tnni2.L	Xelaev18030392m		Xelaev18040635m	zc3h12c.S			mtmr10.S	heatr5a.L	prr14l.L
lrrc19.L	atp8b3.L	prr14l.L		mab21l2.S	tnni2.L			tank.S	madd.L	tbp.L
atp8b1.L	LOC108709519	tbp.L		arhgef3.2.S	atp8b3.L			lrrc19.L	LOC108696623	dand5.S
nde1.L	post9p.L	dand5.S		efna1.L	LOC108709519			atp8b1.L	socs4.L	foxi2.L
pcmtd2.L	lox.L	foxi2.L		txnip.S	post9p.L			nde1.L	rfwd2.S	tmem131l.L
samd4a.S	rab25.L	tmem131l.L		csrnp1.L	lox.L			pcmtd2.L	dus4l.L	foxi2.S
pxn.S	tmem138.L	foxi2.S		plk2.L	rab25.L			samd4a.S	usp34.S	kiaa0922.S
gcc1.L	p2ry11.L	kiaa0922.S		relt.L	tmem138.L			pxn.S	lipe.L	socs1.S
adamts1.S	gdpd1.L	socs1.S		mob2.2.S	p2ry11.L			gcc1.L	LOC108708488	hes7.1.L
fbxl4.S	trpv5.L	hes7.1.L		sesn1.L	gdpd1.L			adamts1.S	pias3.S	otud4.S
edem3.L	fcn1	otud4.S		notch1.L	trpv5.L			fbxl4.S	tigd5	socs3.L
mfsd14a	gata2.S	socs3.L		klf10.S	fcn1			edem3.L	pik3r2.L
pigb.L	krt5.7.S	dlx2.S		rap2b.L	gata2.S			mfsd14a	rilp.S
inpp5b.L	comt.2.S	onecut1.2.S		LOC108707322	krt5.7.S			pigb.L	mylip.S
rel.S	cdx1.S	mcidas.L		pdgfa.L	comt.2.S			inpp5b.L	rad51c.L
ankib1.S	esrrg.S	pnck.S		slc2a1.L	cdx1.S			rel.S	gtf2ird1.S
abl2.L	slc45a3.L	npnt.S		gen1	esrrg.S			ankib1.S	nxpe3.S
slc9a1.L	eps8l2.S	evx1.L		tuba4a.S	slc45a3.L			abl2.L	Xelaev18024710m
ism1.L	tead4.L	id4.S		fam84b.S	eps8l2.S			slc9a1.L	asphd2.S
eea1.S	Xelaev18027269m	msx2.L		ndufa8.L	tead4.L			ism1.L	papd5.S
ins	LOC108715896	lmo4.2.S		sgk1.S	Xelaev18027269m			eea1.S	dnajc13.L
smtn.L	znf474.S	LOC100486385.L		cdc42ep4.S	LOC108715896			ins	atat1.S
eea1.L	bicd1	aim1l.L		fam222a.L	znf474.S			smtn.L	cebpb.S
slc30a6.S	mboat1.L	lrrn1.L		loc100487575.L	bicd1			eea1.L	etv6.S
mios.L	pnp.L	mfsd2a.L		mxi1.S	mboat1.L			slc30a6.S	slc25a46.L
ssx2ip.L	syt8.L	rgs2.L		LOC108695556	pnp.L			mios.L	fam53a.L
ide.S	fut6.S	msx2.S		zhx1.S	syt8.L			ssx2ip.L	LOC108701404
ctif.S	otog.L	ccn1l.S		apeh.L	fut6.S			ide.S	fryl.L
maz	paqr8.L	capn8.S		tuba4a.L	otog.L			ctif.S	capn15.S
tapt1.S	krt.L	crabp2.S		zswim5	paqr8.L			maz	arv1.S
irak1.L	pdlim4.L	pygm.S		MGC82975	krt.L			tapt1.S	mef2d.S
fam46b.L	slc30a10.S	sspo.L		scube2.L	pdlim4.L			irak1.L	gpr83
agap1	ccdc151.L	vash2.S		fpgs.S	slc30a10.S			fam46b.L	arhgap11a.2.S
LOC108695529	ist1	dhcr7.L		sertad1.S	ccdc151.L			agap1	rnf112.1.S
mfsd11.S	phox2a	sh3d21.L		otud1.L	ist1			LOC108695529	mrps11.L
znf143.L	gne.S	slc9a3r2.L		esco2	phox2a			mfsd11.S	zfp36l2.2.L
dnajc1.L	LOC108704134	lox.S		anln-like.1.L	gne.S			znf143.L	loc100216027.L
srgap2.L	amotl2.S	Xelaev18038969m		slc7a5.L	LOC108704134			dnajc1.L	loc733556.L
e2f4.L	capn8.2.L	tll1-like.1.L		ptma.S	amotl2.S			srgap2.L	fryl.S
fcho2.L	xk81a1.L	ubald2.L		hid1.S	capn8.2.L			e2f4.L	sowahc.L
rictor	epas1.S	myc.L		acvr1.L	xk81a1.L			fcho2.L	xpo6.L
slc39a10	arhgap39	msi1.S		tgif1.S	epas1.S			rictor	arhgef11.S
atp2c1	ppp1r18	msx1.L		cass4.L	arhgap39			slc39a10	dcaf12.L
slc9a6.L	LOC100496293.L	kiaa1614.L		ppp1r8.L	ppp1r18			atp2c1	Xelaev18047576m
med13l.S	fzd3.S	gprc5b.L		mbd6.L	LOC100496293.L			slc9a6.L	LOC108714950
nipa2.S	pkp3.S	clcnkb		scube2.S	fzd3.S			med13l.S	sbf2.L
emsy.S	rpe65.S	lrrn1.S		e2f7.L	pkp3.S			nipa2.S	mgll.L
pip4k2b.S	emp2.L	cdx2.L		iffo2	rpe65.S			emsy.S	ralgapa1.S
atp13a4.S	errfi1.S	s100a2		fbxl20.S	emp2.L			pip4k2b.S	mapkbp1.S
slc20a1.S	dlx3.L	post7p.L		pdk4.L	errfi1.S			atp13a4.S	ralgps1.S
smc5.S	LOC108708348	mars2		acer2.L	dlx3.L			slc20a1.S	csgalnact1.L
dennd4a.L	nr6a1.L	LOC100495010.S		grx5	LOC108708348			smc5.S	meis3.L
klhl7.S	gne.L	egln3.L		hexim1.L	nr6a1.L			dennd4a.L	nlk.L
rnf41.L	shroom3.L	post.L		mesdc1.S	gne.L			klhl7.S	LOC108719547
clk2.S	mab21l3.S	arrdc3.L		ncapd2.S	shroom3.L			rnf41.L	mb21d2.L
tbc1d30.L	LOC108711244	post10.L		acvr1.S	mab21l3.S			clk2.S	nr1i2.S
sox13.S	styk1.S	ccdc173.L		vwa5a.L	LOC108711244			tbc1d30.L	loc100145507.S
nedd4l.S	ablim1	blvra.L		sec14l1.L	styk1.S			sox13.S	pcgf2.L
ikbkg.L	kctd15.S	bcor.L		arrdc3.S	ablim1			nedd4l.S	sgms1.L
ppp3cc.L	tsku.S	tuba3c.S		rap2b.S	kctd15.S			ikbkg.L	LOC108718446
ptcd2.L	slc22a4.L	gfpt1.S		atp1a1.L	tsku.S			ppp3cc.L	mef2d.L
MGC115510	lrp2.L	hspg2.L		ctps1.S	slc22a4.L			ptcd2.L	LOC108719063
etnk1.S	Xetrov90026715m.L	naalad2.S		zbtb21.L	lrp2.L			MGC115510	foxj1.L
ptpn23.S	cbr1.1.L	dynll1.L		rnf11.L	Xetrov90026715m.L			etnk1.S	tdgf1.1.L
pik3ca.L	LOC108719420	klf11.S		LOC100158389	cbr1.1.L			ptpn23.S	LOC100490741.L
LOC108703749	rbm38.S	tubb4b.L		myl9.L	LOC108719420			pik3ca.L	chst8.L
cse1l.S	dlx3.S	prpsap1.S		actb.S	rbm38.S			LOC108703749	kiaa0586.L
vcpip1.S	gli3.L	Xelaev18009838m		znf292.S	dlx3.S			cse1l.S	nedd9.S
pef1.S	ptk2b.S	eif4a2.L		alcam.L	gli3.L			vcpip1.S	Xelaev18039004m
dop1a	Xelaev18003060m	bcorl1.S		ube2c.S	ptk2b.S			pef1.S	zdhhc7.S
ppp1r13b.L	post5.S	zfand5.S		luc7l2	Xelaev18003060m			dop1a	slc25a16.L
cep164.L	c2orf68.L	top2b.S		noc4l.S	post5.S			ppp1r13b.L	Xelaev18011044m
fcho1.S	LOC100486385.S	dynll1.S		pcf11.S	c2orf68.L			cep164.L	anapc10.S
ankrd13c.L	efhc1.L	atp1b1.S		rad51ap1.L	LOC100486385.S			fcho1.S	pdgfrl.2.L
ttc31.L	gfpt1.L	Xelaev18012294m		katnal2.L	efhc1.L			ankrd13c.L	LOC108719562
kat2b	kctd15.L	zfand5.L		gm20188	gfpt1.L			ttc31.L	LOC108704294
fam73a.L	loc733735.L	asb7.L		mlec.S	kctd15.L			kat2b	gli1.S
arhgef11.L	prpf39	atf4.S		actb.L	loc733735.L			fam73a.L	znf33a.L
mid1.L	rnf165.S	tgif1.L		ubb.L	prpf39			arhgef11.L	h2afj.S
svil.L	epn3.L	crebzf.S		ppp1cb.L	rnf165.S			mid1.L	LOC108719557
LOC108704241	lpar2.L	prpf39.1.S		rpl27a.S	epn3.L			svil.L	LOC108697345
fer.L	MGC52622	rpl37.S		mcl1.L	lpar2.L			LOC108704241	lratd1
trpm7.S	gpr143.S	cltc.L		ier2.L	MGC52622			fer.L	fosl1.L
mov10l1.L	tusc2.S	wdr83os.L		znf318.S	gpr143.S			trpm7.S	ern2.S
rnf219.L	nipal2.L	itm2a.L		LOC108695506	tusc2.S			mov10l1.L	Xelaev18038459m
zfhx3.S	LOC108715921	eif5a.L		rps2	nipal2.L			rnf219.L	itgb8.L
dars.L	klhl25.L	rps9		arf4	LOC108715921			zfhx3.S
apitd1.L	znf644.L	rps2.L		gpcpd1.L	klhl25.L			dars.L
fzd4.L	zbtb46.S			exosc5.L	znf644.L			apitd1.L
cgnl1.S	shroom4.L			msl3.L	zbtb46.S			fzd4.L
glce.S	st6galnac2.S				shroom4.L			cgnl1.S
tbc1d14.L	cdh26.S				st6galnac2.S			glce.S
ndst2.L	MGC83169				cdh26.S			tbc1d14.L
jmy.S	stard4.L				MGC83169			ndst2.L
tanc1-like.S	b4galnt3.L				stard4.L			jmy.S
LOC108699896	slc9a2				b4galnt3.L			tanc1-like.S
rhof.L	lin28a.S				slc9a2			LOC108699896
fam208b.S	hnrnpr.L				lin28a.S			rhof.L
tmem181.L	lin28a.L				hnrnpr.L			fam208b.S
Xelaev18033527m	p4hb.L				lin28a.L			tmem181.L
plxna3.S	pprc1				p4hb.L			Xelaev18033527m
arhgef18.S	LOC108717200				pprc1			plxna3.S
disp1.L	dlc1				LOC108717200			arhgef18.S
tmem140.L	ddit3.L				dlc1			disp1.L
LOC108704624	pvrl4.S				ddit3.L			tmem140.L
kif13a	MGC80993				pvrl4.S			LOC108704624
gtpbp6.S	cdk1.S				MGC80993			kif13a
fam177a1.L	fam177b.L				cdk1.S			gtpbp6.S
abcb6.L	sphk2.S				fam177b.L			fam177a1.L
st3gal2.1.L	degs3.L				sphk2.S			abcb6.L
golga1.L	fzd3.L				degs3.L			st3gal2.1.L
ercc6l2.L	LOC108700036				fzd3.L			golga1.L
cbwd1.1.S	apcdd1.S				LOC108700036			ercc6l2.L
cdc42se2-like.2.L	proser1.S				apcdd1.S			cbwd1.1.S
rfc1.L	tnfsf10l.L				proser1.S			cdc42se2-like.2.L
trappc8.S	fer1l4				tnfsf10l.L			rfc1.L
rasal2.S	amotl2.L				fer1l4			trappc8.S
dip2a.S	gmps.L				amotl2.L			rasal2.S
frmd6.L	Xetrov90014299m.L				gmps.L			dip2a.S
rnf149.L	slc7a4.L				Xetrov90014299m.L			frmd6.L
baz1a.S	Xelaev18000128m				slc7a4.L			rnf149.L
vps50.L	krt5.7.L				Xelaev18000128m			baz1a.S
mast4.S	specc1l				krt5.7.L			vps50.L
socs5.S	ube2n.L				specc1l			mast4.S
exd1.L	upk3b.L				ube2n.L			socs5.S
ptges2.L	LOC108716735				upk3b.L			exd1.L
prmt5.L	top2b.L				LOC108716735			ptges2.L
elmsan1.S	scnn1a.L				top2b.L			prmt5.L
fbxo42.L	chd2.L				scnn1a.L			elmsan1.S
mast2.S	dgkd-like.L				chd2.L			fbxo42.L
akap13.L	Xelaev18006613m				dgkd-like.L			mast2.S
apcdd1.L	gnb3.L				Xelaev18006613m			akap13.L
chmp1a.S	gatm.L				gnb3.L			apcdd1.L
mkx.S	LOC108704672				gatm.L			chmp1a.S
myo1e.1.L	gpatch4.S				LOC108704672			mkx.S
bri3.S	Xelaev18017809m				gpatch4.S			myo1e.1.L
slc16a7.S	ndufv2.L				Xelaev18017809m			bri3.S
sos1.L	LOC108701168				ndufv2.L			slc16a7.S
surf1.L	rps6ka4.L				LOC108701168			sos1.L
il17rd.S	efcab6				rps6ka4.L			surf1.L
lpar1.S	kpna2.S				efcab6			il17rd.S
def8.S	hspbp1.L				kpna2.S			lpar1.S
keap1.L	rhbdl3				hspbp1.L			def8.S
sbf2.S	ssr2.L				rhbdl3			keap1.L
got2.L	dedd2.L				ssr2.L			sbf2.S
plcl2.L	akap12.S				dedd2.L			got2.L
chst13.S	ccnl2.S				akap12.S			plcl2.L
nfkbil1.L	nrbp2.L				ccnl2.S			chst13.S
arhgef7.L	hspa13.L				nrbp2.L			nfkbil1.L
fbxl18.L	slc22a31.L				hspa13.L			arhgef7.L
arhgap18.L	cnn1.L				slc22a31.L			fbxl18.L
scai	alg2.L				cnn1.L			arhgap18.L
snph.S	yeats4.S				alg2.L			scai
plin2.S	itga6.L				yeats4.S			snph.S
tpcn2.L	LOC108701721				itga6.L			plin2.S
ankrd13c.S	LOC108701743				LOC108701721			tpcn2.L
bbs2.S	sp7.S				LOC108701743			ankrd13c.S
sipa1l3.L	efs.L				sp7.S			bbs2.S
c1galt1.S	cdca3.L				efs.L			sipa1l3.L
LOC108711716	LOC108715136				cdca3.L			c1galt1.S
LOC108714686	hes6.1.S				LOC108715136			LOC108711716
trim8.L	fgfr1.L				hes6.1.S			LOC108714686
klhl13.L	xkr5.L				fgfr1.L			trim8.L
srebf2.L	etaa1.S				xkr5.L			klhl13.L
peak1.L	hes6.1.L				etaa1.S			srebf2.L
tspoap1.L	mta1.L				hes6.1.L			peak1.L
MGC85210	rassf1.L				mta1.L			tspoap1.L
ext1.L	ptmap12.S				rassf1.L			MGC85210
stxbp6.L	ephb3.S				ptmap12.S			ext1.L
dgkh-like.S	LOC108700400				ephb3.S			stxbp6.L
pxylp1.S	ccnb3.L				LOC108700400			dgkh-like.S
Xelaev18003062m	trpm4				ccnb3.L			pxylp1.S
aak1	Xelaev18005230m				trpm4			Xelaev18003062m
wdr60.L	tubb				Xelaev18005230m			aak1
plxnb3.S	slc9a3r2.S				tubb			wdr60.L
limd2.S	cpne3.L				slc9a3r2.S			plxnb3.S
inf2.L	LOC108702448				cpne3.L			limd2.S
dapk1.S	arpc3.L				LOC108702448			inf2.L
znf335.L	cdk1.L				arpc3.L			dapk1.S
filip1.L	chrna2.L				cdk1.L			znf335.L
ccdc171	loc100497729.L				chrna2.L			filip1.L
helb.L	rreb1.L				loc100497729.L			ccdc171
kcnj5.L	gnai3.S				rreb1.L			helb.L
mlh1.S	farp2.L				gnai3.S			kcnj5.L
acox2.L	guk1.S				farp2.L			mlh1.S
styx.L	sec61a1.S				guk1.S			acox2.L
inf2.S	LOC494849				sec61a1.S			styx.L
zbtb16.S	dip2a				LOC494849			inf2.S
ankrd54.L	mettl7a.L				dip2a			zbtb16.S
iffo1.L	btg1.L				mettl7a.L			ankrd54.L
tmem57.L	smo.L				btg1.L			iffo1.L
ccnb1.L	fgfr1.S				smo.L			tmem57.L
kctd9.L	rbms2.S				fgfr1.S			ccnb1.L
tmem169.L	herpud1.S				rbms2.S			kctd9.L
acod1.S	cfp.L				herpud1.S			tmem169.L
acap3.L	ccnb3.S				cfp.L			acod1.S
efna5.L	rbbp8nl.L				ccnb3.S			acap3.L
tubgcp3.L	chsy1.L				rbbp8nl.L			efna5.L
dnajc13.S	Xelaev18022168m				chsy1.L			tubgcp3.L
rgs12.S	tmem127.S				Xelaev18022168m			dnajc13.S
MGC68639	lrwd1.L				tmem127.S			rgs12.S
palb2.L	LOC108713945				lrwd1.L			MGC68639
cracr2b.L	ahnak.L				LOC108713945			palb2.L
lhx3.S	nxpe3l.6.L				ahnak.L			cracr2b.L
ccnb1.S	elavl3.L				nxpe3l.6.L			lhx3.S
socs1.L	sptan1.L				elavl3.L			ccnb1.S
Xelaev18019693m	fam212a.S				sptan1.L			socs1.L
pou5f3.3.S	creb1.S				fam212a.S			Xelaev18019693m
pik3cb.L	esyt2.S				creb1.S			pou5f3.3.S
hprt1.L	itpka				esyt2.S			pik3cb.L
plcl2.S	arhgef19.L				itpka			hprt1.L
c1orf116.L	cfap52.L				arhgef19.L			plcl2.S
adh5.L	slc25a29.S				cfap52.L			c1orf116.L
c11orf96.S	b4galt3.L				slc25a29.S			adh5.L
stc1.L	tmem208.S				b4galt3.L			c11orf96.S
mkl1.S	ap1m2.L				tmem208.S			stc1.L
LOC100127794.L	slc17a9.L				ap1m2.L			mkl1.S
LOC108695571	rarg.L				slc17a9.L			LOC100127794.L
LOC108717918	utp15.S				rarg.L			LOC108695571
nlrx1.L	evpl.L				utp15.S			LOC108717918
bcl6.L	elf1.S				evpl.L			nlrx1.L
ackr3.S	Xelaev18036390m				elf1.S			bcl6.L
anapc7.L	znf740.L				Xelaev18036390m			ackr3.S
hes3.S	cks1b.S				znf740.L			anapc7.L
apold1.L	aurka.L				cks1b.S			hes3.S
b9d2.L	ube2n.S				aurka.L			apold1.L
aldh18a1.L	znf740.S				ube2n.S			b9d2.L
trim2.L	hkdc1.L				znf740.S			aldh18a1.L
cd274.L	clk2.L				hkdc1.L			trim2.L
MGC83539	plpp2.L				clk2.L			cd274.L
mob3c.S	LOC108719789				plpp2.L			MGC83539
pou5f3.3.L	kif11.L				LOC108719789			mob3c.S
akna.S	LOC108710484				kif11.L			pou5f3.3.L
cish.S	b4galt3l2.L				LOC108710484			akna.S
cish.L	lzts2.S				b4galt3l2.L			cish.S
socs3	top2a.L				lzts2.S			cish.L
foxd4l1.1.L	trpv6.L				top2a.L			socs3
admp.S	hspa8.L				trpv6.L			foxd4l1.1.L
gata4.S	zfp36l1.L				hspa8.L			admp.S
cdx4.L	kif11.S				zfp36l1.L
esrrg.L	znf282				kif11.S
tbx3.S	cdh1.S				znf282
cdx4.S	nckap5l.S				cdh1.S
celf3.S	znf462.S				nckap5l.S
tcn2.S	selk.S				znf462.S
nppb.S	xab2.L				selk.S
nptx2.S	vangl1.L				xab2.L
gata3.L	bpgm.L				vangl1.L
fkbp9.L	esrp1.L				bpgm.L
gata3.S	slc35c1.L				esrp1.L
phospho1.S	tm9sf3.S				slc35c1.L
tbx2.L	LOC108715172				tm9sf3.S
LOC108699846	arl4c.S				LOC108715172
mespa.S	c5orf15.S				arl4c.S
LOC108714877	polr2h.L				c5orf15.S
LOC108716948	lsp1.S				polr2h.L
ccndx.S	isg20l2.S				lsp1.S
socs4.S	sap30.S				isg20l2.S
plaur	tprg1l				sap30.S
LOC108698139	tead4.S				tprg1l
tbx3.L	LOC108706589				tead4.S
gcm1.L	rybp.L				LOC108706589
Xelaev18043506m	hpgd.S				rybp.L
foxn4.L	ubald2-b				hpgd.S
adora2a.S	upk1b				ubald2-b
smad9.S	ptger4.S				upk1b
gjc2.L	ptma.L				ptger4.S
Xelaev18020076m	ckap4.S				ptma.L
muc1.L	loc728026.L				ckap4.S
pdgfra.L	ift46.L				loc728026.L
col17a1.L	tceb3.L				ift46.L
ulk1.S	tmem238				tceb3.L
loc108705532.L	c14orf79.L				tmem238
c3ar1.L	hspa8.S				c14orf79.L
gmnc.L	lig3.L				hspa8.S
tmem200c.S	leng8.S				lig3.L
sox17b.1.S	ccnt2.L				leng8.S
nanos3.S	cnn1.S				ccnt2.L
lmo4.2.L	rbmx.L				cnn1.S
rassf10.L	LOC108711131				rbmx.L
sesn1.S	cdca5.S				LOC108711131
ventx3.2.S	fam195a.L				cdca5.S
samd12	sbspon				fam195a.L
tmem213.L	myl6.S				sbspon
tbx2.S	leng8.L				myl6.S
fermt1.S	MGC85058				leng8.L
lancl3.S	isg20l2.L				MGC85058
ptpn14.S	cbx1.S				isg20l2.L
foxi1.L	LOC108709581				cbx1.S
cdkn1a.L	esrp1.S				LOC108709581
ubp1.L	tjp2				esrp1.S
ulk1.L	cirbp.S				tjp2
pcdh9.L	znf653.L				cirbp.S
myb.L	b3gnt2.S				znf653.L
ankrd65.L	luc7l3.S				b3gnt2.S
ccng1.L	vhl.S				luc7l3.S
slc25a22.L	dsp.L				vhl.S
tuft1.L	lrig2.L				dsp.L
c5.2.L	tuba1cl.2.S				lrig2.L
flrt3.S	hpgd.L				tuba1cl.2.S
dlx2.L	pdxdc1.L				hpgd.L
rbm24.L	cdc34.S				pdxdc1.L
smad6.2.L	stard10.L				cdc34.S
ccng1.S	eef1a1.L				stard10.L
chrna2.S	nsep1				eef1a1.L
LOC108699131	rnd1.L				nsep1
msx1.S	yeats4.L				rnd1.L
uts2r	eef1a1o.S				yeats4.L
cdkn1a.S	wdr12.L				eef1a1o.S
st8sia1.L	twsg1.S				wdr12.L
parp3.L	has1.S				twsg1.S
t.S	rpf1.S				has1.S
notch1	litaf.S				rpf1.S
LOC108711723	leprotl1.L				litaf.S
plk2.S	cdca5.L				leprotl1.L
vcan.L	elmo1.L				cdca5.L
mdk.S	hmgn1.S				elmo1.L
aplnr.S	mplkip				hmgn1.S
fzd10.S	tcf12.L				mplkip
abcc5	rbmx.S				tcf12.L
kcnk5	m6pr.L				rbmx.S
ventx3.2.L	LOC108702843				m6pr.L
sox18.L	hnrnpa1				LOC108702843
crp	upk1b.L				hnrnpa1
xkr8.S	caprin2.S				upk1b.L
loc100494211.L	ythdf2.L				caprin2.S
spin1.S	slc2a2.L				ythdf2.L
mdm2.L	slu7.L				slc2a2.L
agap2	ywhae.L				slu7.L
fbxw7.L	LOC108713924				ywhae.L
col1a2.L	eif4a1.S				LOC108713924
numbl.L	arhgef3.1.S				eif4a1.S
mafb.L	rpl26.L				arhgef3.1.S
nav2.L	rps21.S				rpl26.L
Xelaev18022564m	lrrc1.S				rps21.S
arhgap36.L	luc7l2.S				lrrc1.S
ccno.L	myef2.S				luc7l2.S
pidd1.L	tuba4b.S				myef2.S
gss.L	has-rs.S				tuba4b.S
sox4.S	MGC81028				has-rs.S
xfrp	rpl17.S				MGC81028
skida1.S	muc5b				rpl17.S
myt1.L	prc1.L				muc5b
aplnr.L	slc35a2.L				prc1.L
cebpa.L	a2m.S				slc35a2.L
smad7.S	rpl34.S				a2m.S
cyp27b1.L	zc3h15.S				rpl34.S
cecr1.S	stx6.S				zc3h15.S
abhd3.S	tm9sf2.L				stx6.S
tbc1d31.L	spsb4.L				tm9sf2.L
tubb2b.L	gmeb1.L				spsb4.L
efnb2.L	myef2.L				gmeb1.L
prph.L	msi1.L				myef2.L
id2.L	zfp36l1.S				msi1.L
nefl.L	elf1.L				zfp36l1.S
myc.S	srp19.S				elf1.L
stard10.S	eif4e.L				srp19.S
anxa4.S	psmg1.L				eif4e.L
LOC108719633	chmp1b.L				psmg1.L
map1lc3a.L	khdrbs1.S				chmp1b.L
egln3.S	xetrov90011961m.L				khdrbs1.S
id2.S	znf750.S				xetrov90011961m.L
LOC108719506	LOC108698339				znf750.S
klf10.L	utp6.L				LOC108698339
txnip.L	cnot9				utp6.L
napb	ccnj.L				cnot9
kcnc4	elovl7.L				ccnj.L
zmcm3.L	tdg.S				elovl7.L
ddit4.S	rps9.L				tdg.S
wdr13.L	upk1b.S				rps9.L
Xelaev18040635m	hnrnpa2b1.S				upk1b.S
mab21l2.S	herpud1.L				hnrnpa2b1.S
arhgef3.2.S	rpl17.L				herpud1.L
efna1.L	cirbp.L				rpl17.L
txnip.S	rps6.L				cirbp.L
csrnp1.L	rps3a.L				rps6.L
plk2.L	tmem52.L				rps3a.L
relt.L	mcrs1.S				tmem52.L
mob2.2.S	gtpbp4.L				mcrs1.S
sesn1.L	fsbp-like.L				gtpbp4.L
notch1.L	slc25a17.L				fsbp-like.L
klf10.S	plekhj1.L				slc25a17.L
rap2b.L	prmt1.S				plekhj1.L
LOC108707322	c2cd2.S				prmt1.S
pdgfa.L	pars2.L				c2cd2.S
slc2a1.L	ccser2.S				pars2.L
gen1	hmgn1.L				ccser2.S
tuba4a.S	nr2f6				hmgn1.L
fam84b.S	eif4a1.L				nr2f6
ndufa8.L	hmgb2.S				eif4a1.L
sgk1.S	ldb1.S				hmgb2.S
cdc42ep4.S	rbm45.S				ldb1.S
fam222a.L	eef2.1.S				rbm45.S
loc100487575.L	hps3.L				eef2.1.S
mxi1.S	hgs.L				hps3.L
LOC108695556	c10orf88.L				hgs.L
zhx1.S	chmp4b.S				c10orf88.L
apeh.L	bloc1s1.S				chmp4b.S
tuba4a.L	hnrnpa1.S				bloc1s1.S
zswim5	rps4				hnrnpa1.S
MGC82975	hmgb3.L				rps4
scube2.L	ndufv1.L				hmgb3.L
fpgs.S	anp32c.S				ndufv1.L
sertad1.S	MGC83421				anp32c.S
otud1.L	spint2.L				MGC83421
esco2	upk3a.L				spint2.L
anln-like.1.L	MGC52578				upk3a.L
slc7a5.L	srsf2.L				MGC52578
ptma.S	LOC108719545				srsf2.L
hid1.S	cdc34.L				LOC108719545
acvr1.L	hnrnph3.L				cdc34.L
tgif1.S	hmgcr.S				hnrnph3.L
cass4.L	upk1a.L				hmgcr.S
ppp1r8.L	scaf1.L				upk1a.L
mbd6.L	ywhae.S				scaf1.L
scube2.S	rpl7a.S				ywhae.S
e2f7.L	rpl7.L				rpl7a.S
iffo2	ywhaq.S				rpl7.L
fbxl20.S	hdlbp.L				ywhaq.S
pdk4.L	rpap3.L				hdlbp.L
acer2.L	hmg-17				rpap3.L
grx5	prpf39.1.L				hmg-17
hexim1.L	kansl2.S				prpf39.1.L
mesdc1.S	rps3a.S				kansl2.S
ncapd2.S	rfng.L				rps3a.S
acvr1.S	sec61b.L				rfng.L
vwa5a.L	tpt1.L				sec61b.L
sec14l1.L	net1.S				tpt1.L
arrdc3.S	hnrnpab.L				net1.S
rap2b.S	smarce1.S				hnrnpab.L
atp1a1.L	bmp7.2.L				smarce1.S
ctps1.S	eif3e.L				bmp7.2.L
zbtb21.L	rrp12.S				eif3e.L
rnf11.L	sf3b5.S				rrp12.S
LOC100158389	rhbdd2.S				sf3b5.S
myl9.L	hnrnpdl.L				rhbdd2.S
actb.S	brix1.S				hnrnpdl.L
znf292.S	srsf7.S				brix1.S
alcam.L	smim19.L				srsf7.S
ube2c.S	hmgn2.L				smim19.L
luc7l2	apex1.S				hmgn2.L
noc4l.S	arf1.S				apex1.S
pcf11.S	ostc.L				arf1.S
rad51ap1.L	MGC64308				ostc.L
katnal2.L	arl1.L				MGC64308
gm20188	rpl7				arl1.L
mlec.S	ssr1.S				rpl7
actb.L	rpl13.S				ssr1.S
ubb.L	cysrt1				rpl13.S
ppp1cb.L	lypla2.S				cysrt1
rpl27a.S	srsf3.S				lypla2.S
mcl1.L	cask.L				srsf3.S
ier2.L	zswim1.S
znf318.S	ppfia1.L
LOC108695506	flna
rps2	ints12.L
arf4	ecsit.S
gpcpd1.L	mfsd5.S
exosc5.L	snx17
msl3.L	golim4.S
	uap1.S
	ubr2.L
	pcyox1.L
	rce1.S
	znf182
	LOC108695585
	pcdh1.S
	spty2d1.S
	mos.L
	pdcd6.L
	LOC108719533
	map4k4-like.L
	brd8.S
	znf684.S
	ctdsp1
	spice1.L
	anapc13.1.L
	MGC115291
	stub1.S
	pard3.L
	mex3a.L
	cdc20.L
	tor1b.S
	tpcn1.L
	optn.S
	coq10a.L
	rhobtb2
	gcnt3.S
	gls.L
	tmem230.L
	pid1.L
	LOC108695561
	shf.L
	parpbp.S
	tmem39b.L
	loc100158433.L
	snx13.S
	cry-dash.L
	efcab14.L
	picalm.1.S
	madd.S
	git2.L
	hells.S
	slc35c1.S
	abr.S
	alg12.L
	zmynd19.L
	dgkq.L
	pign.S
	smn2.S
	c2orf49.S
	snx7.L
	lin9.L
	dgkz
	tubg1.S
	cep120.L
	dip2b
	shkbp1.L
	znf234.L
	siva1.L
	srgap2.S
	rab31.L
	LOC108695555
	cntrl.L
	fastkd1.L
	cog1.S
	ccdc158
	myo10.2.L
	tctn2.L
	dcaf10.S
	pid1.S
	fam20b.S
	fam53c.S
	phkg2.L
	znf367.S
	mark2.S
	trpv4.L
	poc5.L
	jmjd4.L
	dcp1a.S
	ttbk2.S
	slc15a4.L
	slc9b2.S
	mapkapk5.S
	prss16.L
	haus3.L
	map3k8.L
	asphd2.L
	ctif.L
	fez2.L
	tbc1d9
	plekha5
	bet1.S
	ncor2.S
	lhfpl2.S
	setd4.L
	picalm.1.L
	gpkow.L
	tmem131.L
	mtss1.1.S
	grin2b.S
	fam189a1.S
	LOC108714033
	mis18a.L
	kazn.L
	LOC108716296
	itga5.S
	znf704
	xrcc2.L
	mcf2l
	gatsl3.L
	pdzd2.S
	cfap97.L
	MGC115585
	stk35.S
	ankrd52.S
	cdadc1.S
	sbk1.L
	spire2.L
	cttn.L
	rnf130.S
	dbf4b.L
	slmap.L
	heatr5a.L
	madd.L
	LOC108696623
	socs4.L
	rfwd2.S
	dus4l.L
	usp34.S
	lipe.L
	LOC108708488
	pias3.S
	tigd5
	pik3r2.L
	rilp.S
	mylip.S
	rad51c.L
	gtf2ird1.S
	nxpe3.S
	Xelaev18024710m
	asphd2.S
	papd5.S
	dnajc13.L
	atat1.S
	cebpb.S
	etv6.S
	slc25a46.L
	fam53a.L
	LOC108701404
	fryl.L
	capn15.S
	arv1.S
	mef2d.S
	gpr83
	arhgap11a.2.S
	rnf112.1.S
	mrps11.L
	zfp36l2.2.L
	loc100216027.L
	loc733556.L
	fryl.S
	sowahc.L
	xpo6.L
	arhgef11.S
	dcaf12.L
	Xelaev18047576m
	LOC108714950
	sbf2.L
	mgll.L
	ralgapa1.S
	mapkbp1.S
	ralgps1.S
	csgalnact1.L
	meis3.L
	nlk.L
	LOC108719547
	mb21d2.L
	nr1i2.S
	loc100145507.S
	pcgf2.L
	sgms1.L
	LOC108718446
	mef2d.L
	LOC108719063
	foxj1.L
	tdgf1.1.L
	LOC100490741.L
	chst8.L
	kiaa0586.L
	nedd9.S
	Xelaev18039004m
	zdhhc7.S
	slc25a16.L
	Xelaev18011044m
	anapc10.S
	pdgfrl.2.L
	LOC108719562
	LOC108704294
	gli1.S
	znf33a.L
	h2afj.S
	LOC108719557
	LOC108697345
	lratd1
	fosl1.L
	ern2.S
	Xelaev18038459m
	itgb8.L

## Sheet: St11-12
List of Genes from Venn Diagrams of Genes Temporally Differentially Expressed in mesoderm and epidermal lineages corresponding with figure 7C
Total				Increase				Decrease
Epi Only	Meso Only	Overlap		Epi Only	Meso Only	Overlap		Epi Only	Meso Only	Overlap
kif2a.S	bag4.S	cdt1.L		niban2	sfrp1.L	otog.L		kif2a.S	bag4.S	cdt1.L
dnaaf1.S	gcfc2.S	bora.S		hes8.S	LOC100145533.L	znf534.L		dnaaf1.S	gcfc2.S	bora.S
itsn1.L	enkd1.L	tmem184c.L		hes5.3.S	msgn1.S	hes8.L		itsn1.L	enkd1.L	tmem184c.L
myo1c.S	ist1.S	umad1.L		dmrt2.S	cmahp.L	itln1.L		myo1c.S	ist1.S	umad1.L
gucd1.S	eif2b5.S	banp.L		atp13a-like.S	slc35a3.1.L	ppl.S		gucd1.S	eif2b5.S	banp.L
aldh3b1.L	arhgef39.L	usp19.L		foxj1.2.L	LOC108719743	mcidas		aldh3b1.L	arhgef39.L	usp19.L
lonrf2.L	xiap.L	inpp4a.S		foxj1.2.S	ly6e	fcgbp		lonrf2.L	xiap.L	inpp4a.S
adam17.S	cul3.L	rwdd1.L		kit.S	glb1l2.S	prox1.S		adam17.S	cul3.L	rwdd1.L
LOC108718446	edc4.L	plxna1.L		klf4.S	LOC108719498	slc45a3.S		LOC108718446	edc4.L	plxna1.L
ascc3.L	ctu1.L	taok1.L		isl1.L	hoxd1.S	hes3.3.L		ascc3.L	ctu1.L	taok1.L
smtn.L	tceanc2.S	golim4.S		Xelaev18002015m	Xelaev18029603m	galnt12.L		smtn.L	tceanc2.S	golim4.S
trak2.L	nos1ap.L	atg2b.S		anos1.L	tp63.S	atp12a.L		trak2.L	nos1ap.L	atg2b.S
atg2b.L	letm1.S	pnpt1.S		loc100489456.L	slc16a9.S	loc100145533.S		atg2b.L	letm1.S	pnpt1.S
zdhhc16.S	kcnab2.L	ccnb1.2.L		tbx20.L	ugt8.S	fam3d.S		zdhhc16.S	kcnab2.L	ccnb1.2.L
trove2.L	gstcd.L	inpp5f.L		gata6.S	gck.L	vill.S		trove2.L	gstcd.L	inpp5f.L
btrc.S	slc35b3	uxs1.S		tbx3.L	mesp2.S	myb.L		btrc.S	slc35b3	uxs1.S
LOC108719053	bloc1s6	ern1.S		bmp7.1.S	Xelaev18032572m	dipk1c.S		LOC108719053	bloc1s6	ern1.S
prkar2b.S	ptdss2.L	natd1.L		eya1.L	hoxd1.L	tril.L		prkar2b.S	ptdss2.L	natd1.L
tstd2.S	syap1.L	abr.L		hspg2.L	syt1	gdpd1.L		tstd2.S	syap1.L	abr.L
tnrc18.S	igf2r.L	lrp1.S		slc38a2.L	frem1.L	Xelaev18045499m		tnrc18.S	igf2r.L	lrp1.S
MGC84586	rhou.L	smn2.S		tbx3.S	pnliprp1	slc45a3.L		MGC84586	rhou.L	smn2.S
xxylt1.L	ubxn4.L	pold2.L		gata3.S	tbx6.S	mcidas.L		xxylt1.L	ubxn4.L	pold2.L
ccdc34.S	mmadhc.L	ttc9.L		ankrd22.S	LOC108705880	vill.L		ccdc34.S	mmadhc.L	ttc9.L
wdr44.S	sh3bp1.L	LOC100036828		foxn4.S	LOC100497061.L	LOC100486385.L		wdr44.S	sh3bp1.L	LOC100036828
ssbp2.S	rnpepl1.L	usp38.S		comt.L	hkdc1.S	tuba1a.S		ssbp2.S	rnpepl1.L	usp38.S
pag1.L	rab14.S	rbm27.S		krt16.L	hoxa11.S	syt8.L		pag1.L	rab14.S	rbm27.S
atp2c1	lamp1.S	plpp1.L		dmrta2.S	lrat.L	rab15.L		atp2c1	lamp1.S	plpp1.L
map7d1.S	hmces.L	txlng.L		foxj1.S	lamb1.L	aim1.S		map7d1.S	hmces.L	txlng.L
dhcr24.L	arfip1.S	kif21a.L		nefm.L	crb2.S	vgll1.L		dhcr24.L	arfip1.S	kif21a.L
gpatch2.L	ncald.L	fam46b.L		gadd45b.L	hes9.1.S	tnni2.L		gpatch2.L	ncald.L	fam46b.L
rad54l	ccdc120	mfsd14b		arid3a	slc3a1.S	parm1		rad54l	ccdc120	mfsd14b
rpa3.S	map7d1.L	slc30a9.S		prrt3-like.L	krt12.L	slc26a4l.L		rpa3.S	map7d1.L	slc30a9.S
mesdc2.L	slc9a3r1.L	znf182		LOC108710463	p2rx1.L	ag1.S		mesdc2.L	slc9a3r1.L	znf182
hs2st1.S	znf276.S	ppp1r9al.L		hes9-1.S	hes5.2.L	rab3d.L		hs2st1.S	znf276.S	ppp1r9al.L
plcd3.L	fam63a.S	trpm7.L		znf827.L	fucolectin.S	spns1		plcd3.L	fam63a.S	trpm7.L
sec24b.L	wls.L	pfkfb3.L		myb.S	cdx2.S	capn8.2.L		sec24b.L	wls.L	pfkfb3.L
fadd.S	setd4.L	arntl.S		pdgfa.S	hoxa1.L	slc9a3r2.L		fadd.S	setd4.L	arntl.S
dpy19l3.L	grb2.S	snx7.L		slc1a1.L	LOC108718065	slc17a9.S		dpy19l3.L	grb2.S	snx7.L
ube2j1.L	ppa1.L	actr1a.S		pcdh8.2.L	atp13a-like.L	znf185.L		ube2j1.L	ppa1.L	actr1a.S
nkrf.L	tuba4.S	letm2.S		Xelaev18000619m	krt.L	rasal1.L		nkrf.L	tuba4.S	letm2.S
kmt5a.L	pitpnc1.S	slc12a6.S		dtx1.L	cntn1.S	rab27a.S		kmt5a.L	pitpnc1.S	slc12a6.S
ankrd13c.S	kiaa0226l.L	tpcn1.L		s100a2	socs3.L	Xelaev18039917m		ankrd13c.S	kiaa0226l.L	tpcn1.L
ccdc90b	zfand3.S	homez.L		tbx2.L	liph.L	vtcn1.L		ccdc90b	zfand3.S	homez.L
smagp.S	afg3l2	pard3.L		ecm1.S	axin2.S	xk81a1.L		smagp.S	afg3l2	pard3.L
esco1.L	lonrf1.S	slc2a10.S		LOC108719358	iqca1.L	LOC398451		esco1.L	lonrf1.S	slc2a10.S
acadsb.L	prrg1.S	csnk1e.S		c1orf127.L	loc100496187.L	gby.L		acadsb.L	prrg1.S	csnk1e.S
kdm4c.L	daam1.L	med18.S		LOC108699294	kif26a.S	fzd6.L		kdm4c.L	daam1.L	med18.S
arfgef1	mkrn3.L	abhd16a.L		Xelaev18037313m	hes9-1.L	bmper.L		arfgef1	mkrn3.L	abhd16a.L
LOC108713105	cpped1.L	ralb.L		hsd3b1.L	lmln	slc3a2		LOC108713105	cpped1.L	ralb.L
nusap1.S	plekhm2.L	plxnb2.L		sox5	prr18.S	sidt1.L		nusap1.S	plekhm2.L	plxnb2.L
limk2.S	agpat4.S	rnf14.5.S		cfap161.L	hes5.5.L	b4galnt3.S		limk2.S	agpat4.S	rnf14.5.S
maea.S	hdac4.S	ankrd28		hs6st1.S	hoxa9.L	hspa13.L		maea.S	hdac4.S	ankrd28
rab27b.S	prss36.L	arl5a.S		esr10.S	ccdc129.L	onecut1.2.S		rab27b.S	prss36.L	arl5a.S
parg.L	tyw3.L	pdcd6.L		tll1.S	b3gnt3.L	clcnkb		parg.L	tyw3.L	pdcd6.L
plekhg4.L	raf1.L	alkbh8.S		ahnak.S	tcaf1.L	gnb3.S		plekhg4.L	raf1.L	alkbh8.S
snx14.L	dscc1.L	neurl1b.L		abtb2.L	LOC108711745	lgalsl.L		snx14.L	dscc1.L	neurl1b.L
c5orf24.L	znf618.S	dph5.S		Xelaev18035430m	socs1.L	hes5.1.S		c5orf24.L	znf618.S	dph5.S
acat1.L	fam98a	pcdh8.L		LOC108714664	f2rl2.L	syt16.L		acat1.L	fam98a	pcdh8.L
aim1.L	fam171a1.S	pid1.L		Xelaev18003738m	nxpe2.L	ttc39a.L		aim1.L	fam171a1.S	pid1.L
grinl1a.S	ppp3cb.L	slc22a15.2.S		tbx2.S	pou4f1.2.L	rab25.L		grinl1a.S	ppp3cb.L	slc22a15.2.S
ap5m1.L	nup54.L	ipo8		gfra1	sult6b1.5.L	sp5.L		ap5m1.L	nup54.L	ipo8
rgma.S	prelid2.L	tmf1.L		foxj1.L	fut6.S	slc30a10.S		rgma.S	prelid2.L	tmf1.L
rps6kc1.L	col4a3bp.S	lrrfip2.L		lsp1.L	adgrf1.L	rarres1.L		rps6kc1.L	col4a3bp.S	lrrfip2.L
LOC108719643	hs2st1.L	klc1.L		cdh2.S	robo2	nbeal2.L		LOC108719643	hs2st1.L	klc1.L
atp9a	gpd2.S	jak2.L		bmerb1	LOC108698034	krt23.L		atp9a	gpd2.S	jak2.L
ranbp9.S	plxna1.S	faah2		fzd6.S	xk81a1.S	rgl1		ranbp9.S	plxna1.S	faah2
tbc1d4.L	cask.L	dcaf6.L		mab21l3.S	aatk	tbc1d31.L		tbc1d4.L	cask.L	dcaf6.L
ctdspl.L	mpp6.L	lrp1.L		pou2f3.L	gng13.S	cdc42bpa.L		ctdspl.L	mpp6.L	lrp1.L
krt19.L	MGC81661	ubr2.S		loc100216141.L	Xelaev18036730m	ppl.L		krt19.L	MGC81661	ubr2.S
znf407.L	strn	dgcr6.S		znf827.S	nr6a1.L	pvrl1-like.2.S		znf407.L	strn	dgcr6.S
nbeal1.L	chp1.L	cep120.L		rergl	krt12.S	flrt2.L		nbeal1.L	chp1.L	cep120.L
gdpd5.S	tada3.L	tyro3.L		kcnc1	acpp	mboat1.L		gdpd5.S	tada3.L	tyro3.L
atrx	cc2d1b.S	lrrc28.L		LOC108711831	LOC108708140	tll1-like.1.L		atrx	cc2d1b.S	lrrc28.L
snx1.S	e2f7.L	rnf8.L		dab2ip-like.L	plekhg5.L	syt13		snx1.S	e2f7.L	rnf8.L
nabp2.S	ca10.L	smarca5.S		myo1e	Xelaev18012290m	ptk2b.S		nabp2.S	ca10.L	smarca5.S
tgs1.L	pik3c2a.L	abhd17a.L		plekha7.L	LOC108701787	wdr66.L		tgs1.L	pik3c2a.L	abhd17a.L
casp10.S	zfhx2.S	cbl.S		Xelaev18030689m	cdx1.L	lmo4.1.S		casp10.S	zfhx2.S	cbl.S
dag1.S	anapc4.L	kctd6.L		lmo4.1.L	LOC108701744	fam195a.L		dag1.S	anapc4.L	kctd6.L
bloc1s6.S	arih2.S	dcaf5.S		gata4.S	adck1.L	hes5.1.L		bloc1s6.S	arih2.S	dcaf5.S
nbas.L	chst7.L	smtnl2.S		rorb.L	gcnt4	rsph1.L		nbas.L	chst7.L	smtnl2.S
tll2.L	map4k4-like.L	LOC108719494		Xelaev18032309m	fam177b.L	golm1.L		tll2.L	map4k4-like.L	LOC108719494
herc2.S	pigt.L	dgkz		LOC108700979	ttn	comt.2.S		herc2.S	pigt.L	dgkz
tspan14.L	naa16-like.L	usp25.L		xfrp	eps8l1.L	Xelaev18017809m		tspan14.L	naa16-like.L	usp25.L
dctpp1.L	gchfr.S	bnipl.L		cul5.S	dync1i1	esrrg.S		dctpp1.L	gchfr.S	bnipl.L
cbx2.S	slc10a7.L	pdpr.L		fbxo16.L	gli3.S	gne.S		cbx2.S	slc10a7.L	pdpr.L
tdrp.S	katna1.S	csnk1g3.S		LOC108714578	cdx4.L	degs3.S		tdrp.S	katna1.S	csnk1g3.S
mkln1.S	trim39	calhm2.L		lrrc36.L	ahnak	LOC108704696		mkln1.S	trim39	calhm2.L
zmym4.L	pqlc2.L	rassf2.L		esrra.L	phka2-like.S	dedd2.S		zmym4.L	pqlc2.L	rassf2.L
uggt2.L	mmp15.S	polg.L		bcat1.L	vwf.L	efnb3		uggt2.L	mmp15.S	polg.L
rabep2.L	slc39a9-like.1.L	nfkbie.L		tbc1d24.2.S	greb1.L	b4galnt3.L		rabep2.L	slc39a9-like.1.L	nfkbie.L
Xelaev18046477m	slc30a2.S	anks1a.S		lef1.L	ttc22.L	nr6a1.S		Xelaev18046477m	slc30a2.S	anks1a.S
LOC108704332	ppm1e.S	pdk4.S		vwf	agr2.S	krt5.7.L		LOC108704332	ppm1e.S	pdk4.S
cisd2.S	trim25	batf3.S		LOC108701745	Xelaev18012620m	sgsm3.S		cisd2.S	trim25	batf3.S
kidins220.L	whamm.L	tmem255a.S		rab6b.L	col16a1	lrp4.S		kidins220.L	whamm.L	tmem255a.S
psip1	lman1.L	nhej1.S		crocc2	fzd10.L	slc44a3.L		psip1	lman1.L	nhej1.S
clcn3.L	gpr180.S	tlk1.L		pmepa1.S	LOC108719446	zbtb46.S		clcn3.L	gpr180.S	tlk1.L
stam.L	sh3pxd2b.L	trpv4.L		ablim1.S	Xelaev18029191m	gdpgp1.S		stam.L	sh3pxd2b.L	trpv4.L
slc9a7.S	glmp.L	zic2.S		cdc42bpa.S	abcb5	specc1l		slc9a7.S	glmp.L	zic2.S
inpp5a.1.S	tmem242.S	xarp.L		efhc1.L	irf5.S	gcm1.L		inpp5a.1.S	tmem242.S	enox1.S
vps13a.L	pid1.S	enox1.S		atp6v0a4.L	itpr3	vsig8.L		vps13a.L	pid1.S	LOC105947450.S
dsg2.S	mfn2.S	LOC105947450.S		ephb2.S	kxd1.S	emp2.L		dsg2.S	mfn2.S	magi1.L
tmbim1.L	dda1	magi1.L		dgkk.L	hes5_X2.L	samd15.L		tmbim1.L	dda1	tspan1.S
atrn	pawr.L	tspan1.S		hspa5	rbm20.L	slc22a4.L		atrn	pawr.L	mgat4a.L
velo1.L	pde7a.S	mgat4a.L		xk.L	LOC100037903.1	bmp7.1.L		velo1.L	pde7a.S	tvp23b.S
st3gal6.L	gpn2.S	tvp23b.S		capns1.L	fam13b.L	LOC108709394		st3gal6.L	gpn2.S	nin.L
arl5b	pigb.S	nin.L		dlx2.L	nceh1.L	c6orf132		arl5b	pigb.S	dcp1a.S
mib2.L	mad2l2.S	dcp1a.S		arhgap23.L	slc2a12.L	MGC80993		mib2.L	mad2l2.S	atg4c.L
usp36.S	tbc1d10b	atg4c.L		dnajb9.L	hes6.1.L	trim29.L		usp36.S	tbc1d10b	tada3.S
ubr2.L	plin3.L	tada3.S		ubald2.L	trpm7	slc9a3r2.S		ubr2.L	plin3.L	chmp1a
tmem123.L	mettl16.L	chmp1a		ppp1r18	ociad2.S	slc35c1.L		tmem123.L	mettl16.L	agpat5.L
pxn.L	adcy7.L	agpat5.L		lzts2.S	plod2.L	nek2.L		pxn.L	adcy7.L	arl15.L
ubtd2.L	cenpa.L	arl15.L		pmepa1.L	slc30a8.L	kit.L		ubtd2.L	cenpa.L	pde4dip
tmcc3.L	thada	pde4dip		blvra.L	dnah7.L	gpatch8.L		tmcc3.L	thada	shf.S
itpr1.L	cdca7l.L	shf.S		LOC108697430	LOC101731753.L	ccdc63.S		itpr1.L	cdca7l.L	mtmr10.L
tlk1.S	tbc1d12.L	mtmr10.L		Xelaev18043506m	lrpprc.S	Xelaev18005230m		tlk1.S	tbc1d12.L	lrba.L
rcc1.S	spata13.S	lrba.L		fzd3.L	xarp.L	elf1.S		rcc1.S	spata13.S	fbxo25.L
tep1.L	dus1l.L	fbxo25.L		rnf208.L	tnfrsf11a.S	lgalsl.S		tep1.L	dus1l.L	atg4c.S
thap1	slc35a3.2.L	atg4c.S		lrmp.L	LOC108704529	dgkd-like.L		thap1	slc35a3.2.L	rab21.L
znf518b.L	rfc1.L	rab21.L		rassf10.L	LOC108704134	fzd10.S		znf518b.L	rfc1.L	Xelaev18030357m
tmem51.L	csnk1g2.L	Xelaev18030357m		eya1.S	ncam1.L	ddx54		tmem51.L	csnk1g2.L	gpr137c.S
adam28.1.S	tln2.S	gpr137c.S		pkp3.S	casd1.L	actn1.L		adam28.1.S	tln2.S	styx.S
casp8ap2.L	znf347.S	styx.S		ctbs.S	scel.L	dlx3.L		casp8ap2.L	znf347.S	capn15.L
ipo13.S	usp3.L	capn15.L		atg16l2	myo5c.L	eif4g1.L		ipo13.S	usp3.L	ctage5.L
atp8b4.L	tp53i11.S	ctage5.L		ccno.L	abcc4	stard10.S		atp8b4.L	tp53i11.S	pla2g4f.L
gpi.S	extl3.S	pla2g4f.L		tesc.L	fut3.L	chsy1.S		gpi.S	extl3.S	specc1
LOC108719510	haus6.S	specc1		asl.L	dspp	sytl2		LOC108719510	haus6.S	pgk1.L
slc26a6.L	usp32.S	pgk1.L		galnt10.L	Xelaev18000386m	pprc1		slc26a6.L	usp32.S	tbc1d22b.S
neil3.L	man1a2.L	tbc1d22b.S		syne3.L	LOC108705922	sytl4.S		neil3.L	man1a2.L	ubox5.S
gdf9.L	dbf4b.L	ubox5.S		tcp11l2.L	LOC108714284	MGC81163		gdf9.L	dbf4b.L	topors.S
sin3b.L	pdcd10.L	topors.S		trib1.L	pde4d	slc17a9.L		sin3b.L	pdcd10.L	usp38.L
ap2b1.L	cog1.S	usp38.L		ccdc151.L	xmc.L	rbbp8nl.S		ap2b1.L	cog1.S	LOC108709626
amfr.L	LOC108699273	LOC108709626		sept5.L	p2ry11.L	capn8.S		amfr.L	LOC108699273	lnx1.L
pex14.L	necap1.S	lnx1.L		tead4.L	fa2h.L	rbbp8nl.L		pex14.L	necap1.S	LOC108714398
fez2.L	timeless.S	LOC108714398		znf644.L	hdac11	chd2.L		fez2.L	timeless.S	wdfy3
plk3.L	zranb3.L	wdfy3		LOC108708333	glipr2.S	LOC108704672		plk3.L	zranb3.L	tulp4.L
mios.L	birc6.L	tulp4.L		anxa2.S	sytl1.S	LOC108710484		mios.L	birc6.L	LOC100301958
abhd17b.S	hells.L	LOC100301958		pnck.S	b4galt1	post7p.L		abhd17b.S	hells.L	fmn2.L
cers3.L	zw10.S	fmn2.L		foxn4.L	slc12a3.2.S	esrp1.L		cers3.L	zw10.S	siva1.L
LOC108696874	cep83.L	siva1.L		cyp2ac1	pde9a.L	b3gnt7.L		LOC108696874	cep83.L	fopnl.L
nr2c1.S	brca2.L	fopnl.L		prickle2.S	hmcn2	rbm47.L		nr2c1.S	brca2.L	ppp1r13b.L
best2.L	fastkd5.L	ppp1r13b.L		chpf.S	nr1d2.L	pmm2.L		best2.L	fastkd5.L	herc1.L
prdm1.S	asap1.S	herc1.L		adgrl2.S	Xelaev18003636m	esrp1.S		prdm1.S	asap1.S	mpp7
sesn3.S	pwwp2b.S	mpp7		amotl1.L	degs3.L	smug1.L		sesn3.S	pwwp2b.S	gpr137c.L
dhrs7.L	tmem184b.S	gpr137c.L		znrf3.L	mgst1.L	cxcl12.L		dhrs7.L	tmem184b.S	gab2.L
hmgxb3.L	slc30a4.L	gab2.L		inpp5a.2.L	gm39120	armc4.S		hmgxb3.L	slc30a4.L	dip2a.S
itprip.S	ubac1.S	dip2a.S		myo5b.S	anxa9.L	dgka.L		itprip.S	ubac1.S	LOC108714350
tubd1.L	ivns1abp.L	LOC108714350		socs2.S	krt18.3.S	mfsd6l.L		tubd1.L	ivns1abp.L	ldlr.S
gpc4.L	sptbn1.L	ldlr.S		klf6.L	tmem56.2.L	MGC98819		gpc4.L	sptbn1.L	tmem39b.L
sh3bp4.L	nckipsd.S	tmem39b.L		shroom4.L	evx1.L	ptger4.S		sh3bp4.L	nckipsd.S	gemin2.S
ppp1cc.L	dctn2.S	gemin2.S		kif5c	trabd.S	fer1l4		ppp1cc.L	dctn2.S	ehbp1
lclat1.S	sec31b.S	ehbp1		LOC108699634	aox2	rnf43.L		lclat1.S	sec31b.S	eif4e3.L
LOC108704201	snx9.S	eif4e3.L		LOC108702079	kctd15.S	Xelaev18038969m		LOC108704201	snx9.S	LOC108704254
dact1.S	st3gal-iii	LOC108704254		efnb2.L	bpgm.L	arf6.L		dact1.S	st3gal-iii	fam20b.S
krit1.L	uap1.S	fam20b.S		LOC108718667	p2ry11.S	gopc.L		krit1.L	uap1.S	grb10.L
zdhhc5.L	atrn.L	grb10.L		dzank1.L	post9p.L	prpf39		zdhhc5.L	atrn.L	cep41.S
f2rl1.S	sdha.S	cep41.S		prodh2.L	sh3rf2.S	ubp1.L		f2rl1.S	sdha.S	znf335.L
rmdn3.L	cntrl.L	znf335.L		hspa5.S	krt18	post10.L		rmdn3.L	cntrl.L	armt1.L
mphosph9.L	tamm41.S	armt1.L		kiaa1549.S	cdx1.S	c1galt1c1.L		mphosph9.L	tamm41.S	vcpip1.S
mterf3.S	ccdc67.L	vcpip1.S		slfn13.L	cxcl12.S	post.L		mterf3.S	ccdc67.L	fam107b.S
n4bp1.L	hist1h2aa.L	fam107b.S		hes1.S	ovol1.L	slc30a7.S		n4bp1.L	hist1h2aa.L	pomk.L
pacs1.L	rasef.S	pomk.L		pias2.L	gk.L	tmem52.L		pacs1.L	rasef.S	glce.L
tsc1.L	dcaf1.L	glce.L		irs2.L	rpe65.S	sgpp1.L		tsc1.L	dcaf1.L	rif1.S
ripor1.L	pcyox1.L	rif1.S		ip6k2.S	angpt4.S	enc1.L		ripor1.L	pcyox1.L	gbf1.L
gpr155.L	osbpl11.S	gbf1.L		tead4.S	crabp2.L	rspo2.L		gpr155.L	osbpl11.S	socs5.S
tax1bp1.L	tbc1d9b	socs5.S		gata3.L	sp7.S	slc29a3.L		tax1bp1.L	tbc1d9b	prdm9.L
ccar1.L	elmod3.S	prdm9.L		styk1.S	c8g.S	dusp8.S		ccar1.L	elmod3.S	LOC108701852
dlg5.L	tctn1.L	LOC108701852		Xelaev18037856m	btc.S	endod1.L		dlg5.L	tctn1.L	lamp1.L
znf845	tubg1.S	lamp1.L		bcor.L	znf185.S	vangl1.L		znf845	tubg1.S	prss16.L
pcmtd2.L	map2k7.S	prss16.L		mdk.S	LOC108715628	slc4a1.S		pcmtd2.L	map2k7.S	LOC108719547
nde1.L	ttc7b.L	LOC108719547		dlx3.S	creb3l4.L	LOC100486385.S		nde1.L	ttc7b.L	slc15a4.S
per3.S	pou2f1.S	slc15a4.S		pygm.L	LOC108719420	LOC108713117		per3.S	pou2f1.S	dcp1a
nfkb2.S	coq10a.L	dcp1a		zmynd8.L	rock1	gfpt1.L		nfkb2.S	coq10a.L	dnmbp.L
smagp.L	madd.L	dnmbp.L		aspg.L	tmem56.L	gata2.L		smagp.L	madd.L	nedd4l.S
znf239	itsn2.L	nedd4l.S		ccno.S	loc108648340.L	adam9		znf239	itsn2.L	stk11.L
tarbp1.L	depdc4.L	stk11.L		col18a1.L	nedd9.L	elmod2.L		tarbp1.L	depdc4.L	LOC108719558
numa1.S	tsnare1l.S	LOC108719558		wdr12.S	notch2.S	aacs.L		numa1.S	tsnare1l.S	MGC115657
kank3.S	top1.2.S	MGC115657		errfi1.L	znf532.L	slc22a5.L		kank3.S	top1.2.S	sorl1.L
camsap2	gramd1c.L	sorl1.L		slc7a8.L	kiaa1217.S	poc1a.L		camsap2	gramd1c.L	itpkc.L
ptp4a1.L	tor2a	itpkc.L		rab11fip3.L	LOC108717439	derl1		ptp4a1.L	tor2a	atl2-like.S
klf4	agap1	atl2-like.S		ghitm.S	rnd3.S	post5.S		klf4	agap1	gpr155.S
ndst1.S	casp2	gpr155.S		tmem213.L	LOC108715762	MGC68858		ndst1.S	casp2	chn1.S
exoc5.L	tmem115.L	chn1.S		prr12.S	aldh1l1.L	tm9sf2.L		exoc5.L	tmem115.L	tube1.L
dusp5.S	sec22a.L	tube1.L		vash2.S	slc18a1	pdxdc1.L		dusp5.S	sec22a.L	pdzd2.S
apcdd1.L	scd.L	pdzd2.S		plxnb1.L	rps6ka4.L	zbtb46.L		xarp.L	scd.L	exd2.L
cr1b	mtrr.L	exd2.L		phf21b	arhgap6	tiam1.S		apcdd1.L	mtrr.L	crtc3.S
irx1.L	fbxo42.S	crtc3.S		dhcr7.L	palm.S	fam3b.L		cr1b	fbxo42.S	azi2
gas2l3.L	mrpl1.L	azi2		fam83h.S	LOC108701743	mtus1.L		irx1.L	mrpl1.L	csnk1g3.L
git2.L	taf1d	csnk1g3.L		LOC108713945	atp8b3.L	LOC108695829		gas2l3.L	taf1d	klhl7.S
hdac7.L	ubac1.L	klhl7.S		bcr.L	golm1.S	alg2.L		git2.L	ubac1.L	inpp4a.L
lrrc19.L	gs17.S	inpp4a.L		kdm7a.S	sema6a.L	ccser2.L		hdac7.L	gs17.S	tuba4.L
ikbkg.L	zfand3.L	tuba4.L		efs.L	gramd2b	mn1.S		lrrc19.L	zfand3.L	kiaa0513.L
vps50.L	loc100126636.S	kiaa0513.L		lrrn1.L	a2m.S	klf5.L		ikbkg.L	loc100126636.S	arhgef12.L
cflar.L	abhd11.L	arhgef12.L		itpr2	LOC108701721	c5orf15.S		vps50.L	abhd11.L	sbk1.L
znf407.S	grip1	sbk1.L		unc5b	loc548390.S	dedd2.L		cflar.L	grip1	rev1.S
scyl2.L	fpgs.S	rev1.S		mid1ip1.S	tnni1.2.L	chpf.L		znf407.S	fpgs.S	sorbs1.L
ptpn12.S	svil.L	sorbs1.L		klf13.S	fam83c.L	mfsd2a.S		scyl2.L	svil.L	b3gnt4.L
taok3.L	pard6b.L	b3gnt4.L		dtx4.L	slc1a7	stard4.L		ptpn12.S	pard6b.L	csk.L
dpy19l4.S	cry-dash.L	csk.L		ttll1.S	ankrd12.S	mapk6.S		taok3.L	cry-dash.L	bpgm.S
rev1.L	LOC108704624	bpgm.S		srcap.L	fzd4	selk.S		dpy19l4.S	LOC108704624	tmbim1.S
tgfbr1.S	fam210a.L	tmbim1.S		tmem39a.S	ncam1.S	aim1l.L		rev1.L	fam210a.L	hgsnat.L
nfatc3.S	lace1.L	hgsnat.L		fblim1.S	meis3.L	birc2.S		tgfbr1.S	lace1.L	dnajc14.L
tifa.L	setd7.L	dnajc14.L		pdgfra.L	ag1.L	cdk1.L		nfatc3.S	setd7.L	mfsd14a
pigb.L	gpkow.L	mfsd14a		pik3r1.S	nlrc4.L	tuba3c.S		tifa.L	gpkow.L	inpp5b.L
hdac4.L	tcf19.L	inpp5b.L		sik3.L	epn3.L	trpm5.L		pigb.L	tcf19.L	tapt1.S
xplcg1a	fam46c.L	tapt1.S		esyt2.S	tgfbr1	LOC108709654		hdac4.L	fam46c.L	pign.S
LOC108695538	plekha1.S	pign.S		proser1.S	Xelaev18000483m	bicd1		xplcg1a	plekha1.S	dap.L
brpf3.S	klhl18.S	dap.L		ndufb6.L	fcn2	dnajb12.L		LOC108695538	klhl18.S	ywhag.L
upk2	suv39h1.L	ywhag.L		Xelaev18025569m	LOC108716735	top2b.L		brpf3.S	suv39h1.L	mast2.S
ccdc68.S	birc6.S	mast2.S		nrbp2.L	prkx.L	ccser2.S		upk2	birc6.S	loc733556.L
pomgnt2.L	arl6.L	loc733556.L		hao2.L	Xelaev18039754m	uspl1-like.L		ccdc68.S	arl6.L	Xelaev18045296m
tdrp.L	usp13.L	Xelaev18045296m		gata5.S	adgrf5	arpc3.L		pomgnt2.L	usp13.L	klhdc10
atxn3.L	gyltl1b.L	klhdc10		tmem39a.L	cdc14a.L	tm9sf3.S		tdrp.L	gyltl1b.L	herc3.L
mysm1.L	osbpl9.S	herc3.L		rybp.L	LOC108717899	msi1.S		atxn3.L	osbpl9.S	atr.L
tnrc18	smarcal1.L	atr.L		Xelaev18033745m	prom1.L	arglu1.L		mysm1.L	smarcal1.L	ptges2.L
nfatc3.L	hps5.L	ptges2.L		tead1.S	nek5.L	p4hb.L		tnrc18	hps5.L	zfyve28-like.1.S
fancb.L	phlpp1.S	zfyve28-like.1.S		slc9a2	cfh.L	sh3d21.L		nfatc3.L	phlpp1.S	LOC108699095
c7orf60.S	tor1b.S	LOC108699095		tmed9.L	LOC108711335	dot1l.L		fancb.L	tor1b.S	appl2.L
akap12.L	oma1.S	appl2.L		lmo4.2.S	mov10	lsm4.L		c7orf60.S	oma1.S	atp6v0a1.S
trpm7.S	heatr5a.L	atp6v0a1.S		fchsd2	myo5b.L	LOC108701168		akap12.L	heatr5a.L	pik3r2.L
c12orf66.L	cuedc1.L	pik3r2.L		lrrn1.S	dnajb9.S	ift46.L		trpm7.S	cuedc1.L	spag9
cpsf4.L	ubl3.S	spag9		irf2bpl.S	tmem45a.L	h1fx.S		c12orf66.L	ubl3.S	loc734029.L
edem3.L	jak1.L	loc734029.L		gdi1.S	Xelaev18003060m	gmps.L		cpsf4.L	jak1.L	haus3.L
il6st.S	orc6.L	haus3.L		cebpa.L	MGC83169	tfcp2l1.S		edem3.L	orc6.L	sh3pxd2b.S
c1orf159.L	telo2.L	sh3pxd2b.S		prelid3b.S	LOC100492708	itpkb		il6st.S	telo2.L	dhx35.S
usp40.L	dck.1.L	dhx35.S		khdc4	znf608.S	polr2h.L		c1orf159.L	dck.1.L	pex1.L
hspbap1.L	mapkapk2.S	pex1.L		creb3l4.S	LOC108699767	gmppb.L		usp40.L	mapkapk2.S	fam210a.S
asphd2.L	gls.L	fam210a.S		gata2.S	sp7.L	prpsap1.S		hspbap1.L	gls.L	atl2.L
rab33b.L	LOC108719533	atl2.L		acsl1.S	LOC108704327	ssr2.L		asphd2.L	LOC108719533	LOC100127794.L
rapgef2.S	mfsd12.L	LOC100127794.L		krt8.L	LOC108718861	LOC108699910		rab33b.L	mfsd12.L	mast2
brf1.L	lpp	mast2		npnt.S	msx1.L	slc35a2.L		rapgef2.S	lpp	tgif2.L
hexdc.L	lpar6.L	tgif2.L		gpatch8.S	spdef.S	sec61a1.S		brf1.L	lpar6.L	naa60
tmem55a.S	gatsl3.L	naa60		Xelaev18006613m	kctd15.L	ano9.L		hexdc.L	gatsl3.L	arl5c.L
sox3.S	fut8.L	arl5c.L		Xelaev18007569m	krt5.7.S	ell.L		tmem55a.S	fut8.L	fam109b.L
LOC108714950	rcor2.L	fam109b.L		Xelaev18011667m	atf7ip.S	loc734020.L		sox3.S	rcor2.L	snx13.S
kifap3.L	hectd4.L	snx13.S		Xelaev18040914m	slc19a2.L	nckap5l.S		LOC108714950	hectd4.L	nfxl1.L
phc3.L	st7.L	nfxl1.L		ubap2.S	hic2.L	mllt10.L		kifap3.L	st7.L	Xelaev18031390m
cgnl1.L	ctsd.S	Xelaev18031390m		LOC108713946	figf.L	march7.S		phc3.L	ctsd.S	atp13a4.S
b4galt2.L	ppfibp2	atp13a4.S		spred2.L	gas1.L	hsf2.L		cgnl1.L	ppfibp2	klhdc10.L
zc3h14.S	LOC108699944	klhdc10.L		stambp.L	sephs1.S	tstd1.S		b4galt2.L	LOC108699944	zfp36l2.2.L
acaca-like.S	dennd1a.L	zfp36l2.2.L		grhl1.L	cdc42se2-like.1.L	c12orf45.S		zc3h14.S	dennd1a.L	wasll.L
cdc42se2-like.2.L	maz	wasll.L		farp2.L	LOC108709519	gfpt1.S		acaca-like.S	maz	srgap2.L
ripk1.L	gde1.L	srgap2.L		Xelaev18038622m	hexd	herpud1.S		cdc42se2-like.2.L	gde1.L	dnajc13.L
epha4.L	lin54.S	dnajc13.L		LOC108715921	LOC108704556	utp15.L		ripk1.L	lin54.S	bri3.S
ano1.L	rnf123.L	bri3.S		b4galt3l2.L	trpv5.L	loc100497729.L		epha4.L	rnf123.L	trappc8.L
ankrd27.L	ints14.S	trappc8.L		vasn.S	msx2.L	topbp1.L		ano1.L	ints14.S	ets1.L
pcsk7.L	MGC130950	ets1.L		atp1a1.L	rab34.L	gmeb2.L		ankrd27.L	MGC130950	tgif2.S
ppp1cc.S	tom1.S	tgif2.S		MGC52827	nr2f6.L	cry1		pcsk7.L	tom1.S	lrrc16a.L
srebf2.S	sds.L	lrrc16a.L		rdh10.L	mfhas1	dynll1.L		ppp1cc.S	sds.L	dctn4.L
mpzl2.L	gtdc1.S	dctn4.L		rnf44.S	pvrl4.S	scnn1a.L		srebf2.S	gtdc1.S	prkch.L
MGC83970	ecsit.S	prkch.L		kdm5b.S	trim29.S	kndc1.L		mpzl2.L	ecsit.S	mast4.S
lmo7.S	rnf170.S	mast4.S		iqsec3.S	blvrb.L	ahnak.L		MGC83970	rnf170.S	uba3.S
cog3.L	mbtps2.L	uba3.S		scaf4.L	znf414.L	uqcrq.S		lmo7.S	mbtps2.L	taf4b.S
yes1.L	pla2g12a.S	taf4b.S		plch1	prdx4.L	tm9sf3.L		cog3.L	pla2g12a.S	ubtd2.S
pfkfb3.S	mxi1.S	ubtd2.S		cfap100.L	slc35d1.L	leng8.S		yes1.L	mxi1.S	borcs6.S
usp32.L	tasp1.S	borcs6.S		kdm6a.S	cbx1.L	kitlg.L		pfkfb3.S	tasp1.S	prrg1.L
prdm14.S	scarb2.S	prrg1.L		srcap.S	rai14.L	stim1.S		usp32.L	scarb2.S	dock9
irs2	slmap.S	dock9		traf3ip1.L	rasgrp1.L	srp19.S		prdm14.S	slmap.S	dock4.L
LOC108719063	LOC108704645	dock4.L		kpna4.S	1700007k13rik	lsm4.S		irs2	LOC108704645	zyg11b.S
sil1.L	mink1.L	zyg11b.S		top2b.S	ndc1.L	stard10.L		LOC108719063	mink1.L	pcgf2.L
clec16a.L	shf.L	pcgf2.L		syn2.S	ptger4.L	krt8.S		sil1.L	shf.L	dgkq.L
dhx40.S	flnb	dgkq.L		slc16a6.L	LOC108711752	yipf6.L		clec16a.L	flnb	inf2.L
golga2	dgkq.S	inf2.L		slc25a25.L	fam83c.S	rpl35a.L		dhx40.S	dgkq.S	keap1.L
ttc37.L	dennd5b.L	keap1.L		emg1.L	trpv6.L	phip.L		golga2	dennd5b.L	dusp7.L
ei24.S	cep70.L	dusp7.L		intu.S	LOC108699553	myc.S		ttc37.L	cep70.L	dapk1.L
r3hdm4.S	angel1.L	dapk1.L		wwtr1.S	muc17	ube2n.S		ei24.S	angel1.L	arhgap26.L
cbwd1.1.L	scap.L	arhgap26.L		ptbp1.S	c18orf21.L	notch2.L		r3hdm4.S	scap.L	LOC108709196
atp10b	dph3.L	LOC108709196		bahcc1.S	zbtb11.L	arglu1.S		cbwd1.1.L	dph3.L	tnfsf11.L
slc9a1.L	gpi.L	tnfsf11.L		ubap2.L	myc.L	rpl26.S		atp10b	gpi.L	rfwd2.S
slc6a14.2.L	eif4enif1.S	rfwd2.S		abca8.L	MGC85058	myl6.S		slc9a1.L	eif4enif1.S	atp8a1.S
c12orf66.S	pkmyt1.S	atp8a1.S		LOC108712218	slain2.L	nr2f6		slc6a14.2.L	pkmyt1.S	ska2.L
kat2b	eps8.S	ska2.L		tprn.L	elovl3.L	rpl8.L		c12orf66.S	eps8.S	arhgef18.S
ube3c.L	trim7.S	arhgef18.S		nav2.L	clic3.L	cep135.L		kat2b	trim7.S	ccdc50.S
LOC108707483	lin9.L	ccdc50.S		vangl1.S	cib1.S	prelid1.S		ube3c.L	lin9.L	dapl1.S
irak1.L	tmem131.L	dapl1.S		flvcr1.S	wap	id4.S		LOC108707483	tmem131.L	akap9.S
anapc7.L	ankrd35.L	akap9.S		fam53c.L	LOC108715896	march6.L		irak1.L	ankrd35.L	tradd.L
oxct1.L	naa60.L	tradd.L		ccdc112.L	krt8.2.S	nek2.S		anapc7.L	naa60.L	MGC115510
tnfsf11.S	picalm.1.L	MGC115510		crebzf.S	tprg1l	clk3.S		oxct1.L	picalm.1.L	dsc3.S
znf234.L	mal2.L	dsc3.S		hes3.1.L	mbd6.S	snx12.L		tnfsf11.S	mal2.L	zcchc11.S
cep164.L	acot11	zcchc11.S		stk38l.L	tusc2.S	rps12.L		znf234.L	acot11	fry.L
sall3.S	plekhm2.S	fry.L		hap1.L	tceb3.L	Xelaev18000128m		cep164.L	plekhm2.S	syne2
dgke.S	josd2.L	syne2		creb3l2.L	Xelaev18012280m	aurka.L		sall3.S	josd2.L	ccdc158
sbf2.S	mdm1.L	ccdc158		sephs1.L	pprc1.L	clcn5.L		dgke.S	mdm1.L	pou5f3.3.L
snx10.L	sulf2.S	pou5f3.3.L		gss.L	ndufa8.S	rpf1.S		sbf2.S	sulf2.S	arhgap18.L
phf19.S	mtss1.1.S	arhgap18.L		ticrr.L	gnb3.L	trappc13.S		snx10.L	mtss1.1.S	hectd4.S
atxn1.S	mex3b.L	hectd4.S		znf687.S	upk3b.L	mars2		phf19.S	mex3b.L	rnf41.L
ank3.S	rnpepl1.S	rnf41.L		LOC108719509	LOC108711517	rpl26.L		atxn1.S	rnpepl1.S	plekhm3.L
larp1b.S	arhgef18	plekhm3.L		trim68	vimp.S	eif4e.L		ank3.S	arhgef18	cttnbp2.L
chst10.L	LOC108695561	cttnbp2.L		rbm24.L	igf1r.L	smc2.S		larp1b.S	LOC108695561	pxylp1.S
chd6.S	pigh.L	pxylp1.S		scnn1a.S	fam3c.S	cln3.L		chst10.L	pigh.L	mgat4b.L
atp8a1.L	commd2.S	mgat4b.L		stk38l.S	xarp-like.S	leng8.L		chd6.S	commd2.S	abhd12.L
sepsecs.L	kcnh6	abhd12.L		stard3.L	atp6ap1.1.S	shfm1.S		atp8a1.L	kcnh6	pou5f3.3.S
socs3-like.1.L	hnrnpll.L	pou5f3.3.S		ist1	klhl36.L	rps3a.L		sepsecs.L	hnrnpll.L	dnajb14.L
grm8.L	pdpr.S	dnajb14.L		Xelaev18034047m	slc35c2.S	melk.L		socs3-like.1.L	pdpr.S	fam46b.S
dmtf1.S	impad1.S	fam46b.S		sdf4.S	zfand4.S	hps3.L		grm8.L	impad1.S	filip1.S
csk.S	LOC108706563	filip1.S		xicl	deaf1.L	brd1.S		dmtf1.S	LOC108706563	fbxl4.S
LOC108700142	tmem164.L	fbxl4.S		wif1.L	ywhah.S	anln-like.1.L		csk.S	tmem164.L	pik3ca.L
sox21.S	bod1l1.L	pik3ca.L		arhgef1.S	galnt6	cfap77		LOC108700142	bod1l1.L	akap9
gmnn.S	znf395.S	akap9		znf148.S	LOC108713175	rpl27a.S		sox21.S	znf395.S	dtna.S
klhl22.L	lpar6.S	dtna.S		armc5.L	rps21	chkb.S		gmnn.S	lpar6.S	slc20a1.S
gpm6b.S	arhgap33.L	slc20a1.S		bicd1.L	afmid.L	kiaa0232.L		klhl22.L	arhgap33.L	dock9.L
tex2.2.S	baiap2.S	dock9.L		dlx1	tab2.S	rpl27a.L		gpm6b.S	baiap2.S	cep170.S
foxp1.L	tpcn2.L	cep170.S		sphk2.S	tnip2.L	capn1.L		tex2.2.S	tpcn2.L	fitm2.L
sipa1l1.L	asb3.S	fitm2.L		tubgcp6.L	tmem45b.L	lrig2.L		foxp1.L	asb3.S	optn.S
mgc69520.S	ddhd1.S	optn.S		eif4a2.L	znf740.L	rps6.L		sipa1l1.L	ddhd1.S	patl2.L
snx25.L	loc100158410.L	patl2.L		zmiz2.S	nr1i3.S	mau2.S		mgc69520.S	loc100158410.L	tmcc2.S
kcp.L	cdc6.L	tmcc2.S		LOC108705093	fhit.L	Xetrov90014299m.L		snx25.L	cdc6.L	cebpg.L
bcl9l.S	myo1e.1.L	cebpg.L		ahdc1.L	stk40.L	cdc34.S		kcp.L	myo1e.1.L	xpo6.L
tbc1d4.S	slc9b2.S	xpo6.L		tmem178b	cpt1a.L	rpl34.S		bcl9l.S	slc9b2.S	sh2d3c.L
fcho1.S	not.S	sh2d3c.L		rbm25.L	loc108718659.S	ranbp2.S		tbc1d4.S	not.S	traf4.S
tubgcp3.S	huwe1	traf4.S		dlx6.L	gpatch4.S	LOC108706721		fcho1.S	huwe1	c1orf116.L
sox8.S	sptbn5.L	c1orf116.L		clk2.L	lcmt2.L	znf740.S		tubgcp3.S	sptbn5.L	cgnl1.S
cnst.S	prrc2a.L	cgnl1.S		rbm45.L	map2k6.L	dynll1.S		sox8.S	prrc2a.L	wasll.S
b3gnt5.L	reep6.L	wasll.S		klhl2.S	LOC108710853	rpl19.L		cnst.S	reep6.L	ubl7.L
pef1.S	mtrf1l.L	ubl7.L		atp1b1.S	map3k10.L	loc728026.L		b3gnt5.L	mtrf1l.L	ralgapa1.S
thap7.S	LOC100158389	ralgapa1.S		kmt2a.S	Xelaev18022166m	hdlbp.L		pef1.S	LOC100158389	cry4.L
LOC108699896	secisbp2l.S	cry4.L		rrn3.L	pim1.S	tdg.S		thap7.S	secisbp2l.S	Xelaev18023494m
mov10l1.L	zar1l.L	Xelaev18023494m		fzd8.S	evpl.L	rpl17-c18orf32		LOC108699896	zar1l.L	dop1a
ssh2	dock5.L	dop1a		bcar1.L	ccdc71.S	anxa4.L		mov10l1.L	dock5.L	kiaa0226l.S
stambpl1.S	Xelaev18014048m	kiaa0226l.S		fnbp4.L	twsg1.S	dgkd-like.S		ssh2	Xelaev18014048m	gtf2ird1.S
pms2.L	tbc1d8	gtf2ird1.S		fam179b.L	tiparp.S	Xelaev18027269m		stambpl1.S	tbc1d8	zic2.L
MGC115291	homer3.S	zic2.L		ppp2r2d	MGC52622	rps2.L		pms2.L	homer3.S	fam102b.L
sacs	ptpra.S	fam102b.L		arhgap21.S	dlx6.S	kmt2e.L		MGC115291	ptpra.S	armc2.L
adcy9.S	sh2b1.S	armc2.L		Xelaev18025954m	cenpe.L	arhgap5.L		sacs	sh2b1.S	poc5.L
mcoln2.L	spast.L	poc5.L		ldb1.L	gng7.L	rpl7.L		adcy9.S	spast.L	dennd4b.L
gpr4.S	fam110c.S	dennd4b.L		nptx2.S	hivep1.L	psmb3.L		mcoln2.L	fam110c.S	cyp1a1.S
kiaa0513.S	neurl4.S	cyp1a1.S		slc4a11.L	Xelaev18043700m	cltc.L		gpr4.S	neurl4.S	ccdc88a
LOC108711414	gng4.S	ccdc88a		gse1.S	ankrd11.L	cops5.S		kiaa0513.S	gng4.S	zyg11b.L
tnfaip8l3.S	kifap3.S	zyg11b.L		xpo4.S	esyt3.S	rps3a.S		LOC108711414	kifap3.S	tnip2.S
fam73a.L	tsen34.L	tnip2.S		fam174b.L	LOC108719789	luc7l2.S		tnfaip8l3.S	tsen34.L	dapk1.S
pcsk5	lipg.L	dapk1.S		flii.L	zfp91.L	snrnp200.L		fam73a.L	lipg.L	filip1.L
ralgps2.L	ptpra.L	filip1.L		pan2.L	fam212a.S	tomm70a.S		pcsk5	ptpra.L	cdc6.S
abhd14a.S	prkcz.L	cdc6.S		med13l.L	c14orf79.L	xab2.L		ralgps2.L	prkcz.L	znf41.S
fez2.S	mark2.S	znf41.S		med4.L	mfsd6.L	mrpl27.L		abhd14a.S	mark2.S	kcnj5.L
blcap.S	pigs.L	kcnj5.L		ptmap12.S	plcb4.S	MGC81028		fez2.S	pigs.L	dapl1.L
znf567	pex12.L	dapl1.L		esyt3.L	rictor.S	znf593.L		blcap.S	pex12.L	tspoap1.L
plekhg3	cul9.L	tspoap1.L		pdia6.S	ncor2	ssr1.S		znf567	cul9.L	xpo6.S
itprip.L	dhx30.S	xpo6.S		dcaf8.S	bmp4.L	leprotl1.L		plekhg3	dhx30.S	rab31.L
mtmr10.S	marchf5.S	rab31.L		r3hdm2.L	osbpl2.S	rpl37.S		itprip.L	marchf5.S	pacs2.L
ssh1.L	mef2d.S	pacs2.L		cerk	bmp4.S	Xelaev18012294m		mtmr10.S	mef2d.S	cdca7
tubgcp5	rhob.L	cdca7		znf462.L	eppk1.L	rps6.S		ssh1.L	rhob.L	pag1.S
ankrd54.S	abr.S	pag1.S		cnot1.S	ube2n.L	rpl4.S		tubgcp5	abr.S	znf577.S
ttbk2.S	stk35.S	znf577.S		calr.L	nxpe4	atp5o.L		ankrd54.S	stk35.S	kank1.L
foxp1.S	bmp2.S	kank1.L		katnal2.L	atg12.S	zfp36l1		ttbk2.S	bmp2.S	dand5.L
irf6.L	kirrel2.L	dand5.L		sirt7.L	cdca2-like.L	rps13.L		foxp1.S	kirrel2.L	foxh1.S
cebpd.S	zmynd19.L	foxh1.S		LOC108701666	tmem8a.S	rps3.S		irf6.L	zmynd19.L	vps13d.L
tpbg.L	mipol1.L	vps13d.L		skida1.L	LOC108705484	prpf39.1.S		cebpd.S	mipol1.L	grin2b.S
sox13.S	LOC108695585	grin2b.S		fam3a.L	srrd.L	arrdc3.L		tpbg.L	LOC108695585	ccnb1.S
LOC108703778	slc23a2	ccnb1.S		ncstn.S	rgs19.L	hspa8.L		sox13.S	slc23a2	tmem158.S
znf521.S	megf11	tmem158.S		calr	zbtb39.L	mtf2.S		LOC108703778	megf11	slc20a2.L
fignl1.L	spdl1.L	slc20a2.L		kiaa0907.L	rps21.S	jagn1.L		znf521.S	spdl1.L	nlk.S
LOC108716797	h1foo.S	nlk.S		cpd.L	zzz3.S	rpl32		fignl1.L	h1foo.S	znf33a.L
plekhg1.L	daam1.S	znf33a.L		mpp5.L	trpm4	rpl37a.L		LOC108716797	daam1.S	ccdc102a.L
cntln.L	mex3b.S	ccdc102a.L		pou5f3.1.L	LOC108697654	slu7.L		plekhg1.L	mex3b.S	nkd1.S
LOC108706119	hhla2.S	nkd1.S		lrrc47.L	rpl29.S	LOC108708564		cntln.L	hhla2.S	nlk.L
amotl2.S	ptpn13.L	nlk.L		taf3.L	znf282	rbm45.S		LOC108706119	ptpn13.L	zbtb16.S
Xelaev18024710m	letmd1.L	zbtb16.S		prdx5.S	slc7a4.L	rpl31.L		amotl2.S	letmd1.L	ccdc88a.S
ankrd13c.L	lpin1.L	ccdc88a.S		larp1.L	phldb1	rpl7a.S		Xelaev18024710m	lpin1.L	cracr2b.L
hpca.S	arid5b.L	cracr2b.L		wdr43.L	hid1.S	rps23.L		ankrd13c.L	arid5b.L	gpr22l.S
tmem63a.S	tango6	gpr22l.S		Xetrov90029311m.S	b3gnt2.S	rps4		hpca.S	tango6	cited2.L
ccdc53.L	ctnnd2	cited2.L		erf.S	nectin4	MGC83421		tmem63a.S	ctnnd2	cbarp.L
ep400.L	tmf1.S	cbarp.L		bcorl1.S	rictor	ctps1.S		ccdc53.L	tmf1.S	bcar3.L
LOC108711716	st3gal1.S	bcar3.L		shb.L	tmem208.L	LOC108709832		ep400.L	st3gal1.S	arhgap26.S
spg11.L	mal2.S	arhgap26.S		wdr13.L	cbx1.S	rps9		LOC108711716	mal2.S	ccndx.S
Xelaev18008189m	clint1.L	ccndx.S		acer3.L	gprc5cl1.L	sec61g.L		spg11.L	clint1.L	tgds.S
lhfpl2.L	lix1l.S	tgds.S		proser1.L	gosr2.L	rpl7		Xelaev18008189m	lix1l.S	arhgap11a.2.S
srpk2.S	borcs7.S	arhgap11a.2.S		atp1a1.S	atf7ip.L	rpl7a.L		lhfpl2.L	borcs7.S	marchf2
LOC108698338	fbxo42.L	marchf2		rab11fip3.S	Xelaev18016017m	rpl8.S		srpk2.S	fbxo42.L	tdgf1.1.L
prickle4.S	tysnd1.L	tdgf1.1.L		MGC68706	fundc1.L	prc1.2.S		LOC108698338	tysnd1.L	LOC108719557
znf521	tbc1d9	LOC108719557		sik3.S	tram1.L	rpl6.L		prickle4.S	tbc1d9	Xelaev18030392m
ins	gpd2.L	Xelaev18030392m		rbm39.L	anln.L	pcnp.L		znf521	gpd2.L	foxi2.L
mapkapk5.S	adcy4.L	foxi2.L		vwa5a.L	greb1l	rpl32.L		ins	adcy4.L	kiaa0586.L
acod1.S	Xelaev18001309m	kiaa0586.L		Xelaev18006569m	rbms2.L	rpl10a.S		mapkapk5.S	Xelaev18001309m	cxorf21.S
loc100494211.S	slc35c1.S	cxorf21.S		LOC108711813	cope.S	upf1.L		acod1.S	slc35c1.S	dand5.S
slc41a1	znf585b.S	dand5.S		strap.L	irak1bp1.S	rps5.L		loc100494211.S	znf585b.S	foxi2.S
myod1.L	pex11g.S	foxi2.S		acbd3.S	sulf1.L	rpl36a.S		slc41a1	pex11g.S	rgl2
atp12a	taf5l.S	rgl2		itga5.L	usp49.S	eef2.1.L		myod1.L	taf5l.S
admp2.L	xl64phr	otog.L		ubap2l	ankrd11.S	eif3e.L		atp12a	xl64phr
cyp27b1.L	grb10.S	znf534.L		lrrcc1.L	gnai3.S	rps27a.L		admp2.L	grb10.S
dennd2c.L	capn15.S	hes8.L		ahdc1.S	chsy1.L			cyp27b1.L	capn15.S
mb21d2.S	LOC100191024	itln1.L		cpeb2-like.S	atp11c.L			dennd2c.L	LOC100191024
gli2.S	sos1.L	ppl.S		rbm14.L	rbm38.S			mb21d2.S	sos1.L
MGC81187	golga1.S	mcidas		dph7.L	eps8l2.S			gli2.S	golga1.S
sox21.L	trib2.S	fcgbp		cdc42ep4.S	znf581.S			MGC81187	trib2.S
pgm2l1	ap1s3.S	prox1.S		rps2	ago4.L			sox21.L	ap1s3.S
tmem169.L	sos2.S	slc45a3.S		thoc6.L	gen1			pgm2l1	sos2.S
ptpru.S	lrrc58.L	hes3.3.L		tmem52.S	rnf38.S			tmem169.L	lrrc58.L
spry1.S	MGC81124	galnt12.L		kif11.S	LOC108718942			ptpru.S	MGC81124
socs4.L	ybx2.L	atp12a.L		nup188.S	tanc2			spry1.S	ybx2.L
slc25a16.L	aktip.L	loc100145533.S		spsb4.L	rpl17.L			socs4.L	aktip.L
stc1.L	slc39a1l.L	fam3d.S		kansl3.L	mlec.L			slc25a16.L	slc39a1l.L
or52m1.L	asphd2.S	vill.S		adipor2.S	tubb			stc1.L	asphd2.S
pigc.L	ptprg.L	myb.L		med23.L	rnf114.S			or52m1.L	ptprg.L
ldlr.L	LOC108701404	dipk1c.S		Xelaev18009838m	mansc1			pigc.L	LOC108701404
ccdc3.L	pja2.S	tril.L		c1orf198	pim1.L			ldlr.L	pja2.S
scai	brap.L	gdpd1.L		prss8	arnt.S			ccdc3.L	brap.L
arhgap11a.2.L	spire2.L	Xelaev18045499m		LOC108711131	timm17a.L			scai	spire2.L
chst8.S	qrsl1.L	slc45a3.L		ifrd1.S	prelid1.L			arhgap11a.2.L	qrsl1.L
LOC108701422	camkk1	mcidas.L		LOC108715136	gm20188			chst8.S	camkk1
usp46.L	trappc10.L	vill.L		mpv17.L	lpcat4.S			LOC108701422	trappc10.L
gpr65.S	LOC100158299	LOC100486385.L		bcorl1.L	ppil3.S			usp46.L	LOC100158299
zic1.L	cuedc1.S	tuba1a.S		LOC108715172	tnfsf10l.L			gpr65.S	cuedc1.S
stx11.S	ctdnep1.S	syt8.L		efna3.L	oraov1.S			zic1.L	ctdnep1.S
btg4.S	gng10.L	rab15.L		ptgfrn.S	uqcr10			stx11.S	gng10.L
mcf2l	clasp1.L	aim1.S		fam107a.S	pcgf3			btg4.S	clasp1.L
Xelaev18037842m	1500009l16rik	vgll1.L		cers2.L	znf628.S			mcf2l	1500009l16rik
has2.L	LOC108711538	tnni2.L		fam193a.L	arf1.L			Xelaev18037842m	LOC108711538
sox17b.1.S	r3hdm1.S	parm1		sptan1.L	afap1l2.L			has2.L	r3hdm1.S
cdc42ep2	LOC108718445	slc26a4l.L		LOC108706589	smc2.L			sox17b.1.S	LOC108718445
hes7.1.L	tbc1d23.L	ag1.S		parp1.L	utp18.L			cdc42ep2	tbc1d23.L
apold1.L	pacsin3.L	rab3d.L		rnf41.S	gosr1.L			hes7.1.L	pacsin3.L
lhx3.S	usp43.L	spns1		sspo.L	zfand4.L			apold1.L	usp43.L
mix1.S	madd.S	capn8.2.L		arl4c.S	ptafr.L			lhx3.S	madd.S
zic3.L	polrmt.L	slc9a3r2.L		rpf1.L	elmo1.L			mix1.S	polrmt.L
zeb2.L	LOC108695555	slc17a9.S		paxip1.S	rps9.L			zic3.L	LOC108695555
hes3.S	aak1.S	znf185.L		lmo4.2.L	zfr.L			zeb2.L	aak1.S
niban2	rad51c.L	rasal1.L		gps2.S	sirt1.S			hes3.S	rad51c.L
hes8.S	prkag1.S	rab27a.S		pik3r1.L	hnrnpr.L				prkag1.S
hes5.3.S	fam110c.L	Xelaev18039917m		braf.L	atp6v0a2.L				fam110c.L
dmrt2.S	LOC108714146	vtcn1.L		rbm12.L	chrna2.S				LOC108714146
atp13a-like.S	kiaa0100.L	xk81a1.L		c21orf59.S	zfp36.L				kiaa0100.L
foxj1.2.L	grem1.L	LOC398451		setd1a.L	lig3.L				grem1.L
foxj1.2.S	arhgap32.S	gby.L		psma6.S	timm17a.S				arhgap32.S
kit.S	abcb6.L	fzd6.L		ripk4.L	vhl.S				abcb6.L
klf4.S	ccdc126.S	bmper.L		rsph9.L	slc35a3.2.S				ccdc126.S
isl1.L	rnf130.S	slc3a2		tiprl.S	Xelaev18012451m				rnf130.S
Xelaev18002015m	lrrc58.S	sidt1.L		ccdc61.L	ccdc173.L				lrrc58.S
anos1.L	slc30a5.S	b4galnt3.S		enc1.2.L	rhebl1.L				slc30a5.S
loc100489456.L	pdzd8.S	hspa13.L		fnbp1l	tcim.L				pdzd8.S
tbx20.L	sema3c.S	onecut1.2.S		rpl21.L	rbm34.L				sema3c.S
gata6.S	klhl24.S	clcnkb		kif18a.L	wdr83os.L				klhl24.S
tbx3.L	kbtbd3.S	gnb3.S		ncoa6.L	wsb1.L				kbtbd3.S
bmp7.1.S	LOC108695571	lgalsl.L		rnf111-b	uba52				LOC108695571
eya1.L	helz.L	hes5.1.S		smg1.L	kmt5b.L				helz.L
hspg2.L	plekha5	syt16.L		tmed1	ndufa8.L				plekha5
slc38a2.L	tmem57.L	ttc39a.L		dip2a	ap1s3				tmem57.L
tbx3.S	nr1i2.S	rab25.L		ttf2.S	net1.S				nr1i2.S
gata3.S	rnf32	sp5.L		taok2.L	c12orf43.L				rnf32
ankrd22.S	sbf2.L	slc30a10.S		bcor.S	ptrh2.L				sbf2.L
foxn4.S	MGC85210	rarres1.L		znf462.S	nxpe3l.6.L				MGC85210
comt.L	btg-x	nbeal2.L		zbtb17.S	rpl37.L				btg-x
krt16.L	ccny.L	krt23.L		ptbp1.L	zfand5.S				ccny.L
dmrta2.S	pias3.S	rgl1		znf318.S	acy3.L				pias3.S
foxj1.S	sik2.S	tbc1d31.L		b3gnt2.L	tmem183a.L				sik2.S
nefm.L	ttc5.L	cdc42bpa.L		fam64a.L	LOC108713924				ttc5.L
gadd45b.L	loxhd1.L	ppl.L		xetrov90011961m.S	mpdu1.L				loxhd1.L
arid3a	myo6.S	pvrl1-like.2.S		yap1.S	ap1m2.L				myo6.S
prrt3-like.L	xzar2	flrt2.L		iqsec2.L	cep170b.L				xzar2
LOC108710463	tmem55a.L	mboat1.L		hspbp1.L	LOC108717923				tmem55a.L
hes9-1.S	trpv2.L	tll1-like.1.L		rbl1.L	kiaa1324l.S				trpv2.L
znf827.L	tor1b.L	syt13		sfpq.L	elof1.L				tor1b.L
myb.S	asap2.S	ptk2b.S		cpsf1	foxo4.L				asap2.S
pdgfa.S	enpp4.L	wdr66.L		cxadr.L	LOC108713255				enpp4.L
slc1a1.L	camsap1.L	lmo4.1.S		nat9.S	ptma.L				camsap1.L
pcdh8.2.L	ptges.S	fam195a.L		hipk2.L	tcf3.L				ptges.S
Xelaev18000619m	meikin	hes5.1.L		top1.1.L	cyp4b1.2.L				meikin
dtx1.L	spsb3.L	rsph1.L		LOC108708226	arid3a.S				spsb3.L
s100a2	cdk5r2.L	golm1.L		gab1.S	knl1				cdk5r2.L
tbx2.L	mmaa.L	comt.2.S		esco2.S	ndufc2.S				mmaa.L
ecm1.S	flcn.S	Xelaev18017809m		hnrnpl.L	ywhae.L				flcn.S
LOC108719358	ccdc18.S	esrrg.S		hp1bp3.L	LOC108702843				ccdc18.S
c1orf127.L	dsel.L	gne.S		lbh.L	c10orf88.L				dsel.L
LOC108699294	gcnt3.S	degs3.S		fam193a.S	bcl2l12.S				gcnt3.S
Xelaev18037313m	LOC108719399	LOC108704696		smad6.S	wdr12.L				LOC108719399
hsd3b1.L	vps9d1.L	dedd2.S		ubap2l.L	rpl36.S				vps9d1.L
sox5	MGC115585	efnb3		ect2.L	hpgd.L				MGC115585
cfap161.L	atp9b.L	b4galnt3.L		mesdc1.S	rpl36.L				atp9b.L
hs6st1.S	ppp1r3c.2.S	nr6a1.S		atp5a1.S	ankhd1				ppp1r3c.2.S
esr10.S	peak1.L	krt5.7.L		stau1.S	isg20l2.S				ccno.S
tll1.S	tprn	sgsm3.S		capzb.L	itpka				peak1.L
ahnak.S	fzd7.S	lrp4.S		itga3.S	tctex1d2.L				tprn
abtb2.L	psen2.S	slc44a3.L		qser1.L	akap2.L				fzd7.S
Xelaev18035430m	dnajc13.S	zbtb46.S		luc7l3.L	uqcr10.L				psen2.S
LOC108714664	sertad2.S	gdpgp1.S		hspa8.S	micos13				dnajc13.S
Xelaev18003738m	camkk1.S	specc1l		nudt9.L	utp15.S				sertad2.S
tbx2.S	hbox10.S	gcm1.L		ndrg4.S	elovl7.L				camkk1.S
gfra1	dcaf10.S	vsig8.L		cfap53.L	ifrd1.L				hbox10.S
foxj1.L	nxpe3.S	emp2.L		fscb	c11orf68.L				dcaf10.S
lsp1.L	slc8a3.L	samd15.L		msi1.L	ccnt1.L				nxpe3.S
cdh2.S	limd2.S	slc22a4.L		srsf11-like.S	chmp4b.S				slc8a3.L
bmerb1	ubr4.S	bmp7.1.L		lamc1.S	manf.L				limd2.S
fzd6.S	papd5.S	LOC108709394		qser1.S	dnajb12.S				ubr4.S
mab21l3.S	baiap2l1.S	c6orf132		prpf39.1.L	dph2.L				papd5.S
pou2f3.L	fos.S	MGC80993		rps10	ptma.S				baiap2l1.S
loc100216141.L	zfyve19.L	trim29.L		wdr92.L	fzd2.S				fos.S
znf827.S	LOC108706275	slc9a3r2.S		cnot4.L	kmt5b.S				zfyve19.L
rergl	ddb2.L	slc35c1.L		ncapd2.S	sec61a1.L				LOC108706275
kcnc1	def8.S	nek2.L		bcl9.S	szl.L				ddb2.L
LOC108711831	kctd3.L	kit.L		cramp1.S	pars2.L				def8.S
dab2ip-like.L	slc35g1.L	gpatch8.L		phldb1.S	upk1b				kctd3.L
myo1e	LOC108707139	ccdc63.S		wwc2.S	rpl17.S				slc35g1.L
plekha7.L	chst13.S	Xelaev18005230m		glyr1.S	MGC64308				LOC108707139
Xelaev18030689m	sox18.S	elf1.S		spen	pbx2.S				chst13.S
lmo4.1.L	ccdc107	lgalsl.S		zswim5.S	tia1.S				sox18.S
gata4.S	tpgs2.L	dgkd-like.L		srrt.L	hypk.S				ccdc107
rorb.L	tdh.S	fzd10.S		ppp1cb.L	slc44a2.S				tpgs2.L
Xelaev18032309m	clasp1.S	ddx54		peli1.L	actb.L				tdh.S
LOC108700979	ets1.S	actn1.L		mcrs1.S	zmynd10.L				clasp1.S
xfrp	fryl.S	dlx3.L		Xelaev18009254m	rbfox2.S				ets1.S
cul5.S	tmem57.S	eif4g1.L		rbm4b.S	m6pr.L				fryl.S
fbxo16.L	emilin2.L	stard10.S		esf1.L	nop10				tmem57.S
LOC108714578	pex14.S	chsy1.S		tubb2b.L	gnaq.L				emilin2.L
lrrc36.L	atoh1.S	sytl2		cecr2.L	wdr48.L				pex14.S
esrra.L	dck.1l.L	pprc1		fkbp1a.L	zfc3h1.L				atoh1.S
bcat1.L	plekhf2.S	sytl4.S		ap1m2.S	ankrd46.S				dck.1l.L
tbc1d24.2.S	srebf2.L	MGC81163		LOC108695696	sbno1.L				plekhf2.S
lef1.L	stambpl1.L	slc17a9.L		ddi2.S	litaf.S				srebf2.L
vwf	slmap.L	rbbp8nl.S		rps11	rps27a.S				stambpl1.L
LOC108701745	ncan	capn8.S		ylpm1.L	LOC108701166				slmap.L
rab6b.L	dpf3.L	rbbp8nl.L		bcl9.L	kif11.L				ncan
crocc2	mfsd8.L	chd2.L		cct7.S	znf654.S				dpf3.L
pmepa1.S	ccdc62.L	LOC108704672		pkn2.S	tmem63a.L				mfsd8.L
ablim1.S	exoc6.L	LOC108710484		rbm4b.L	unknown.S				ccdc62.L
cdc42bpa.S	ccdc85c.S	post7p.L		snrnp200.S	upf3b.S				exoc6.L
efhc1.L	aldh2.L	esrp1.L		mkrn2.L	srpra.L				ccdc85c.S
atp6v0a4.L	rilp.S	b3gnt7.L		luc7l2	cks2.S				aldh2.L
ephb2.S	ap4e1.S	rbm47.L		ubb.L	strap				rilp.S
dgkk.L	wnk2.L	pmm2.L		eef1a1o.L	tsc1.S				ap4e1.S
hspa5	Xelaev18004836m	esrp1.S		mlec.S	kat5.L				wnk2.L
xk.L	rad51d.L	smug1.L		acvr1.L	scamp2.S				Xelaev18004836m
capns1.L	slc34a2.L	cxcl12.L		sec14l1.L	tjp2				rad51d.L
dlx2.L	kctd18.S	armc4.S		pcf11.S	krt.S				slc34a2.L
arhgap23.L	znrf2.S	dgka.L		cbs.S	ift20.L				kctd18.S
dnajb9.L	zar2.L	mfsd6l.L		paxip1.L	sirt1.L				znrf2.S
ubald2.L	rgmb.S	MGC98819		tmed8.S	gpbp1l1.L				zar2.L
ppp1r18	atf2	ptger4.S		sumo2.L	loc100145002.L				rgmb.S
lzts2.S	kirrel2.S	fer1l4		fam222a.L	yif1b.L				atf2
pmepa1.L	etv6.S	rnf43.L		LOC108698564	dsp.L				kirrel2.S
blvra.L	zswim4.S	Xelaev18038969m		rpl3.L	rpl34.L				etv6.S
LOC108697430	c6orf120.L	arf6.L		hif-1a	elf2.S				zswim4.S
Xelaev18043506m	LOC108703132	gopc.L		dido1.L	cirbp.S				c6orf120.L
fzd3.L	LOC108719459	prpf39		psmc6-b	kiaa1191.S				LOC108703132
rnf208.L	loc100493164.L	ubp1.L		hsp90ab1.S	nsep1				LOC108719459
lrmp.L	fam189a1.S	post10.L		psmc5.L	muc5b				loc100493164.L
rassf10.L	rhbdl1.L	c1galt1c1.L		rpl10.L	fam219b				fam189a1.S
eya1.S	drd4.L	post.L		LOC397846	otub2.S				rhbdl1.L
pkp3.S	pdzd8.L	slc30a7.S		hdgf.S	hm13.L				drd4.L
ctbs.S	ywhag.S	tmem52.L		rps20.L	fau.L				pdzd8.L
atg16l2	fbxo31.S	sgpp1.L		srsf2.S	cdk1.S				ywhag.S
ccno.L	arhgap33.S	enc1.L		serinc5.S	LOC108718070				fbxo31.S
tesc.L	arhgap40.S	rspo2.L		rpl38.S	LOC108711693				arhgap33.S
asl.L	bves.L	slc29a3.L		rplp2.L	xbp1.S				arhgap40.S
galnt10.L	pou5f3.2.S	dusp8.S		son	mapre1.S				bves.L
syne3.L	cdkl5.L	endod1.L		psma7.S	serbp1.L				pou5f3.2.S
tcp11l2.L	fam96a.L	vangl1.L		sf3b2.S	upk1b.S				cdkl5.L
trib1.L	eif4g3	slc4a1.S		srsf4.L	rsl24d1.S				fam96a.L
ccdc151.L	rcan3.L	LOC100486385.S		eif4b.S	slc33a1.S				eif4g3
sept5.L	Xelaev18002673m	LOC108713117			slc2a2.L				rcan3.L
tead4.L	MGC76328.S	gfpt1.L			rras2				Xelaev18002673m
znf644.L	usp15.S	gata2.L			rpl23.S				MGC76328.S
LOC108708333	LOC108709286	adam9			cmtr2.L				usp15.S
anxa2.S	tbx22.S	ccno.S			hmgn1.S				LOC108709286
pnck.S	adamts6.S	elmod2.L			wdr77.S				tbx22.S
foxn4.L	epha2.L	aacs.L			ubtd1.S				adamts6.S
cyp2ac1	ccdc50	slc22a5.L			rpl23a.L				epha2.L
prickle2.S	helz.S	poc1a.L			kpna4.L				ccdc50
chpf.S	lipe.L	derl1			emc4.L				helz.S
adgrl2.S	adamtsl5.L	post5.S			ostc.L				lipe.L
amotl1.L	pdzrn3.L	MGC68858			rpap3.L				adamtsl5.L
znrf3.L	LOC108707871	tm9sf2.L			cdca3.L				pdzrn3.L
inpp5a.2.L	shank2.L	pdxdc1.L			celf1.L				LOC108707871
myo5b.S	LOC108697848	zbtb46.L			psmg1.L				shank2.L
socs2.S	nfatc2.S	tiam1.S			ythdf2.L				LOC108697848
klf6.L	r3hdm1.L	fam3b.L			ttc4.L				nfatc2.S
shroom4.L	loc100216027.L	mtus1.L			LOC108715906				r3hdm1.L
kif5c	LOC100485199-like.S	LOC108695829			ssr3.S				loc100216027.L
LOC108699634	nup98.L	alg2.L			fau.S				LOC100485199-like.S
LOC108702079	map1lc3c.L	ccser2.L			golga5.L				nup98.L
efnb2.L	LOC108707237	mn1.S			clasrp.L				map1lc3c.L
LOC108718667	tcaim.L	klf5.L			chmp1b.L				LOC108707237
dzank1.L	LOC108711723	c5orf15.S			mypop.S				tcaim.L
prodh2.L	LOC108705473	dedd2.L			rhoa.2.S				LOC108711723
hspa5.S	tcta.S	chpf.L			lrp5.L				LOC108705473
kiaa1549.S	h1foo.L	mfsd2a.S			pin4.L				tcta.S
slfn13.L	hpca.L	stard4.L			plekhj1.L				h1foo.L
hes1.S	gli1.S	mapk6.S			tlr2				hpca.L
pias2.L	rnf19b.S	selk.S			cdca5.L				gli1.S
irs2.L	zc3h3	aim1l.L			tmem127.S				rnf19b.S
ip6k2.S	ptpn23.L	birc2.S			eif5.S				zc3h3
tead4.S	wee2.S	cdk1.L			actb.S				ptpn23.L
gata3.L	Xelaev18046538m	tuba3c.S			polr3h.L				wee2.S
styk1.S	Xelaev18023726m	trpm5.L			rps5.S				Xelaev18046538m
Xelaev18037856m	cracr2b.S	LOC108709654			entpd4.L				Xelaev18023726m
bcor.L	pigv-like.L	bicd1			znf721				cracr2b.S
mdk.S	aco2.S	dnajb12.L			rpl30.L				pigv-like.L
dlx3.S	runx1.L	top2b.L			ybx1.S				aco2.S
pygm.L	zc3h3.L	ccser2.S			gtf3c4.L				runx1.L
zmynd8.L	LOC108696547	uspl1-like.L			eef1a1o.S				zc3h3.L
aspg.L	wee2.L	arpc3.L			cks1b.L				LOC108696547
col18a1.L	kiaa0922.S	tm9sf3.S			rps16.L				wee2.L
wdr12.S	immp1l.L	msi1.S			rps25.L				kiaa0922.S
errfi1.L	pde4d-like.L	arglu1.L			zfc3h1				immp1l.L
slc7a8.L	hs3st1	p4hb.L			farp2.S				pde4d-like.L
rab11fip3.L	tnrc6c.L	sh3d21.L			etaa1.S				hs3st1
ghitm.S	spsb3.S	dot1l.L			scamp5.L				tnrc6c.L
tmem213.L	cldn5.L	lsm4.L			slc7a6.L				spsb3.S
prr12.S	mpv17l2.L	LOC108701168			ywhae.S				cldn5.L
vash2.S	LOC108719562	ift46.L			cnn1.L				mpv17l2.L
plxnb1.L	LOC108697295	h1fx.S			rps7				LOC108719562
phf21b	ppm1h.L	gmps.L			wdr46.L				LOC108697295
dhcr7.L	wnt7a	tfcp2l1.S			herpud1.L				ppm1h.L
fam83h.S	mef2d.L	itpkb			uqcr11				wnt7a
LOC108713945	c11orf96.S	polr2h.L			kiaa0355.L				mef2d.L
bcr.L	rnf152.L	gmppb.L			ckap4.S				c11orf96.S
kdm7a.S	ccnb1.L	prpsap1.S			arid3a.L				rnf152.L
efs.L	zswim4.L	ssr2.L			tmed7.L				ccnb1.L
lrrn1.L	foxh1.2.L	LOC108699910			thap1.L				zswim4.L
itpr2	LOC108708627	slc35a2.L			c9orf114.L				foxh1.2.L
unc5b	LOC108704294	sec61a1.S			hmg-17				LOC108708627
mid1ip1.S	gpr37l1	ano9.L			mrto4.S				LOC108704294
klf13.S	colgalt2	ell.L			hnrnpdl.S				gpr37l1
dtx4.L	hlf.S	loc734020.L			rps7.S				colgalt2
ttll1.S	Xelaev18011648m	nckap5l.S			LOC108709420				hlf.S
srcap.L	akip1	mllt10.L			hnrnph3.L				Xelaev18011648m
tmem39a.S	ipp.L	march7.S			bola2.L				akip1
fblim1.S	ccna1.L	hsf2.L			slc30a7.L				ipp.L
pdgfra.L	LOC100489074.L	tstd1.S			ywhab.L				ccna1.L
pik3r1.S	nrap.L	c12orf45.S			bloc1s1.S				LOC100489074.L
sik3.L	LOC108697873	gfpt1.S			ldb1.S				nrap.L
esyt2.S	tph1.S	herpud1.S			pa2g4.L				LOC108697873
proser1.S	rragd	utp15.L			sec61b.L				tph1.S
ndufb6.L	ern2.S	loc100497729.L			upk1a.L				rragd
Xelaev18025569m	loc733728.L	topbp1.L			arhgap5.S				ern2.S
nrbp2.L	eomes.L	gmeb2.L			cidea.L				loc733728.L
hao2.L	wdsub1.L	cry1			clptm1.L				eomes.L
gata5.S	LOC108702643	dynll1.L			rps19.S				wdsub1.L
tmem39a.L	btn3a2	scnn1a.L			mier1.S				LOC108702643
rybp.L	myo15a	kndc1.L			cdh1.S				btn3a2
Xelaev18033745m	angptl4.L	ahnak.L			cirbp.L				myo15a
tead1.S	MGC68639	uqcrq.S			hmgn1.L				angptl4.L
slc9a2	tmem116.L	tm9sf3.L			eef1a1.L				MGC68639
tmed9.L	Xelaev18011386m	leng8.S			ugcg.S				tmem116.L
lmo4.2.S	pou3f1.L	kitlg.L			snrpg.S				Xelaev18011386m
fchsd2	eomes.S	stim1.S			hgs.L				pou3f1.L
lrrn1.S	LOC108718863	srp19.S			gtpbp4.L				eomes.S
irf2bpl.S	pde1c	lsm4.S			mrto4.L				LOC108718863
gdi1.S	dsg4.L	stard10.L			golga5.S				pde1c
cebpa.L	ugt3a2.L	krt8.S			afdn.S				dsg4.L
prelid3b.S	sfrp1.L	yipf6.L			gigyf2.L				ugt3a2.L
khdc4	LOC100145533.L	rpl35a.L			rpl9.L
creb3l4.S	msgn1.S	phip.L			cpne3.L
gata2.S	cmahp.L	myc.S			hnrnpdl.L
acsl1.S	slc35a3.1.L	ube2n.S			rps17.S
krt8.L	LOC108719743	notch2.L			mau2.L
npnt.S	ly6e	arglu1.S			rps10.L
gpatch8.S	glb1l2.S	rpl26.S			tcp11l2.S
Xelaev18006613m	LOC108719498	myl6.S			trmt10c.L
Xelaev18007569m	hoxd1.S	nr2f6			sem1
Xelaev18011667m	Xelaev18029603m	rpl8.L			khdrbs1.S
Xelaev18040914m	tp63.S	cep135.L			xbp1.L
ubap2.S	slc16a9.S	prelid1.S			thg1l.L
LOC108713946	ugt8.S	id4.S			smim19.L
spred2.L	gck.L	march6.L			mbip.L
stambp.L	mesp2.S	nek2.S			ints10.L
grhl1.L	Xelaev18032572m	clk3.S			cdc34.L
farp2.L	hoxd1.L	snx12.L			cnot9
Xelaev18038622m	syt1	rps12.L			brix1.S
LOC108715921	frem1.L	Xelaev18000128m			c12orf10.L
b4galt3l2.L	pnliprp1	aurka.L			hmgn2.L
vasn.S	tbx6.S	clcn5.L			myef2.L
atp1a1.L	LOC108705880	rpf1.S			eif5.L
MGC52827	LOC100497061.L	trappc13.S			MGC52578
rdh10.L	hkdc1.S	mars2			pcyt1a.S
rnf44.S	hoxa11.S	rpl26.L			cachd1.L
kdm5b.S	lrat.L	eif4e.L			pfdn6.L
iqsec3.S	lamb1.L	smc2.S			wdr89.L
scaf4.L	crb2.S	cln3.L			rps13.S
plch1	hes9.1.S	leng8.L			ywhaq.L
cfap100.L	slc3a1.S	shfm1.S			arf1.S
kdm6a.S	krt12.L	rps3a.L			tpt1.L
srcap.S	p2rx1.L	melk.L			znf516.S
traf3ip1.L	hes5.2.L	hps3.L			tmem263.L
kpna4.S	fucolectin.S	brd1.S			hnrnpa2b1.S
top2b.S	cdx2.S	anln-like.1.L			rpl13.S
syn2.S	hoxa1.L	cfap77			snrpf.L
slc16a6.L	LOC108718065	rpl27a.S			eif5a.L
slc25a25.L	atp13a-like.L	chkb.S			gpcpd1.L
emg1.L	krt.L	kiaa0232.L			sf3b6.S
intu.S	cntn1.S	rpl27a.L			rpl15.L
wwtr1.S	socs3.L	capn1.L			no38
ptbp1.S	liph.L	lrig2.L			kmt2a
bahcc1.S	axin2.S	rps6.L			cysrt1
ubap2.L	iqca1.L	mau2.S			arl1.L
abca8.L	loc100496187.L	Xetrov90014299m.L			grwd1.L
LOC108712218	kif26a.S	cdc34.S			bcl7a.L
tprn.L	hes9-1.L	rpl34.S			hmgb2.S
nav2.L	lmln	ranbp2.S			gng5.S
vangl1.S	prr18.S	LOC108706721			snrpd1.L
flvcr1.S	hes5.5.L	znf740.S			nip7.L
fam53c.L	hoxa9.L	dynll1.S			anp32c.S
ccdc112.L	ccdc129.L	rpl19.L			prmt1.S
crebzf.S	b3gnt3.L	loc728026.L			acsl1.L
hes3.1.L	tcaf1.L	hdlbp.L			nhp2.L
stk38l.L	LOC108711745	tdg.S			h3f3c.L
hap1.L	socs1.L	rpl17-c18orf32			ftmt.S
creb3l2.L	f2rl2.L	anxa4.L			rpl18a.L
sephs1.L	nxpe2.L	dgkd-like.S			mier1.L
gss.L	pou4f1.2.L	Xelaev18027269m			hnrnpa3.L
ticrr.L	sult6b1.5.L	rps2.L			tmed10.L
znf687.S	fut6.S	kmt2e.L			rps20.S
LOC108719509	adgrf1.L	arhgap5.L			polr1d.1.S
trim68	robo2	rpl7.L			fam160b2.L
rbm24.L	LOC108698034	psmb3.L			llph.S
scnn1a.S	xk81a1.S	cltc.L			gemin4.L
stk38l.S	aatk	cops5.S			snrpe.S
stard3.L	gng13.S	rps3a.S			tmco1.S
ist1	Xelaev18036730m	luc7l2.S			ebna1bp2-a
Xelaev18034047m	nr6a1.L	snrnp200.L			ube2l3.L
sdf4.S	krt12.S	tomm70a.S			rab35.L
xicl	acpp	xab2.L			srsf3.S
wif1.L	LOC108708140	mrpl27.L			srsf2.L
arhgef1.S	plekhg5.L	MGC81028			snrpd2.L
znf148.S	Xelaev18012290m	znf593.L
armc5.L	LOC108701787	ssr1.S
bicd1.L	cdx1.L	leprotl1.L
dlx1	LOC108701744	rpl37.S
sphk2.S	adck1.L	Xelaev18012294m
tubgcp6.L	gcnt4	rps6.S
eif4a2.L	fam177b.L	rpl4.S
zmiz2.S	ttn	atp5o.L
LOC108705093	eps8l1.L	zfp36l1
ahdc1.L	dync1i1	rps13.L
tmem178b	gli3.S	rps3.S
rbm25.L	cdx4.L	prpf39.1.S
dlx6.L	ahnak	arrdc3.L
clk2.L	phka2-like.S	hspa8.L
rbm45.L	vwf.L	mtf2.S
klhl2.S	greb1.L	jagn1.L
atp1b1.S	ttc22.L	rpl32
kmt2a.S	agr2.S	rpl37a.L
rrn3.L	Xelaev18012620m	slu7.L
fzd8.S	col16a1	LOC108708564
bcar1.L	fzd10.L	rbm45.S
fnbp4.L	LOC108719446	rpl31.L
fam179b.L	Xelaev18029191m	rpl7a.S
ppp2r2d	abcb5	rps23.L
arhgap21.S	irf5.S	rps4
Xelaev18025954m	itpr3	MGC83421
ldb1.L	kxd1.S	ctps1.S
nptx2.S	hes5_X2.L	LOC108709832
slc4a11.L	rbm20.L	rps9
gse1.S	LOC100037903.1	sec61g.L
xpo4.S	fam13b.L	rpl7
fam174b.L	nceh1.L	rpl7a.L
flii.L	slc2a12.L	rpl8.S
pan2.L	hes6.1.L	prc1.2.S
med13l.L	trpm7	rpl6.L
med4.L	ociad2.S	pcnp.L
ptmap12.S	plod2.L	rpl32.L
esyt3.L	slc30a8.L	rpl10a.S
pdia6.S	dnah7.L	upf1.L
dcaf8.S	LOC101731753.L	rps5.L
r3hdm2.L	lrpprc.S	rpl36a.S
cerk	tnfrsf11a.S	eef2.1.L
znf462.L	LOC108704529	eif3e.L
cnot1.S	LOC108704134	rps27a.L
calr.L	ncam1.L
katnal2.L	casd1.L
sirt7.L	scel.L
LOC108701666	myo5c.L
skida1.L	abcc4
fam3a.L	fut3.L
ncstn.S	dspp
calr	Xelaev18000386m
kiaa0907.L	LOC108705922
cpd.L	LOC108714284
mpp5.L	pde4d
pou5f3.1.L	xmc.L
lrrc47.L	p2ry11.L
taf3.L	fa2h.L
prdx5.S	hdac11
larp1.L	glipr2.S
wdr43.L	sytl1.S
Xetrov90029311m.S	b4galt1
erf.S	slc12a3.2.S
bcorl1.S	pde9a.L
shb.L	hmcn2
wdr13.L	nr1d2.L
acer3.L	Xelaev18003636m
proser1.L	degs3.L
atp1a1.S	mgst1.L
rab11fip3.S	gm39120
MGC68706	anxa9.L
sik3.S	krt18.3.S
rbm39.L	tmem56.2.L
vwa5a.L	evx1.L
Xelaev18006569m	trabd.S
LOC108711813	aox2
strap.L	kctd15.S
acbd3.S	bpgm.L
itga5.L	p2ry11.S
ubap2l	post9p.L
lrrcc1.L	sh3rf2.S
ahdc1.S	krt18
cpeb2-like.S	cdx1.S
rbm14.L	cxcl12.S
dph7.L	ovol1.L
cdc42ep4.S	gk.L
rps2	rpe65.S
thoc6.L	angpt4.S
tmem52.S	crabp2.L
kif11.S	sp7.S
nup188.S	c8g.S
spsb4.L	btc.S
kansl3.L	znf185.S
adipor2.S	LOC108715628
med23.L	creb3l4.L
Xelaev18009838m	LOC108719420
c1orf198	rock1
prss8	tmem56.L
LOC108711131	loc108648340.L
ifrd1.S	nedd9.L
LOC108715136	notch2.S
mpv17.L	znf532.L
bcorl1.L	kiaa1217.S
LOC108715172	LOC108717439
efna3.L	rnd3.S
ptgfrn.S	LOC108715762
fam107a.S	aldh1l1.L
cers2.L	slc18a1
fam193a.L	rps6ka4.L
sptan1.L	arhgap6
LOC108706589	palm.S
parp1.L	LOC108701743
rnf41.S	atp8b3.L
sspo.L	golm1.S
arl4c.S	sema6a.L
rpf1.L	gramd2b
paxip1.S	a2m.S
lmo4.2.L	LOC108701721
gps2.S	loc548390.S
pik3r1.L	tnni1.2.L
braf.L	fam83c.L
rbm12.L	slc1a7
c21orf59.S	ankrd12.S
setd1a.L	fzd4
psma6.S	ncam1.S
ripk4.L	meis3.L
rsph9.L	ag1.L
tiprl.S	nlrc4.L
ccdc61.L	epn3.L
enc1.2.L	tgfbr1
fnbp1l	Xelaev18000483m
rpl21.L	fcn2
kif18a.L	LOC108716735
ncoa6.L	prkx.L
rnf111-b	Xelaev18039754m
smg1.L	adgrf5
tmed1	cdc14a.L
dip2a	LOC108717899
ttf2.S	prom1.L
taok2.L	nek5.L
bcor.S	cfh.L
znf462.S	LOC108711335
zbtb17.S	mov10
ptbp1.L	myo5b.L
znf318.S	dnajb9.S
b3gnt2.L	tmem45a.L
fam64a.L	Xelaev18003060m
xetrov90011961m.S	MGC83169
yap1.S	LOC100492708
iqsec2.L	znf608.S
hspbp1.L	LOC108699767
rbl1.L	sp7.L
sfpq.L	LOC108704327
cpsf1	LOC108718861
cxadr.L	msx1.L
nat9.S	spdef.S
hipk2.L	kctd15.L
top1.1.L	krt5.7.S
LOC108708226	atf7ip.S
gab1.S	slc19a2.L
esco2.S	hic2.L
hnrnpl.L	figf.L
hp1bp3.L	gas1.L
lbh.L	sephs1.S
fam193a.S	cdc42se2-like.1.L
smad6.S	LOC108709519
ubap2l.L	hexd
ect2.L	LOC108704556
mesdc1.S	trpv5.L
atp5a1.S	msx2.L
stau1.S	rab34.L
capzb.L	nr2f6.L
itga3.S	mfhas1
qser1.L	pvrl4.S
luc7l3.L	trim29.S
hspa8.S	blvrb.L
nudt9.L	znf414.L
ndrg4.S	prdx4.L
cfap53.L	slc35d1.L
fscb	cbx1.L
msi1.L	rai14.L
srsf11-like.S	rasgrp1.L
lamc1.S	1700007k13rik
qser1.S	ndc1.L
prpf39.1.L	ptger4.L
rps10	LOC108711752
wdr92.L	fam83c.S
cnot4.L	trpv6.L
ncapd2.S	LOC108699553
bcl9.S	muc17
cramp1.S	c18orf21.L
phldb1.S	zbtb11.L
wwc2.S	myc.L
glyr1.S	MGC85058
spen	slain2.L
zswim5.S	elovl3.L
srrt.L	clic3.L
ppp1cb.L	cib1.S
peli1.L	wap
mcrs1.S	LOC108715896
Xelaev18009254m	krt8.2.S
rbm4b.S	tprg1l
esf1.L	mbd6.S
tubb2b.L	tusc2.S
cecr2.L	tceb3.L
fkbp1a.L	Xelaev18012280m
ap1m2.S	pprc1.L
LOC108695696	ndufa8.S
ddi2.S	gnb3.L
rps11	upk3b.L
ylpm1.L	LOC108711517
bcl9.L	vimp.S
cct7.S	igf1r.L
pkn2.S	fam3c.S
rbm4b.L	xarp-like.S
snrnp200.S	atp6ap1.1.S
mkrn2.L	klhl36.L
luc7l2	slc35c2.S
ubb.L	zfand4.S
eef1a1o.L	deaf1.L
mlec.S	ywhah.S
acvr1.L	galnt6
sec14l1.L	LOC108713175
pcf11.S	rps21
cbs.S	afmid.L
paxip1.L	tab2.S
tmed8.S	tnip2.L
sumo2.L	tmem45b.L
fam222a.L	znf740.L
LOC108698564	nr1i3.S
rpl3.L	fhit.L
hif-1a	stk40.L
dido1.L	cpt1a.L
psmc6-b	loc108718659.S
hsp90ab1.S	gpatch4.S
psmc5.L	lcmt2.L
rpl10.L	map2k6.L
LOC397846	LOC108710853
hdgf.S	map3k10.L
rps20.L	Xelaev18022166m
srsf2.S	pim1.S
serinc5.S	evpl.L
rpl38.S	ccdc71.S
rplp2.L	twsg1.S
son	tiparp.S
psma7.S	MGC52622
sf3b2.S	dlx6.S
srsf4.L	cenpe.L
eif4b.S	gng7.L
	hivep1.L
	Xelaev18043700m
	ankrd11.L
	esyt3.S
	LOC108719789
	zfp91.L
	fam212a.S
	c14orf79.L
	mfsd6.L
	plcb4.S
	rictor.S
	ncor2
	bmp4.L
	osbpl2.S
	bmp4.S
	eppk1.L
	ube2n.L
	nxpe4
	atg12.S
	cdca2-like.L
	tmem8a.S
	LOC108705484
	srrd.L
	rgs19.L
	zbtb39.L
	rps21.S
	zzz3.S
	trpm4
	LOC108697654
	rpl29.S
	znf282
	slc7a4.L
	phldb1
	hid1.S
	b3gnt2.S
	nectin4
	rictor
	tmem208.L
	cbx1.S
	gprc5cl1.L
	gosr2.L
	atf7ip.L
	Xelaev18016017m
	fundc1.L
	tram1.L
	anln.L
	greb1l
	rbms2.L
	cope.S
	irak1bp1.S
	sulf1.L
	usp49.S
	ankrd11.S
	gnai3.S
	chsy1.L
	atp11c.L
	rbm38.S
	eps8l2.S
	znf581.S
	ago4.L
	gen1
	rnf38.S
	LOC108718942
	tanc2
	rpl17.L
	mlec.L
	tubb
	rnf114.S
	mansc1
	pim1.L
	arnt.S
	timm17a.L
	prelid1.L
	gm20188
	lpcat4.S
	ppil3.S
	tnfsf10l.L
	oraov1.S
	uqcr10
	pcgf3
	znf628.S
	arf1.L
	afap1l2.L
	smc2.L
	utp18.L
	gosr1.L
	zfand4.L
	ptafr.L
	elmo1.L
	rps9.L
	zfr.L
	sirt1.S
	hnrnpr.L
	atp6v0a2.L
	chrna2.S
	zfp36.L
	lig3.L
	timm17a.S
	vhl.S
	slc35a3.2.S
	Xelaev18012451m
	ccdc173.L
	rhebl1.L
	tcim.L
	rbm34.L
	wdr83os.L
	wsb1.L
	uba52
	kmt5b.L
	ndufa8.L
	ap1s3
	net1.S
	c12orf43.L
	ptrh2.L
	nxpe3l.6.L
	rpl37.L
	zfand5.S
	acy3.L
	tmem183a.L
	LOC108713924
	mpdu1.L
	ap1m2.L
	cep170b.L
	LOC108717923
	kiaa1324l.S
	elof1.L
	foxo4.L
	LOC108713255
	ptma.L
	tcf3.L
	cyp4b1.2.L
	arid3a.S
	knl1
	ndufc2.S
	ywhae.L
	LOC108702843
	c10orf88.L
	bcl2l12.S
	wdr12.L
	rpl36.S
	hpgd.L
	rpl36.L
	ankhd1
	isg20l2.S
	itpka
	tctex1d2.L
	akap2.L
	uqcr10.L
	micos13
	utp15.S
	elovl7.L
	ifrd1.L
	c11orf68.L
	ccnt1.L
	chmp4b.S
	manf.L
	dnajb12.S
	dph2.L
	ptma.S
	fzd2.S
	kmt5b.S
	sec61a1.L
	szl.L
	pars2.L
	upk1b
	rpl17.S
	MGC64308
	pbx2.S
	tia1.S
	hypk.S
	slc44a2.S
	actb.L
	zmynd10.L
	rbfox2.S
	m6pr.L
	nop10
	gnaq.L
	wdr48.L
	zfc3h1.L
	ankrd46.S
	sbno1.L
	litaf.S
	rps27a.S
	LOC108701166
	kif11.L
	znf654.S
	tmem63a.L
	unknown.S
	upf3b.S
	srpra.L
	cks2.S
	strap
	tsc1.S
	kat5.L
	scamp2.S
	tjp2
	krt.S
	ift20.L
	sirt1.L
	gpbp1l1.L
	loc100145002.L
	yif1b.L
	dsp.L
	rpl34.L
	elf2.S
	cirbp.S
	kiaa1191.S
	nsep1
	muc5b
	fam219b
	otub2.S
	hm13.L
	fau.L
	cdk1.S
	LOC108718070
	LOC108711693
	xbp1.S
	mapre1.S
	serbp1.L
	upk1b.S
	rsl24d1.S
	slc33a1.S
	slc2a2.L
	rras2
	rpl23.S
	cmtr2.L
	hmgn1.S
	wdr77.S
	ubtd1.S
	rpl23a.L
	kpna4.L
	emc4.L
	ostc.L
	rpap3.L
	cdca3.L
	celf1.L
	psmg1.L
	ythdf2.L
	ttc4.L
	LOC108715906
	ssr3.S
	fau.S
	golga5.L
	clasrp.L
	chmp1b.L
	mypop.S
	rhoa.2.S
	lrp5.L
	pin4.L
	plekhj1.L
	tlr2
	cdca5.L
	tmem127.S
	eif5.S
	actb.S
	polr3h.L
	rps5.S
	entpd4.L
	znf721
	rpl30.L
	ybx1.S
	gtf3c4.L
	eef1a1o.S
	cks1b.L
	rps16.L
	rps25.L
	zfc3h1
	farp2.S
	etaa1.S
	scamp5.L
	slc7a6.L
	ywhae.S
	cnn1.L
	rps7
	wdr46.L
	herpud1.L
	uqcr11
	kiaa0355.L
	ckap4.S
	arid3a.L
	tmed7.L
	thap1.L
	c9orf114.L
	hmg-17
	mrto4.S
	hnrnpdl.S
	rps7.S
	LOC108709420
	hnrnph3.L
	bola2.L
	slc30a7.L
	ywhab.L
	bloc1s1.S
	ldb1.S
	pa2g4.L
	sec61b.L
	upk1a.L
	arhgap5.S
	cidea.L
	clptm1.L
	rps19.S
	mier1.S
	cdh1.S
	cirbp.L
	hmgn1.L
	eef1a1.L
	ugcg.S
	snrpg.S
	hgs.L
	gtpbp4.L
	mrto4.L
	golga5.S
	afdn.S
	gigyf2.L
	rpl9.L
	cpne3.L
	hnrnpdl.L
	rps17.S
	mau2.L
	rps10.L
	tcp11l2.S
	trmt10c.L
	sem1
	khdrbs1.S
	xbp1.L
	thg1l.L
	smim19.L
	mbip.L
	ints10.L
	cdc34.L
	cnot9
	brix1.S
	c12orf10.L
	hmgn2.L
	myef2.L
	eif5.L
	MGC52578
	pcyt1a.S
	cachd1.L
	pfdn6.L
	wdr89.L
	rps13.S
	ywhaq.L
	arf1.S
	tpt1.L
	znf516.S
	tmem263.L
	hnrnpa2b1.S
	rpl13.S
	snrpf.L
	eif5a.L
	gpcpd1.L
	sf3b6.S
	rpl15.L
	no38
	kmt2a
	cysrt1
	arl1.L
	grwd1.L
	bcl7a.L
	hmgb2.S
	gng5.S
	snrpd1.L
	nip7.L
	anp32c.S
	prmt1.S
	acsl1.L
	nhp2.L
	h3f3c.L
	ftmt.S
	rpl18a.L
	mier1.L
	hnrnpa3.L
	tmed10.L
	rps20.S
	polr1d.1.S
	fam160b2.L
	llph.S
	gemin4.L
	snrpe.S
	tmco1.S
	ebna1bp2-a
	ube2l3.L
	rab35.L
	srsf3.S
	srsf2.L
	snrpd2.L

## Sheet: St12-13
List of Genes from Venn Diagrams of Genes Temporally Differentially Expressed in mesoderm and epidermal lineages corresponding with figure 7C
Total				Increase				Decrease
Epi Only	Meso Only	Overlap		Epi Only	Meso Only	Overlap		Epi Only	Meso Only	Overlap
cdv3.S	hoxc4	eml4.S		loc100489834.L	hoxc4	lrrc31		cdv3.S	blzf1.S	eml4.S
rcl1.L	wnt10a.L	ccnb2.L		lrrc18.L	wnt10a.L	spata18-like.L		rcl1.L	psmd8.S	ccnb2.L
dctpp1.L	LOC108708640	shcbp1.S		kiaa1549l.S	LOC108708640	hgf.S		dctpp1.L	cbx3.S	shcbp1.S
plcd1.L	hoxa5.S	nomo3.S		LOC100488736-like.1.1	hoxa5.S	LOC100127337		plcd1.L	mapk11.S	nomo3.S
ccna2.S	sparc.L	frg1.L		stmnd1.S	sparc.L	ttc24.L		ccna2.S	pitrm1.L	frg1.L
smarcd1.S	hoxc4.L	birc5.2.S		bc051019	hoxc4.L	b3gnt3.L		smarcd1.S	cdc20.L	birc5.2.S
nsmce4a.L	Xelaev18010427m	cdk9.L		ai661453	Xelaev18010427m	scn5a		nsmce4a.L	sept2.L	cdk9.L
ccne1.L	hoxa7.S	bmp1.S		fam81b.S	hoxa7.S	MGC75872.L		ccne1.L	cltb.S	bmp1.S
wdr45b.S	hoxc6.L	cops2.L		LOC101733219.S	hoxc6.L	tekt2.S		wdr45b.S	supt6h.L	cops2.L
pfkfb4.L	pcdh8l.L	kdsr.L		LOC100488736-like.2.1	pcdh8l.L	ppl.L		pfkfb4.L	calm2.S	kdsr.L
rab5a.L	fat2.S	por.L		LOC108711774	fat2.S	slc3a2		rab5a.L	cdc123.S	por.L
ppp6r1.L	xhoxc8	st6galnac2.L		tmc5.L	xhoxc8	LOC108718065		ppp6r1.L	rnf112.L	st6galnac2.L
galnt7.S	hoxc6.S	psme4.L		LOC108696147	hoxc6.S	sytl1.L		galnt7.S	gnai1.L	psme4.L
cdt1.L	meox2.S	hexb		kiaa1324.L	meox2.S	tuba1cl.2.L		cdt1.L	ccna2.L	hexb
vps13b.L	hoxc8.S	MGC83206		hmx3.L	hoxc8.S	rsph1.L		vps13b.L	taf8.S	MGC83206
tjap1.S	fign	cul3.S		ikzf2.S	fign	wdr66.L		tjap1.S	ykt6.S	cul3.S
rcc1.L	plod2.S	os9.S		colca2.L	plod2.S	ptprd.L		rcc1.L	faf1.L	os9.S
zcchc8.L	hoxd4.L	emc3.L		ccdc17.L	hoxd4.L	slc16a9.S		zcchc8.L	tstd3.L	emc3.L
ddrgk1.L	pcdh8l.S	cops2.S		LOC108708418	pcdh8l.S	axl.L		ddrgk1.L	ppm1d	cops2.S
nkap.L	hoxa10.S	sde2.S		pou1f1.L	hoxa10.S	slc3a2.L		nkap.L	nup37.L	sde2.S
cdh3.S	atp13a-like.S	atp11b.L		epn3.S	atp13a-like.S	galnt5.L		cdh3.S	sgta.L	atp11b.L
fyb1	hoxc5.L	ncdn.S		sstr5.S	hoxc5.L	lpar3.S		fyb1	scaf11.S	ncdn.S
stk17a.S	slc9a5.L	col4a3bp.S		casz1.L	slc9a5.L	dgkk.L		stk17a.S	dsn1.L	col4a3bp.S
cpsf2.L	tuba1cl.1.L	hsf2.2.L		ppp1r32.L	tuba1cl.1.L	rapgef3		cpsf2.L	calhm2.S	hsf2.2.L
dapk3.S	Xelaev18000621m	eif2b5.S		neurl1.L	Xelaev18000621m	cat1.L		dapk3.S	clstn1	eif2b5.S
mn1.L	flt3lg.S	ptpn2.S		loc100127564.L	flt3lg.S	dse.S		mn1.L	MGC82347	ptpn2.S
bloc1s4.L	hoxa7.L	zc3h11a.S		capsl.S	hoxa7.L	galnt12.L		bloc1s4.L	chmp6.S	zc3h11a.S
cuedc2.L	hoxb8	agtrap.L		cdhr4.L	hoxb8	LOC108718814		cuedc2.L	ap2m1.S	agtrap.L
LOC108706515	LOC108701747	tpx2.S		gnaz.L	LOC108701747	plxna2.L		LOC108706515	mrps5.L	tpx2.S
rnf167.L	hoxa10.L	kif15.S		prr29.L	hoxa10.L	tril.L		rnf167.L	kiaa0226l.L	kif15.S
fgfr4.S	hoxd4	carnmt1.S		t.L	hoxd4	sptlc3.S		fgfr4.S	cdr2.L	carnmt1.S
atp6v0b.L	hoxc9.S	ptdss1.S		myo15b.L	hoxc9.S	LOC108703547		atp6v0b.L	mst1.L	ptdss1.S
nuf2.S	spns2.S	mmadhc.L		tacr1.S	spns2.S	pm20d1.L		nuf2.S	gtf2e2.L	mmadhc.L
dcp1b.S	actc1.S	ubxn4.L		LOC108710713	actc1.S	frk.L		dcp1b.S	ppp1r12c.L	ubxn4.L
ccdc120	cyp1c1.L	naa50.L		morn3.S	cyp1c1.L	zc3h12a.L		ccdc120	cldn6.2.S	naa50.L
LOC108704408	ptpn20	tbc1d17.S		efhc2.S	ptpn20	ly6e		LOC108704408	wdr45b	tbc1d17.S
bloc1s6.S	hoxa9.S	nras.L		LOC108708075	hoxa9.S	sp7.L		bloc1s6.S	ddt.L	nras.L
cdc14b.S	dbndd1.L	ralb.L		lrrc73.S	dbndd1.L	slc38a3.S		cdc14b.S	bora.S	ralb.L
tesk2.S	ppl.S	stk3		pip5k1b.S	ppl.S	slc35b4.L		tesk2.S	msi1.L	stk3
slc12a4.L	plod2.L	pus7.L		msrb2.L	plod2.L	tcaf1.L		slc12a4.L	gemin6.L	pus7.L
sssca1.L	LOC108700048	MGC81630		cracr2a.L	LOC108700048	cdx2.S		sssca1.L	tmc6.L	MGC81630
cept1.S	hoxb4.S	slc25a13.S		ccdc78.S	hoxb4.S	vill.L		cept1.S	mtor.L	slc25a13.S
atp9a	cmahp.L	styx.S		gpr156.S	cmahp.L	kcnj2.L		atp9a	gtf2h3.L	styx.S
lmnb3.S	foxj1.2.S	tsc22d1.L		cfap70.L	foxj1.2.S	scel.L		lmnb3.S	pfkfb3.L	tsc22d1.L
spns1.L	frmpd2b	caap1.L		akna.S	frmpd2b	pcnt.L		spns1.L	larp1b.L	caap1.L
mipep.S	hoxa9.L	impa2.L		loxl2.L	hoxa9.L	loc100496187.L		mipep.S	tpm1.L	impa2.L
mutyh.L	cyp26c1.S	ppp2cb.L		ttll10.L	cyp26c1.S	sytl2		mutyh.L	bag4.S	ppp2cb.L
cdh3.L	otog.L	tmem184c.L		ccdc64b.L	otog.L	gcm1.S		cdh3.L	e2f7.L	tmem184c.L
kiaa0368.L	hoxb5.S	nabp2.L		tril.S	hoxb5.S	myo5c.L		kiaa0368.L	nelfb.L	nabp2.L
mcl1.S	crnn	mrpl3.S		wdr88.L	crnn	sytl5.L		mcl1.S	myh10.S	mrpl3.S
kif20a.S	hoxb7.S	fbf1.L		tekt1.S	hoxb7.S	atp13a4.L		kif20a.S	gkap1.L	fbf1.L
pex26.L	mmp11.L	kiaa1109.L		c2orf70.S	mmp11.L	LOC108707893		pex26.L	map2k1.L	kiaa1109.L
pard6g.S	hoxb1.S	slc31a1.S		Xelaev18004129m	hoxb1.S	syt16.L		pard6g.S	rnd1.S	slc31a1.S
pde7a.S	LOC108715566	trmt11.L		LOC108699458	LOC108715566	tlrs5		pde7a.S	atp6v0c.L	trmt11.L
cdon.L	hoxa6	dpy19l1.L		ppp1r36.L	hoxa6	tanc2.L		cdon.L	plaa.S	dpy19l1.L
sin3b.L	nhs.L	fermt2.S		loc100145045.L	nhs.L	liph.L		sin3b.L	gprc5c.S	fermt2.S
dmd.1.L	loc100158267.L	bak1.L		klhdc9.L	loc100158267.L	syt1		dmd.1.L	ubqln1.S	bak1.L
dlx6.L	hoxc9.L	c20orf194.L		dcdc2b.L	hoxc9.L	capn8.2.L		dlx6.L	vgll4l.S	c20orf194.L
crip3.S	sod3.L	dppa2/4.1.L		msrb2.S	sod3.L	krt222.S		crip3.S	vps4b.S	dppa2/4.1.L
scp2	LOC108719498	cyfip2.S		efhb.L	LOC108719498	tsga10.L		scp2	smap1.L	cyfip2.S
unkl.L	LOC108697577	LOC108719053		spag6.L	LOC108697577	kitlg		unkl.L	c19orf43.L	LOC108719053
yrdc.S	klf4.S	vamp8.L		txn.L	klf4.S	myo10.S		yrdc.S	rnf14.5.L	vamp8.L
tmem163.S	Xelaev18032572m	aldh3b1.L		lrrc74a.L	Xelaev18032572m	b4galt4.L		tmem163.S	rpp38.S	aldh3b1.L
cdon.S	wnt5a.S	ccne2.S		ttll13p.L	wnt5a.S	anxa9.L		cdon.S	LOC108719050	ccne2.S
dtwd1.L	ccdc136	trmt44.L		vstm5.L	ccdc136	niban2		dtwd1.L	sdcbp.S	trmt44.L
fra10ac1.L	fgl2	cdo1.S		crym.S	fgl2	loc100492168.L		fra10ac1.L	mrpl44.S	cdo1.S
sestd1.L	arhgef37.S	smtn.L		LOC108705769	arhgef37.S	clock.S		sestd1.L	ifi30.L	smtn.L
ppp1cc.S	tgfb1.L	sra1.S		fam166b.S	tgfb1.L	gbx2.1.L		cyp26a1.S	ube2d1.S	sra1.S
msmb	capn9.S	mdc1.L		Xetrov90005895m.L	capn9.S	tm2d3.L		ppp1cc.S	msh3.L	mdc1.L
lix1l.L	hoxb3.S	dennd4c.L		slc41a3.S	hoxb3.S	eps8l2.L		msmb	hax1.L	dennd4c.L
micu1.S	Xelaev18000499m	cnep1r1.L		hhex.L	Xelaev18000499m	parm1		lix1l.L	cdkal1.S	cnep1r1.L
rhbdd2.L	pmp22.L	cltcl1.L		dnhd1	pmp22.L	glipr2.S		micu1.S	tyms.L	cltcl1.L
plxna1.L	thbs2.L	snx5.L		myzap	thbs2.L	stx3.L		rhbdd2.L	acly.L	snx5.L
wipi1.L	MGC53587	opa1.S		loc100494072.S	MGC53587	arpc1a		plxna1.L	LOC100497184.L	opa1.S
lfng.L	loc548390.S	zzef1.S		cdkl4	loc548390.S	adcy9.L		wipi1.L	eif4e	zzef1.S
dna2.S	fign.S	ube2h.S		ccdc81.L	fign.S	dlx2.L		lfng.L	psap.S	ube2h.S
cd99l2.L	kif26a.L	ubac2.L		LOC108701701	kif26a.L	lrrc36.L		gas1.S	btaf1.L	ubac2.L
cenph	kdelr3.S	usp24.L		htr1a.L	kdelr3.S	fut2.L		dna2.S	mkrn3.L	usp24.L
cald1.S	epha3	csnk1g3.S		ccdc13.L	epha3	krt12.L		cd99l2.L	cst7.L	csnk1g3.S
zdhhc15.S	kiaa1217.L	ppp1r9al.L		slc35e4-like.L	kiaa1217.L	tmem181.L		cenph	pds5a.S	ppp1r9al.L
aff1.L	robo1.L	atxn3.L		ak9	robo1.L	mboat1.S		cald1.S	cdca8.S	atxn3.L
ipmk.L	sp5.S	cpt2.S		fbxw10.L	sp5.S	tnk2.S		zdhhc15.S	enkd1.L	cpt2.S
ubtd2.L	mmel1.S	nup88.L		lrrc34.L	mmel1.S	fbxw9.S		aff1.L	cldn6.1.L	nup88.L
itpr1.S	fign.L	cdc27.L		akna.L	fign.L	adgrf1.L		ipmk.L	dscc1.L	cdc27.L
insm1.L	basp1.S	kctd5.L		c11orf53.L	basp1.S	hid1.L		ubtd2.L	fscn1.S	kctd5.L
gpc4.L	itln1.L	naif1.S		tbata.L	itln1.L	rfk.S		itpr1.S	ccne2.L	naif1.S
foxo1.L	ndnfl1.1.L	letm1.S		hba3.L	ndnfl1.1.L	plxna2.S		insm1.L	cat.2.S	letm1.S
hand2.S	hoxb9.S	gm15246		ribc1.S	hoxb9.S	ahnak		gpc4.L	dnal4.L	gm15246
dcaf17.L	gbx2.2.L	nsmaf.L		Xelaev18022505m	gbx2.2.L	fzd10.L		foxo1.L	uba6.L	nsmaf.L
gdpd5	wnt5a.L	mst1.S		efcab5.S	wnt5a.L	itpkb		hand2.S	ilkap.L	mst1.S
cpsf4.L	tmem184a.L	arfgef1		ggt5.S	tmem184a.L	zfpm1.S		dcaf17.L	wbp2nl.S	arfgef1
adprhl2.L	ugt8.S	ttc13.S		Xelaev18000343m	ugt8.S	LOC100486385.L		gdpd5	triqk.L	ttc13.S
MGC131138	arhgef26.L	nusap1.S		lhb.S	arhgef26.L	syt13		cpsf4.L	fxr1.L	nusap1.S
soga1.L	loc100489456.L	znf605.L		LOC108717174	loc100489456.L	alg11.L		adprhl2.L	ermp1.L	znf605.L
ptch1.L	myf5.L	hmgxb4.S		tmem67	myf5.L	vsig8.L		MGC131138	ube2d4.S	hmgxb4.S
bnip2.S	ndnf.S	extl2.L		rem1.L	ndnf.S	pcdh10.L		soga1.L	vps11.S	extl2.L
pigb.L	gli2.L	zfand3.L		Xelaev18041179m	gli2.L	slco4c1.L		ptch1.L	dctd.L	zfand3.L
c6orf203.L	tuba1a	hacd3.L		elmo3.L	tuba1a	rab3d.L		bnip2.S	atp6v1g1.L	hacd3.L
LOC108704265	lrat.L	nphp4.L		LOC108699362	lrat.L	adam9		pigb.L	papss1.L	nphp4.L
gpt2.S	tmem125.L	tnrc18		LOC108709187	tmem125.L	sept8.S		c6orf203.L	ptp4a1.L	tnrc18
got2.S	fam155b	ubxn2a.L		ccdc33.L	fam155b	gjb1.L		LOC108704265	ipo9.S	ubxn2a.L
fgfr4.L	polrmt	znf395.S		kcnrg.L	polrmt	sgsm3.L		gpt2.S	vta1.S	znf395.S
tgif2.S	tecta.1.L	gpc4.S		bok.L	tecta.1.L	rab3d.S		got2.S	hmces.L	gpc4.S
tgif2.L	sostdc1-b	smap1		catip.L	sostdc1-b	inf2		fgfr4.L	cul1.L	smap1
Xelaev18030357m	myo3b.L	LOC108711198		Xelaev18002192m	myo3b.L	plekha6.S		tgif2.S	gnb4.L	LOC108711198
vash2.S	LOC108704135	zc3h7b.L		btbd11.S	LOC108704135	sh3rf1.L		tgif2.L	papss1.S	zc3h7b.L
MGC81661	nr1d1.L	itch.S		fam101b.L	nr1d1.L	LOC108709394		Xelaev18030357m	spg7.L	itch.S
Xelaev18028564m	tenm4	stxbp3.L		bix1.1.L	tenm4	gdpd1.L		vash2.S	odc1.S	stxbp3.L
neurl1b.S	slc41a1	tmem33.S		ca2.L	slc41a1	b4galnt3.S		MGC81661	c15orf39.L	tmem33.S
abhd17b.S	Xelaev18006569m	brca1.L		ccdc160.L	Xelaev18006569m	atp11c.L		Xelaev18028564m	vps29.S	brca1.L
upk2	cacna1b.S	aprt		Xelaev18009543m	cacna1b.S	fucolectin.S		neurl1b.S	MGC147242.L	aprt
jak1.L	itpr3	hmmr.L		fgr.L	itpr3	rab27a.S		abhd17b.S	chtf18.L	hmmr.L
dpy19l3.L	tox.L	nprl3.L		LOC108705531	tox.L	igsf9b.L		upk2	exoc4.L	nprl3.L
rbpms2.S	slc2a2.S	npc1.L		pdp2.S	slc2a2.S	xk81a1.L		jak1.L	tmx2.L	npc1.L
best2.L	hes8.S	fam193b.L		rapgef5.L	hes8.S	sidt1.L		dpy19l3.L	slc38a10.S	fam193b.L
cttnbp2.L	tp63.S	qrich1.2.S		tex52	tp63.S	reps2.L		rbpms2.S	g2e3.L	qrich1.2.S
thtpa.S	atp12a.L	ofd1.L		tmem178a.S	atp12a.L	ribc1		foxf1.L	rngtt.S	ofd1.L
mterf3.S	mcidas	naf1.L		capsl.L	mcidas	robo2		best2.L	smc6.L	naf1.L
edil3.S	mef2c.S	plcd3.L		prox1.S	mef2c.S	krt18.3.S		cttnbp2.L	rbbp5.S	plcd3.L
insm1.S	loc100145533.S	nabp2.S		ccdc146.L	loc100145533.S	samd15.L		thtpa.S	gtpbp1.L	nabp2.S
shroom2.L	slc35a3.1.L	apba3.L		cfap52.S	slc35a3.1.L	vill.S		mterf3.S	flna	apba3.L
ndufaf5.L	bmp3.L	vps13a.L		plk4.S	bmp3.L	foxn4.S		edil3.S	ap1m1.S	vps13a.L
snx22.L	hes8.L	LOC108700013		dnah12.L	hes8.L	eps8l1.L		insm1.S	ap3b1.L	LOC108700013
dopey2.S	foxf1.S	arih2.S		armc4.S	foxf1.S	st3gal4.L		shroom2.L	fkbp8.L	arih2.S
abr.S	hoxa11.L	ikbip.L		LOC108705675	hoxa11.L	nipal2.S		ndufaf5.L	blmh.L	ikbip.L
rab3a.L	wdr86.L	plxna1.S		ttll7.L	wdr86.L	furin.L		snx22.L	ankrd28	plxna1.S
arhgef2.L	Xelaev18003892m	txlng.L		lekr1.L	Xelaev18003892m	cfap100.L		dopey2.S	ctu1.L	txlng.L
slc44a4.S	krt80.S	patl1.L		eml6	krt80.S	hexd		abr.S	LOC108714266	patl1.L
kdm2a.S	Xelaev18001114m	stx7.L		noxred1.L	Xelaev18001114m	slc25a22.L		rab3a.L	cul4b.S	stx7.L
plekhg3.L	crb2.S	cyp26a1.S		LOC398451	crb2.S	kiaa1217.S		arhgef2.L	pola2.L	smn2.S
fam107b.S	fkbp9.S	smn2.S		c9orf9.L	fkbp9.S	Xelaev18037313m		slc44a4.S	sde2.L	cdc23.L
acsl6.L	ptprd.S	cdc23.L		ttc12.L	ptprd.S	fzd10.S		kdm2a.S	znf239	ccdc9.S
LOC108708488	sfrp1.L	ccdc9.S		slit1	sfrp1.L	bcat1.L		plekhg3.L	memo1.S	ap3d1.L
inpp5a.1.S	tnfaip8l2.S	ap3d1.L		cux2.L	tnfaip8l2.S	nav1.L		fam107b.S	kti12.L	pef1.S
mcm3.L	cald1	pef1.S		saxo1	cald1	rab25.L		acsl6.L	elovl5.L	MGC75760.L
zc3h12c.S	scn3b.L	MGC75760.L		LOC108704212	scn3b.L	ptk2b.S		LOC108708488	hdac8.L	ano10.L
pdk4.S	tnfrsf19.L	ano10.L		spag17.L	tnfrsf19.L	sytl2.L		inpp5a.1.S	mpst.L	stk3.S
tars2.L	gsg1.S	stk3.S		slc26a4l.L	gsg1.S	c6orf132		mcm3.L	iqgap2.L	ube2g1.S
LOC108700849	elf3.S	ube2g1.S		slc10a4.S	elf3.S	meis3.L		zc3h12c.S	ero1a.L	LOC108711638
dcp1a	Xelaev18002015m	LOC108711638		slc19a3.L	Xelaev18002015m	Xelaev18028823m		pdk4.S	c11orf73.L	ctdp1.S
abcb9.L	LOC108714950	ctdp1.S		tppp3.L	LOC108714950	atp2a3.L		tars2.L	cdipt.L	ap5m1.L
mvb12b.S	mgc147226.S	ap5m1.L		mdh1b.L	mgc147226.S	rbbp8nl.S		LOC108700849	taok1.S	ankrd54.S
pald1.L	LOC108709417	ankrd54.S		rdh11.S	LOC108709417	ndel1.S		dcp1a	kif13b.L	dhcr24.L
atg4c.L	Xelaev18042791m	dhcr24.L		plcb2.L	Xelaev18042791m	trappc4.S		abcb9.L	ppp6r3.L	sdha.S
sall1	capn8-like.L.L	sdha.S		zfpm1	capn8-like.L.L	tmem87b.L		mvb12b.S	rprd1b.L	cep131.L
c17orf53.S	tshz1.L	cep131.L		LOC108711267	tshz1.L	tacc2.L		pald1.L	txndc5.S	ube2j1.L
akap12.L	axin2.S	ube2j1.L		irx5.S	axin2.S	mfsd6.S		atg4c.L	vamp1.L	znf407.L
pex1.L	lmln	znf407.L		ttll13p.S	lmln	gpd1.L		sall1	ube2k.S	arhgef39.L
loc100158410.L	mgat4c	arhgef39.L		dmrt2.L	mgat4c	stoml1.L		c17orf53.S	MGC68458	ska3.L
wdfy2.L	gli3.S	ska3.L		adra2c.L	gli3.S	plekha8.L		akap12.L	nup88.S	pttg1
zmat3.S	aim1.S	pttg1		hoxa1.S	aim1.S	sgk3.S		pex1.L	wash1.L	natd1.L
rgs3.L	lef1	natd1.L		gramd2b	lef1	abcg2.L		loc100158410.L	stxbp3.S	trmt5.L
lrrc16a.S	mamld1.L	gas1.S		gas6.S	mamld1.L	ephb2.S		wdfy2.L	napa.S	cwc27.S
st3gal6.L	hkdc1.S	trmt5.L		ankrd9.L	hkdc1.S	sgms1.L		zmat3.S	ptprk	cul9.L
rnf5.L	vgll1.L	cwc27.S		tcte1.L	vgll1.L	hspa5		rgs3.L	tmem79.S	kmt5a.S
tmem55a.L	tmem173.S	cul9.L		ccdc67.L	tmem173.S	ttc39a.L		lrrc16a.S	tpp2.S	ccdc50.S
acsf3.S	casd1.L	kmt5a.S		tekt3.S	casd1.L	syt8.L		st3gal6.L	phf14.L	metap1.L
unc93a.L	LOC100145533.L	ccdc50.S		LOC108708387	LOC100145533.L	cog1.S		rnf5.L	pkp3.L	hadha.S
s1pr5.L	LOC108719743	metap1.L		jhy	LOC108719743	slc30a10.L		tmem55a.L	birc5.2.L	LOC108704254
tmem255a.S	zfpl1.S	hadha.S		umodl1	zfpl1.S	znf185.L		acsf3.S	slc27a6.L	rwdd1.S
acat1.L	cdx1.L	LOC108704254		LOC108700672	cdx1.L	ppp1r3c.1.L		unc93a.L	gramd4.S	myo1a.L
lhfpl2.L	mrpl46.S	rwdd1.S		tmprss2.2.L	mrpl46.S	MGC52899		s1pr5.L	nomo3.L	cmtm7.L
ankrd29.L	fmnl2	myo1a.L		slco2b1.S	fmnl2	foxj1.2.L		tmem255a.S	tspan31.S	c14orf93.L
sptbn5.L	stmnd1.L	cmtm7.L		iqub.L	stmnd1.L	dspp		acat1.L	mycl.L	gpx7.S
spast.L	gck.L	c14orf93.L		ccdc180	gck.L	sgk2.L		lhfpl2.L	akap8l.L	atp8b4.L
jag1.L	flt1.L	gpx7.S		frmd6.L	flt1.L	c1galt1c1.L		ankrd29.L	g6pd.L	galnt2.S
rbm38.S	cebpa.S	atp8b4.L		lrit1	cebpa.S	txndc11.L		sptbn5.L	l3mbtl3.S	agpat1.S
hnrnpll.S	fcgbp	galnt2.S		dopey1.S	fcgbp	myo1e		spast.L	4930579g24rik	ercc2.L
ttc39a.S	cish.L	agpat1.S		pip5kl1.S	cish.L	nxpe3		jag1.L	rabgap1l.S	bloc1s5.L
apln.L	wfikkn1.L	ercc2.L		rrm2b.S	wfikkn1.L	gby.L		rbm38.S	cand1.S	dpy19l4.S
tmem221.L	ggact.L	bloc1s5.L		agbl2.L	ggact.L	hk2.S		hnrnpll.S	notum.L	sfxn4.L
naxd.L	galnt5.S	dpy19l4.S		wdr27.L	galnt5.S	rab15.L		ttc39a.S	pigt.L	hira.L
irx1.L	agr2.S	sfxn4.L		rhobtb2.L	agr2.S	mmp11.S		apln.L	cul3.L	pcid2.S
cyp51a1.L	LOC108699846	hira.L		ttll9	LOC108699846	atf7ip.S		tmem221.L	chfr.L	mon2.S
trpv2.L	robo3.S	pcid2.S		ccdc171	robo3.S	gcnt4		naxd.L	pan2.S	sppl2b.S
cgnl1.S	tnc	mon2.S		ccdc177	tnc	zdhhc9.L		irx1.L	eml1	atp2b1.L
adamts1.L	tuba1a.S	sppl2b.S		tex47	tuba1a.S	trabd.S		cyp51a1.L	ykt6.L	arhgap29.L
c1orf159.L	klf3.L	atp2b1.L		loc100497395.S	klf3.L	kmt2c.L		trpv2.L	loc734029.L	cnfn.3.L
ubtd2.S	LOC108712697	arhgap29.L		c20orf96	LOC108712697	gmppa.L		cgnl1.S	cab39l.S	soat2.S
lonrf3.L	anos1.L	cnfn.3.L		rab36.L	anos1.L	gnpnat1.L		adamts1.L	cul1.S	dennd4c.S
st3gal2.1.L	spata5l1.L	soat2.S		pparg.S	spata5l1.L	fam83e.S		c1orf159.L	mrpl53.L	gna11.S
osbpl1a.L	phka2-like.S	dennd4c.S		sptlc3.L	phka2-like.S	nhsl1		ubtd2.S	MGC86492.S	hmbs.L
atp8a1.L	Xelaev18029603m	gna11.S		tmlhe.S	Xelaev18029603m	slc35c2.S		lonrf3.L	tmem161a.L	wls.S
dgkq.S	LOC108705956	hmbs.L		cerkl.L	pcdh18.L	chsy1.S		st3gal2.1.L	tom1l1.L	pde7a.L
lhx8.L	hes3.3.L	wls.S		LOC108705424	LOC108705956	lrmp.L		osbpl1a.L	smtn.S	lamp1.S
slco5a1.S	cyr61.L	pde7a.L		mycbpap.L	hes3.3.L	isl1.L		atp8a1.L	ociad1.L	ldlrap1.S
bscl2.L	znf534.L	lamp1.S		Xelaev18022620m	cyr61.L	bnip1.L		dgkq.S	ppa1.S	fam175a.S
kcnma1.L	xpo4.S	ldlrap1.S		prr7.L	znf534.L	mkl1.L		lhx8.L	atg2b.S	pik3c2a.L
lonp2.L	LOC108698731	fam175a.S		LOC108702877	xpo4.S	nefm.L		slco5a1.S	rpusd2.L	map2k5.L
adgrg1.S	kirrel1	pik3c2a.L		c2orf50.L	LOC108698731	tab2.L		bscl2.L	tbc1d1.S	cetn3.S
crbn.S	flrt2.S	map2k5.L		glb1l2.S	kirrel1	sowaha.S		kcnma1.L	uchl1.L	abhd16a.L
hyal2.S	lypd6b.L	cetn3.S		ccdc83.L	flrt2.S	sytl5.S		lonp2.L	sgta.S	ptprs
ano8.L	atp13a-like.L	abhd16a.L		bix1.2.L	lypd6b.L	plcb4.S		adgrg1.S	ilvbl.L	lpp.L
fcho1.S	dst	ptprs		tp73	atp13a-like.L	slc8b1.L		crbn.S	acot11	ciao3.S
taok1.L	tuft1.S	lpp.L		tekt4.S	dst	rnf149.S		hyal2.S	rb1.S	pnpt1.S
tex264.S	casd1.S	ciao3.S		dennd1b.L	tuft1.S	sytl2.S		ano8.L	herc4.L	pfkfb4.S
pcdh9.S	nceh1.L	pnpt1.S		c2orf50.S	casd1.S	csta		fcho1.S	ctf1	fig4.L
emp1.L	kit.S	pfkfb4.S		ccdc39.L	nceh1.L	stard10.S		taok1.L	sycp2l.S	hdac4.S
scaper.L	tacr1	fig4.L		ccdc96.L	kit.S	dedd2.S		tex264.S	fam171a1.L	rnf216.L
pcdh19	sspo	hdac4.S		dynlrb2	foxf1.L	crybg3.S		pcdh9.S	ubxn8.L	acot9.L
apba1.L	prtg.L	rnf216.L		fam92b.S	tacr1	sgsm3.S		emp1.L	pef1.L	muc5acl.S
fam65c.L	caskin2.L	acot9.L		LOC108708812	sspo	chpf.S		gas1.L	capn5.S	ccdc90b
slc6a14.2.L	tmprss9.L	muc5acl.S		ccdc63.S	prtg.L	rab19.L		scaper.L	parvb.S	cdca7l.L
LOC108709746	adamts10.L	ccdc90b		sidt1.S	caskin2.L	mcm5.S		pcdh19	uhrf1.S	ccne1.S
rnf130.S	pou2f3.L	cdca7l.L		ccdc65.S	tmprss9.L	aadacl4.S		apba1.L	srpk3.S	ppp3ca.L
ezh1.S	pheta1	ccne1.S		grb7.L	adamts10.L	galnt4.L		fam65c.L	fzd7.S	rwdd4.S
Xelaev18008189m	krt.L	ppp3ca.L		dnah2.L	pou2f3.L	capn13.L		pcdh18.L	hs2st1.L	gcfc2.S
gmnc.L	lamb1.L	rwdd4.S		LOC108706691	pheta1	phlda2		slc6a14.2.L	mrpl42.S	h6pd.L
prnp.S	LOC108701190	gcfc2.S		rsph10b.S	krt.L	prr5.L		LOC108709746	rnf182	pid1.S
fam189a1.S	dipk1c.S	h6pd.L		caps2.L	lamb1.L	fa2h.L		rnf130.S	xpr1.L	lmo7.S
crx.L	ephb1.S	pid1.S		lrrc23.S	LOC108701190	golgb1.L		ezh1.S	nrxn3	naga.L
dennd2c.L	LOC108701741	lmo7.S		LOC108698160	dipk1c.S	Xelaev18028825m		Xelaev18008189m	c1qbp.S	exoc5.S
ppfibp2	st3gal2.2.S	naga.L		hydin.S	ephb1.S	arhgef28.S		gmnc.L	cyp17a1.L	atp6v0a1.S
pdgfb.L	Xelaev18000380m	exoc5.S		katnal1.S	LOC108701741	MGC83169		prnp.S	ccdc93.L	shisa5
flrt1.S	Xelaev18003636m	atp6v0a1.S		LOC108708706	st3gal2.2.S	amot.S		fam189a1.S	pdhb.L	per3.S
irf8.L	krt8.2.S	shisa5		nipal1.L	Xelaev18000380m	per2.L		crx.L	faf1.S	eps8l3.L
LOC108703941	slc18a1.S	per3.S		dlec1.L	Xelaev18003636m	nkd1.L		dennd2c.L	sucla2.L	efr3a.L
tada2a.L	LOC108713029	eps8l3.L		ttc21a.L	krt8.2.S	rnf43.S		ppfibp2	arhgap1.S	eml2.L
rgcc.L	lrrc40.L	efr3a.L		rspry1.L	slc18a1.S	capn1.L		pdgfb.L	abhd17a.L	zfyve16.S
adat1.S	post9p.L	eml2.L		gjb3l.S	LOC108713029	bsn.S		flrt1.S	polr2k.L	snx14.L
ins	ank3	zfyve16.S		LOC108698822	lrrc40.L	ehd4.L		irf8.L	snx31.S	akap8.L
rdh9.L	znf827.S	snx14.L		krt8.2.L	post9p.L	tanc2		LOC108703941	adarb1.L	fastkd2.L
scube2.L	LOC108708154	akap8.L		c16orf87.L	ank3	sh3d21.S		tada2a.L	cdc25c.S	zfat.L
hal.2.L	Xelaev18000619m	fastkd2.L		lrrc61.L	znf827.S	xk.L		rgcc.L	gtf2a1.S	fam135a.S
filip1.L	clptm1l.S	zfat.L		lhb.L	LOC108708154	vsig10.L		adat1.S	tbc1d9b	kiaa1033.L
ror2.L	p2ry11.L	fam135a.S		foxa1.L	Xelaev18000619m	lgalsl.S		ins	xiap.L	yes1.L
Xetrov90024734m.S	taco1.L	kiaa1033.L		rtbdn.S	clptm1l.S	nrbp2.L		rdh9.L	uqcc2.S	slc2a8.L
cmpk2.L	mpzl2.L	yes1.L		krt17.S	p2ry11.L	slc35a3.2.S		scube2.L	cluap1.L	fez2.L
1500009l16rik	slc45a3.S	slc2a8.L		bbs4.S	taco1.L	arid3a		hal.2.L	acoxl	ttl.L
atoh1.S	crabp2.S	fez2.L		tmem229bl.L	mpzl2.L	sp7.S		filip1.L	mon2.L	cyb5r4.S
cyp1a1.S	val.L	ttl.L		usp2.L	slc45a3.S	nfe2l3.L		ror2.L	kdm3b.S	velo1.L
LOC108715669	itga5.S	cyb5r4.S		inpp1.L	crabp2.S	csrnp2.L		Xetrov90024734m.S	mfsd11.L	wnk2.L
mab21l2.S	shb.L	velo1.L		ano10l.L	val.L	cep135.L		cmpk2.L	dym.L	acat2.L
tmem158.S	mcidas.L	wnk2.L		cfap161.L	itga5.S	degs3.S		1500009l16rik	usp38.S	cyp2c18.S
LOC108708493	notum.S	acat2.L		ccdc87	shb.L	galnt6		atoh1.S	atg16l1.S	psip1
pdp1.L	LOC108710818	cyp2c18.S		LOC108707795	mcidas.L	nfe2l3.S		cyp1a1.S	dnajc15.L	pdxk.L
grem1.L	klf3.S	psip1		fut4	notum.S	meioc		LOC108715669	dbr1.L	tdrd1.L
LOC101243550	cd44.S	pdxk.L		Xelaev18031009m	LOC108710818	nr6a1.S		mab21l2.S	lpar6.L	sec31b.S
emilin2.L	rab12	tdrd1.L		cfap45.S	klf3.S	ccdc14		tmem158.S	rhov.L	shroom3.L
znf577.L	aim1l.L	sec31b.S		egfr.L	cd44.S	fblim1.S		LOC108708493	strn.S	smagp.S
crx.S	agap1.L	shroom3.L		c1orf158.L	rab12	mfsd6l.L		pdp1.L	opa1.L	tmem184b.S
adgre1	Xelaev18023478m	smagp.S		ccp110.S	aim1l.L	nkain4.S		grem1.L	wdfy3	pla2g6.L
slc6a8.S	LOC108716728	tmem184b.S		loc100216141.L	agap1.L	pik3ca.S		LOC101243550	pla2g12a.S	Xelaev18015396m
keap1	baz2b.S	pla2g6.L		esrra.L	Xelaev18023478m	LOC108704569		emilin2.L	xrn1.L	dda1.L
ccndx.S	LOC108702204	Xelaev18015396m		katnal1.L	LOC108716728	arl6ip1.S		znf577.L	rassf7.L	nptn.L
prdm14.S	vwf	dda1.L		wdr38.L	baz2b.S	rnf145l.L		crx.S	mob3a.L	fam172a
txnrd1.S	acpp	nptn.L		cdc14a.L	LOC108702204	cpt1a.L		adgre1	ide.L	traf3ip2
c11orf96.S	mars2.L	fam172a		six3.L	vwf	cib1.S		slc6a8.S	g6pd.S	itpr1.L
olig3.S	LOC108708140	traf3ip2		hmha1.S	acpp	snx33.L		keap1	gatsl2.L	pms1.S
tph1.S	ttc22.L	itpr1.L		Xetrov90020413m.S	mars2.L	map4k3.L		ccndx.S	ipo9.L	znf830.S
lrrn4.S	ptk2b.L	pms1.S		anxa11.L	LOC108708140	pgm3.L		prdm14.S	atp6v1a.S	edc4.L
pigv-like.L	nlrx1.L	znf830.S		ccn2	ttc22.L	gnb3.S		txnrd1.S	tbc1d10a.L	gemin2.S
loc100489834.L	b4galt1	edc4.L		nkx2-3.L	ptk2b.L	vtcn1.L		c11orf96.S	usp3.S	mesdc2.L
lrrc18.L	myb.L	gemin2.S		trim13.L	nlrx1.L	map3k10.L		olig3.S	ccnb1.2.L	wdr81.L
kiaa1549l.S	atl3.L	mesdc2.L		march10.L	b4galt1	fam3d.S		tph1.S	syap1.L	ppa1.L
LOC100488736-like.1.1	nr6a1.L	wdr81.L		ccdc24.L	myb.L	sipa1l3.L		lrrn4.S	slc9a1.L	cenpa.L
stmnd1.S	rcor2	ppa1.L		wrap73.L	atl3.L	fam3a.L		pigv-like.L	mob4.L	acadl.L
bc051019	sdhb.S	cenpa.L		ttc6.L	nr6a1.L	mfhas1			rhot2.L	mrps17.L
ai661453	hes5.3.S	acadl.L		LOC108709811	rcor2	mid1ip1.S			dnal4.S	rab29.S
fam81b.S	nradd.L	mrps17.L		ggt6	sdhb.S	styk1.S			f2rl1.S	commd2.L
LOC101733219.S	spry4.S	foxf1.L		map9.L	hes5.3.S	specc1l			mnat1.L	lrp1.S
LOC100488736-like.2.1	mafb.S	rab29.S		agr2.L	nradd.L	capn8.1.S			vwa8.L	arl15.L
LOC108711774	pxdn.S	commd2.L		wdr63.L	spry4.S	angpt4.S			eps15l1.S	mfsd4b.S
tmc5.L	stx3	lrp1.S		usp2.S	mafb.S	cep170b.S			haus5.L	srsf7.L
LOC108696147	gramd1a.L	arl15.L		prr18.S	pxdn.S	ganab.L			dync1li1.S	h6pd.S
kiaa1324.L	lrpprc.S	mfsd4b.S		armc3.L	stx3	thbs1.L			bmp7.2.L	znf276.S
hmx3.L	nuak1.L	srsf7.L		rab37.L	gramd1a.L	slc9a3r2.S			ern1.S	alg10.S
ikzf2.S	lhfpl2.S	h6pd.S		lrrc46	lrpprc.S	tbx3.L			fcho2.S	MGC84586
colca2.L	sult1c4	znf276.S		ccdc191.L	nuak1.L	caskin2.S			LOC495950	snx6.S
ccdc17.L	prmt5.L	alg10.S		dzank1.L	lhfpl2.S	bmpr2.S			ints2.S	alas1.S
LOC108708418	sun1.S	MGC84586		cdc14a.S	sult1c4	bace2.L			gtsf1.L	paip1.S
pou1f1.L	mid1l2.L	snx6.S		ppp4r4.L	prmt5.L	fam83h.S			tdrd5.L	tceanc2.S
epn3.S	Xelaev18000592m	alas1.S		eps8l1.S	sun1.S	hid1.S			LOC108719787	tut7.S
sstr5.S	pprc1.L	paip1.S		c17orf98	mid1l2.L	clcn5.L			manbal.L	eps15l1.L
casz1.L	LOC100492708	tceanc2.S		kctd9.L	Xelaev18000592m	camk2g.L			galc.L	fut10.L
ppp1r32.L	raig3	tut7.S		dnah10.L	pprc1.L	stard3.L			sirt4.L	parg.L
neurl1.L	insr.L	eps15l1.L		tmem53.L	LOC100492708	kcnj15.L			pitpnb.2.L	btbd19.S
loc100127564.L	angpt4.L	fut10.L		iqca1.L	raig3	pik3r2.S			lzic.L	klc1.L
capsl.S	slc45a3.L	parg.L		kif27	insr.L	adck1.L			pabpc1l.L	tpx2.L
cdhr4.L	acvr2b.L	btbd19.S		stkld1.L	angpt4.L	Xelaev18013479m			LOC108699776	cog2.S
gnaz.L	hes5.5.L	klc1.L		styk1.L	slc45a3.L	krt16.L			brf2.L	slc30a2.S
prr29.L	hs6st1.S	tpx2.L		invs.S	acvr2b.L	muc3a			spc25.L	osbpl11.S
t.L	rspo2.L	cog2.S		sytl1.S	hes5.5.L	MGC52622			maea.S	pgk1.L
myo15b.L	sult6b1.5.L	slc30a2.S		cep350	hs6st1.S	slc30a7.S			tmem43-like.L	lamp1.L
tacr1.S	slc30a8.L	osbpl11.S		lrrc9.L	rspo2.L	depdc7.S			otulin.S	cers3.L
LOC108710713	jade1.L	pgk1.L		ankrd66	sult6b1.5.L	mdk.S			nsun6.L	elavl3.L
morn3.S	susd1.S	lamp1.L		saxo2.L	slc30a8.L	post.L			uxs1.S	c8orf76.S
efhc2.S	bmper.L	cers3.L		Xelaev18000198m	jade1.L	ralgps1.S			ppt1.L	mettl16.L
LOC108708075	xarp.L	elavl3.L		fam160a1.S	susd1.S	retsat.L			paip1.L	st3gal-iii
lrrc73.S	steap3.L	c8orf76.S		LOC108704529	bmper.L	cebpd.L			loc733561.S	uggt2.L
pip5k1b.S	Xelaev18037130m	mettl16.L		esrra.S	xarp.L	ptpn23.S			ecd.S	lca5.L
msrb2.L	aox2	st3gal-iii		cfap57.L	steap3.L	LOC108701166			qsox1.S	ctnnal1.S
cracr2a.L	cdx1.S	uggt2.L		ccdc108.L	Xelaev18037130m	golph3l.S			vmp1.S	herc3.L
ccdc78.S	casz1.S	lca5.L		ccdc60.L	aox2	tll1.S			c1orf21.L	pard3b-like.L
gpr156.S	znf185.S	ctnnal1.S		ccdc27.S	cdx1.S	trpm5.L			kcnab2.L	wdhd1.L
cfap70.L	sult6b1.5.S	herc3.L		casc1.L	casz1.S	ccdc149.S			papd5.L	rmdn3.L
akna.S	fbxw2.L	pard3b-like.L		hsbp1l1.S	znf185.S	unc50.L			kidins220.S	tarbp1.L
loxl2.L	LOC108701744	wdhd1.L		cfap206.L	sult6b1.5.S	golga3.L			mettl25.L	rnf123.L
ttll10.L	cdk5rap3.L	rmdn3.L		pcdh8.2.S	fbxw2.L	esrp1.S			proca1.L	appl1.S
ccdc64b.L	tusc2.L	tarbp1.L		LOC108710961	LOC108701744	LOC108706721			gs17.L	slmap.L
tril.S	uhrf2.S	rnf123.L		cgrrf1.L	cdk5rap3.L	rhof.L			kif2a.L	rb1cc1.S
wdr88.L	klf15.2.S	appl1.S		LOC108699634	tusc2.L	baz2b.L			cox7a2l.L	fam109b.L
tekt1.S	fam222a.S	slmap.L		krt18	uhrf2.S	ptbp3.L			lrrc1.L	herc1.L
c2orf70.S	grhl2.L	rb1cc1.S		ccdc113.L	klf15.2.S	MGC98819			h1foo.S	abr.L
Xelaev18004129m	ppp1r1a.S	fam109b.L		pde9a.L	fam222a.S	post7p.L			ankrd13a.S	c15orf41.L
LOC108699458	arhgef40.S	herc1.L		LOC108705949	grhl2.L	rxra.S			pkmyt1.S	znf182
ppp1r36.L	plk3.S	abr.L		fbxo43.L	ppp1r1a.S	edem3.S			tmem120b.L	atg16l1.L
loc100145045.L	pdxdc1.S	c15orf41.L		cep295.S	gas1.L	post10.L			atp6ap1.2.S	sh3bp1.L
klhdc9.L	pgp.L	znf182		cfap157.L	arhgef40.S	endod1.L			mtmr12.L	cdc27.S
dcdc2b.L	tmem251-b	atg16l1.L		zdhhc1.L	plk3.S	tmem63a.L			znf618.S	cyp4v2.S
msrb2.S	nxpe2.L	sh3bp1.L		ccdc173.L	pdxdc1.S	atp13a2.L			nphp1.L	tmem220.L
efhb.L	klf15.2.L	cdc27.S		heg1.L	pgp.L	slc6a7			rnpepl1.S	Xelaev18041216m
spag6.L	hivep1.S	cyp4v2.S		ca12.L	tmem251-b	mfsd14a.S			afg3l1p.L	umad1.L
txn.L	ccdc129.L	tmem220.L		strc	nxpe2.L	foxn4.L			mdh2.L	armc8.S
lrrc74a.L	myo9a	Xelaev18041216m		creb3l1	klf15.2.L	flrt2.L			LOC108719063	hacd3.S
ttll13p.L	wars2.L	umad1.L		fjx1.S	hivep1.S	post5.S			LOC108699863	sh3d19.S
vstm5.L	cdx4.L	armc8.S		tbc1d24.2.S	ccdc129.L	krt8.S			lpgat1.L	gpi.L
crym.S	Xelaev18035430m	hacd3.S		tmem150a	myo9a	Xelaev18038969m			myh9.S	hace1.L
LOC108705769	sp5.L	sh3d19.S		efhc1.L	wars2.L	raver2.S			abcd3.S	gpatch1.L
fam166b.S	msantd3.S	gpi.L		foxl2.L	cdx4.L	epn3.L			stx19.L	prrg1.S
Xetrov90005895m.L	xk81a1.S	hace1.L		LOC108698173	cyp26a1.S	bean1.L			fbxl5	parp11.S
slc41a3.S	nav2.S	gpatch1.L		scnn1g.S	Xelaev18035430m	ppp1r18			pomt2.L	fpgs.S
hhex.L	errfi1.L	prrg1.S		ccdc151.L	sp5.L	elovl3.S			ipo13.L	caprin2.L
dnhd1	fam83g.S	parp11.S		speg	msantd3.S	gosr2.L			rnf126.L	gpr137c.S
myzap	nup188	fpgs.S		greb1.L	xk81a1.S	etnk1.L			ric8a.L	dapk3.L
loc100494072.S	hoxd1.L	caprin2.L		LOC108705105	nav2.S	elmsan1.L			dpyd.L	rab27b.L
cdkl4	adipor1.L	gpr137c.S		b9d2.L	errfi1.L	tfcp2.L			dctn2.L	smco4.L
ccdc81.L	anxa2.S	dapk3.L		cetn4.L	fam83g.S	capns1.L			stag1.L	usp24
LOC108701701	rnf43.L	rab27b.L		loc100494782.L	nup188	efnb2.L			gls.S	mapkap1.L
htr1a.L	rchy1.L	smco4.L		hook1.L	hoxd1.L	man2a1.L			anks3.L	appl2.L
ccdc13.L	znf503	usp24		arhgap27.S	adipor1.L	ncoa2.L			mettl3.L	nrbp1.L
slc35e4-like.L	tbc1d30.S	mapkap1.L		Xelaev18037285m	anxa2.S	gopc.S			ccdc148.L	slc16a3.L
ak9	emc1.L	appl2.L		LOC108704696	rnf43.L	tm9sf2.L			hirip3.S	LOC108718301
fbxw10.L	gk.L	nrbp1.L		c1galt1.S	rchy1.L	kdm7a.S			dctn1.L	smagp.L
lrrc34.L	prex1.L	slc16a3.L		xrra1.L	znf503	zbtb46.L			sccpdh.L	acbd5.L
akna.L	samd8.S	LOC108718301		asb13.L	tbc1d30.S	dab2ip.L			mettl6.S	slc26a6.L
c11orf53.L	wdr12.S	smagp.L		edem1.S	emc1.L	gcm1.L			bend5.S	cnpy2.S
tbata.L	notch2.L	acbd5.L		efcab2.L	gk.L	LOC108695829			kpna6.L	slc30a9.S
hba3.L	cmip.S	slc26a6.L		lrrc71.L	prex1.L	ptprz1.L			ap3s1	kiaa1328.L
ribc1.S	h2afy2.L	cnpy2.S		drc7	samd8.S	golga1.L			cox15.S	tapt1.S
Xelaev18022505m	znf362.L	slc30a9.S		ttll5.L	wdr12.S	slc35a2.L			naa35.L	prelid2.L
efcab5.S	dab2ip-like.L	kiaa1328.L		rnf152	notch2.L	galnt7.L			acsl4.S	tmem62.S
ggt5.S	otud4.S	tapt1.S		bmpr2.L	cmip.S	ccm2.S			pard6b.L	ankrd27.L
Xelaev18000343m	MGC114904	prelid2.L		alms1.L	h2afy2.L	dusp8.S			grb2.S	spidr.L
lhb.S	slc17a9.S	tmem62.S		slc16a12.L	znf362.L	arap1			pip4k2c.S	lrrk2.L
LOC108717174	pprc1	ankrd27.L		tctex1d1.S	dab2ip-like.L	zfand4.S			herc4.S	tpte2.L
tmem67	sgpp1.L	spidr.L		errfi1.S	otud4.S	nlrc4.L			thada	sh3bp5.S
rem1.L	ttc39c.L	lrrk2.L		fbn3.S	MGC114904	pcdh7.S			prkaca.L	dis3l2.L
Xelaev18041179m	tns2.L	tpte2.L		chl1	slc17a9.S	chpf.L			gyg1.S	asap1.S
elmo3.L	c2cd5	sh3bp5.S		fam183b.L	pprc1	trim8			homer2.L	mospd2.L
LOC108699362	LOC108719509	dis3l2.L		gmppb.S	sgpp1.L	mbd6.S			timm44.S	plin3.L
LOC108709187	slc35e2b.L	asap1.S		kcne5.S	ttc39c.L	stim1.S			zp4.2.L	sbk1.L
ccdc33.L	ncam1.L	mospd2.L		kndc1.L	tns2.L	capns2.S			stk26	myo5a.L
kcnrg.L	cmtm3.L	plin3.L		rabl2b.S	c2cd5	tmem259.L			col4a3bp.L	arhgap10.S
bok.L	gtf3c5.S	sbk1.L		prdx4.L	LOC108719509	pknox1.S			limch1.L	utrn.L
catip.L	aldh1l1.L	myo5a.L		cfap44.L	slc35e2b.L	mgat1.L			vars2.L	ptar1.L
Xelaev18002192m	insr.S	arhgap10.S		atp6v1g3.L	ncam1.L	hs3st3a1.L			ap3d1.S	mycbp2.L
btbd11.S	arhgef16.L	utrn.L		sptssb	cmtm3.L	apeh.L			bloc1s6	dap.L
fam101b.L	LOC108709890	ptar1.L		sdpr.S	gtf3c5.S	pik3r1.S			slc25a26.L	alkbh8.S
bix1.1.L	tuba1cl.3.S	mycbp2.L		LOC108712926	aldh1l1.L	ngfr.S			camkmt.L	rpap1.L
ca2.L	tusc2.S	dap.L		hoxa1.L	insr.S	ano9.L			tom1l2.L	dapk1.L
ccdc160.L	fndc3a.2.L	alkbh8.S		elk4.S	arhgef16.L	tmem183a.L			trmt61b.L	gstcd.L
Xelaev18009543m	sbf2.L	rpap1.L		ctbs.S	LOC108709890	yif1b.L			gpa33.S	cnih4.S
fgr.L	prelid1.L	dapk1.L		foxq1.L	tuba1cl.3.S	slc16a6.L			LOC108698101	mrpl1.L
LOC108705531	LOC100037903.1	gstcd.L		Xelaev18004144m	tusc2.S	slc16a6.S			lclat1.L	rassf2.L
pdp2.S	znf644.S	cnih4.S		glo1.S	fndc3a.2.L	gigyf2.S			vav2.S	apba2.S
rapgef5.L	mroh1.S	mrpl1.L		c9orf116.S	sbf2.L	dmxl1.L			arfip1.L	dis3l.L
tex52	sh2b3.S	rassf2.L		tnk2.L	prelid1.L	sh3d21.L			arih2.L	tubgcp3.S
tmem178a.S	Xelaev18008019m	apba2.S		cfap126.L	LOC100037903.1	sun1.L			tbc1d19.L	stat2.L
capsl.L	osbpl2.S	dis3l.L		dixdc1.L	znf644.S	tbx3.S			calcoco1.S	mfsd12.L
prox1.S	trpm4	tubgcp3.S		h1f0.S	mroh1.S	fer1l4			lrrc49.L	ano1.L
ccdc146.L	rock1	stat2.L		galnt6.3.L	sh2b3.S	abhd13.S			kdm4c.L	sspo.L
cfap52.S	LOC108697430	mfsd12.L		fam227a.L	Xelaev18008019m	kiaa1324.S			scarb2.L	LOC108704332
plk4.S	gripap1.L	ano1.L		ccdc40.S	osbpl2.S	ergic2.L			xtm4	glce.L
dnah12.L	xarp-like.S	sspo.L		mycbp.S	trpm4	prkca.S			trim44.S	kmt5a.L
armc4.S	lrp4.S	LOC108704332		mgst1.L	rock1	ap1b1.L			serpine2.L	tlk1.S
LOC108705675	LOC108716776	glce.L		bbs12.L	LOC108697430	pi4k2a.L			LOC496342	rwdd1.L
ttll7.L	kazn.S	kmt5a.L		usf1	gripap1.L	bmp7.1.L			c7orf60.L	ccdc68.S
lekr1.L	apcdd1.S	tlk1.S		zbbx.L	xarp-like.S	pvrl1-like.2.S			MGC115587	ppp3cc
eml6	Xelaev18022564m	rwdd1.L		fam126b	lrp4.S	map3k2.L			arhgap33.L	tdh.S
noxred1.L	lgalsl.L	ccdc68.S		Xelaev18028374m	LOC108716776	lig4.L			rfxap.L	gpd2.L
LOC398451	ndc1.L	ppp3cc		golga3.S	kazn.S	slc35f5.L			cand1.L	rps6kc1.L
c9orf9.L	Xelaev18027889m	tdh.S		hoxa11.S	apcdd1.S	slc44a3.L			dock1.S	dcaf6.L
ttc12.L	dync1i1	gpd2.L		galnt6.1.S	Xelaev18022564m	tbx2.S			hip1r.L	specc1
slit1	c14orf37.L	rps6kc1.L		plekhg5.S	lgalsl.L	rbm23.L			cul4a.S	top1.2.S
cux2.L	kiaa1549.S	dcaf6.L		bmp7.1.S	ndc1.L	cltc.L			sept10.S	ttc13.L
saxo1	dhrs3.L	specc1		nek6	Xelaev18027889m	rnft1.L			dusp18.L	mmp15.S
LOC108704212	ago1.L	top1.2.S		rab34.S	dync1i1	gpr160.L			ipo4.L	snx7.L
spag17.L	wdr18.L	ttc13.L		tctex1d1.L	c14orf37.L	zbtb7b.S			cnpy2.L	orc6.L
slc26a4l.L	LOC108701284	mmp15.S		MGC75872.S	kiaa1549.S	entpd4.S			pole2.L	cc2d1b.S
slc10a4.S	myo5b.S	snx7.L		pih1d3.L	dhrs3.L	atf7.L			tmem65	tyro3.L
slc19a3.L	eif4g1.L	orc6.L		lmo4.1.L	ago1.L	LOC108704672			pold2.L	tp53i11.S
tppp3.L	tmem87a.L	cc2d1b.S		atp6ap1.1.S	wdr18.L	scnn1a.S			smarca5.S	nploc4.L
mdh1b.L	btc.S	tyro3.L		efcab7.L	LOC108701284	det1.L			slc35b3	LOC108713105
rdh11.S	ets1.S	tp53i11.S		itgb3.L	myo5b.S	calr			ezh2.S	mgat4b.L
plcb2.L	fut6.S	nploc4.L		jun.L	eif4g1.L	dnajc3.L			tmem106b.L	inpp5a.1.L
zfpm1	vegfa.L	LOC108713105		b3gnt7.S	tmem87a.L	MGC68448			ergic1.L	timeless.S
LOC108711267	fzd3.L	mgat4b.L		zdhhc2	btc.S	ydjc.L			ppp3ca.S	pdzd2.S
irx5.S	rapgef2.L	inpp5a.1.L		tekt1.L	ets1.S	mars2			dgat2.L	slc38a9
ttll13p.S	LOC108701155	timeless.S		elk4.L	fut6.S	msx1.L			ggps1.S	myo1c.S
dmrt2.L	rassf10.L	pdzd2.S		ccdc103	vegfa.L	prpf39			alg3.S	phc3.L
adra2c.L	emp2.L	slc38a9		ankrd22.S	fzd3.L	nr2f6			elp3.L	tyw3.L
hoxa1.S	ttc21b.S	myo1c.S		pih1d1.L	rapgef2.L	acbd3.L			rptor.L	kiaa0825.L
gramd2b	ago1.S	phc3.L		drc3.L	LOC108701155	tnrc6b.L			timm21.L	snn.S
gas6.S	tbx2.L	tyw3.L		dnah5	rassf10.L	szl.L			tbc1d12.L	xpo6.L
ankrd9.L	ag1.S	kiaa0825.L		pacrgl.L	emp2.L	ube2n.S			MGC97820.L	rnf41.L
tcte1.L	cfh.L	snn.S		sigirr.S	ttc21b.S	nfe2l1.S			lrba.L	loc733556.L
ccdc67.L	rdd4.L	xpo6.L		cyth2.L	ago1.S	mgat4a.S			agpat1.L	taok3.L
tekt3.S	cdc42bpa.L	rnf41.L		stpg4	tbx2.L	fam174b.L			ttc39b.L	hbox10.S
LOC108708387	atp8b2-like.L	loc733556.L		sertad4.S	ag1.S	tmem238			map3k5	rps6kc1.S
jhy	bicd1	taok3.L		tctn3.L	cfh.L	fam174b.S			socs3-like.1.L	gdf9.L
umodl1	dcaf13.S	hbox10.S		ccdc157	rdd4.L	tdg.S			nbn.L	dph5.S
LOC108700672	LOC108701721	rps6kc1.S		Xelaev18003283m	cdc42bpa.L	prelid1.S			rcn1.L	slc9a7.S
tmprss2.2.L	thap5.S	gdf9.L		arhgef3.2.L	atp8b2-like.L	tfcp2l1.L			reps1.L	map2k7.S
slco2b1.S	stam2.L	dph5.S		MGC83023	bicd1	tnrc6b.S			mettl15.S	LOC108712660
iqub.L	rpe65.S	slc9a7.S		tbcel.L	dcaf13.S	pcdh1.L			pard3b	tex2.2.S
ccdc180	pde4a	map2k7.S		nfat5.L	LOC108701721	MGC82989			sat1.S	pou5f3.3.L
frmd6.L	krt12.S	LOC108712660		rarres1.L	thap5.S	itpr2			fbxo34.S	cndp1.L
lrit1	hes6.1.L	tex2.2.S		znf703.L	stam2.L	chmp1b.L			herc6.S	tex2.2.L
dopey1.S	kit.L	pou5f3.3.L		tp73.L	rpe65.S	tbc1d25.S			iqgap2.S	prkar2b.S
pip5kl1.S	fut3.L	cndp1.L		c4orf47.L	pde4a	wdr13.L			paox.L	LOC105947450.S
rrm2b.S	comt.2.S	tex2.2.L		dnai2.S	krt12.S	tmco3.L			rab5a.S	pou5f3.3.S
agbl2.L	znrf3.S	prkar2b.S		klhdc8a.S	hes6.1.L	nfe2l1.L			LOC108704499	ankrd35.L
wdr27.L	znf229.L	LOC105947450.S		cep76.L	kit.L	kiaa0141.S			mnd1.L	arhgap10.L
rhobtb2.L	prdm2.L	pou5f3.3.S		chn1.L	fut3.L	ncor1.L			entpd2.S	eps8.S
ttll9	agrn	ankrd35.L		enkur.L	comt.2.S	rhbdf2.L			mrpl1.S	pik3r4.S
ccdc171	lsm1.S	arhgap10.L		fbxo16.L	znrf3.S	rps3a.L			usp43.L	nbas.L
ccdc177	zfc3h1	eps8.S		Xelaev18025028m	znf229.L	hes1.L			pafah1b2.L	lpp
tex47	alad.L	pik3r4.S		kif3b	prdm2.L	pknox1.L			smarca2	eps8.L
loc100497395.S	fam199x.S	nbas.L		tstd1.S	agrn	mcm10.L			fsip1.L	lrp1.L
c20orf96	klf6.S	lpp		smtnl1	lsm1.S	kmt2c.S			hebp2.S	fbxw8.L
rab36.L	slc35c1.L	eps8.L		atp7b.L	zfc3h1	abhd13.L			tram2.L	snx5.S
pparg.S	fam120c	lrp1.L		farp2.L	alad.L	rps12.L			add3.S	pik3r2.L
sptlc3.L	fam83a.S	fbxw8.L		LOC108714578	fam199x.S	adam9.S			atp6v1h.L	megf11
tmlhe.S	greb1l	snx5.S		camkk2.S	klf6.S	arid3a.S			uchl3.L	lhx5.S
cerkl.L	osbpl8.L	pik3r2.L		gcnt1.S	slc35c1.L	sec22a.S			trappc11.L	amfr.L
LOC108705424	ercc4.L	megf11		tctn2.L	fam120c	fundc1.L			parn.L	rcc1.S
mycbpap.L	rasgef1b.L	lhx5.S		maats1	fam83a.S	fkbp9.L			slc15a4.S	iqgap1
Xelaev18022620m	slc39a6.S	amfr.L		ern2.L	greb1l	c22orf39.L			ift88.S	bcs1l.L
prr7.L	Xelaev18030675m	rcc1.S		znf474.S	osbpl8.L	kiaa1147.L			gnpat.S	wdr44.S
LOC108702877	hprt1.L	iqgap1		zmynd10.L	ercc4.L	ghitm.S			fam60a.L	ethe1.S
c2orf50.L	Xelaev18043419m	bcs1l.L		cfap58	rasgef1b.L	tsen2.L			ifrd2.S	zyg11b.S
glb1l2.S	timm17a.L	wdr44.S		LOC108699297	slc39a6.S	rpl19.L			ppm1b.L	hras.L
ccdc83.L	pmm2.L	ethe1.S		pdk3.L	Xelaev18030675m	rtcb.L			kif23.S	atp8a1.S
bix1.2.L	tmem170a.S	zyg11b.S		adgrf5	hprt1.L	m6pr.L			dock5.L	chst2.L
tp73	slc18a1	hras.L		LOC108711247	Xelaev18043419m	rsbn1l.S			nxpe3l.1.S	wee2.S
tekt4.S	myc.S	atp8a1.S		arntl.L	timm17a.L	col18a1.L			dennd2d.S	clstn2.S
dennd1b.L	sntb2.L	chst2.L		MGC154492	pmm2.L	march6.L			kiaa0319l.S	rgcc.S
c2orf50.S	tmem45a.L	wee2.S		s100a2	tmem170a.S	wwc2.S			mxd3.S	c7orf60.S
ccdc39.L	LOC108698396	clstn2.S		ypel2.L	slc18a1	rab6a.L			rfc3.L	LOC100158299
ccdc96.L	gemin7.L	rgcc.S		poc5.L	myc.S	ncor1.S			ipo8	pclo.L
dynlrb2	napg.L	c7orf60.S		nrdc.L	sntb2.L				ppp1cc.L	LOC108714350
fam92b.S	elf1.S	LOC100158299		ifngr2.1.L	tmem45a.L				eif5b.L	ctf2
LOC108708812	LOC108709773	pclo.L		MGC68910	LOC108698396				agl.S	cr1b
ccdc63.S	use1.L	LOC108714350		ankef1.L	gemin7.L				pik3c2a.S	hps1.S
sidt1.S	ciart	ctf2		slc16a9.L	napg.L				ctsd.S	dus1l.L
ccdc65.S	slc30a7.L	cr1b		col16a1	elf1.S				pcyox1.L	rnf34.L
grb7.L	Xelaev18039917m	hps1.S		abcb5	LOC108709773				nfatc3.S	mpp6.S
dnah2.L	ahnak.L	dus1l.L		LOC108717899	use1.L				trim25	pdpr.L
LOC108706691	slc19a2.L	rnf34.L		cdk20.L	ciart				pacsin2.L	pawr.L
rsph10b.S	fcn2	mpp6.S		nipa2.S	slc30a7.L				gnai1.S	btbd8.L
caps2.L	c3orf17.L	pdpr.L		LOC108704226	Xelaev18039917m				hsd17b12.L	lrrc16a.L
lrrc23.S	nek2.L	pawr.L		LOC108701745	ahnak.L				vps35.S	tdgf1.3.L
LOC108698160	LOC108695554	btbd8.L		hk1.L	slc19a2.L				LOC108718648	ubac1.S
hydin.S	znrf3.L	lrrc16a.L		amotl2.S	fcn2				p2ry2.L	homer3.S
katnal1.S	riok1.L	tdgf1.3.L		creb3l4.L	c3orf17.L				plpp1.L	bod1l1.L
LOC108708706	hmox1.L	ubac1.S		ascl1.L	nek2.L				rufy1.L	brpf3.S
nipal1.L	uspl1.S	homer3.S		samd12	LOC108695554				rab3ip.S	tango6
dlec1.L	kbtbd4.S	bod1l1.L		poc1a.L	znrf3.L				neil3.L	nf2.L
ttc21a.L	LOC108716951	brpf3.S		zfand2b.S	riok1.L				dhps.S	hnrnpll.L
rspry1.L	adat2.L	tango6		nek5.L	hmox1.L				LOC101734284-like.L	cox5b.2.L
gjb3l.S	nid2.S	nf2.L		spef2.L	uspl1.S				bri3bp.L	trmo.L
LOC108698822	uba5.S	hnrnpll.L		tchh	kbtbd4.S				mapk14.S	dcaf10.S
krt8.2.L	fam177b.L	cox5b.2.L		kiaa0556.L	LOC108716951				fnip2.S	cntln.L
c16orf87.L	pvrl4.S	trmo.L		nfkb2.L	adat2.L				anks1a	chst10.L
lrrc61.L	zbtb14.L	dcaf10.S		arfip2	nid2.S				LOC108711140	fndc7.L
lhb.L	ptp4a3.L	cntln.L		gmpr2.S	uba5.S				naglu.L	rph3a.S
foxa1.L	atad3a.S	chst10.L		LOC108705534	fam177b.L				Xelaev18001619m	gdpd5.S
rtbdn.S	Xetrov90014299m.L	fndc7.L		nfe2l2.L	pvrl4.S				plin2.S	elavl3
krt17.S	bend3.S	rph3a.S		dnaaf3.L	zbtb14.L				mocs3.L	dapl1.S
bbs4.S	znf408.S	gdpd5.S		nipal3.L	ptp4a3.L				trim39	mogat2.2.L
tmem229bl.L	sh2b1.L	elavl3		LOC108698123	atad3a.S				impa2.S	atp9b.L
usp2.L	cry1.L	dapl1.S		bbip1.L	Xetrov90014299m.L				slc2a9.L	mov10l1.L
inpp1.L	golm1.L	mogat2.2.L		jun.S	bend3.S				pir.L	chd3
ano10l.L	btg5.L	atp9b.L		ift46.L	znf408.S				fuca1.L	c18orf8.S
cfap161.L	apcdd1.L	mov10l1.L		ptprn.S	sh2b1.L				sh3bp5.L	tor1b.L
ccdc87	prpsap1.S	chd3		ankdd1b.L	cry1.L				aldh7a1.S	ccdc62.L
LOC108707795	tmcc3.L	c18orf8.S		dnali1.S	golm1.L				haus1.L	slc38a9.S
fut4	usp31.S	tor1b.L		tmcc1.S	btg5.L				MGC68662	cgnl1.L
Xelaev18031009m	cd99l2.S	ccdc62.L		bbs1.L	apcdd1.L				rint1.L	baiap2.S
cfap45.S	dcaf4.L	gas1.L		fbxo46.L	prpsap1.S				lamtor1	sh3pxd2b.L
egfr.L	tesc.L	slc38a9.S		xepsin.L	tmcc3.L				mkrn1.S	pdpr.S
c1orf158.L	usp9x.L	cgnl1.L		tbccd1.L	usp31.S				slc12a6.S	gpr137c.L
ccp110.S	zbed1.L	baiap2.S		rgs12.L	cd99l2.S				fmo2	nfkbie.L
loc100216141.L	pex11b.L	sh3pxd2b.L		cntrob	dcaf4.L				gprc5c.L	slc22a15.2.S
esrra.L	zmynd8.L	pdpr.S		col1a2.L	tesc.L				pomgnt1.S	ccdc88a
katnal1.L	septin9.L	gpr137c.L		s100g	usp9x.L				ctdp1.L	MGC115216
wdr38.L	fam199x.L	nfkbie.L		efcab1.S	zbed1.L				Xelaev18011182m	rnf170.S
cdc14a.L	msx1.S	slc22a15.2.S		tubb4b.S	pex11b.L				naa16-like.L	patl2.L
six3.L	zfyve28-like.2.S	ccdc88a		fam83f.L	zmynd8.L				prune.L	prdm9.L
hmha1.S	atf7.S	MGC115216		pick1.S	septin9.L				cetn3.L	elmo2.L
Xetrov90020413m.S	cab39.L	rnf170.S		slc4a1.S	fam199x.L				ap3s1.S	tor1b.S
anxa11.L	hdac6.L	pcdh18.L		plpp5.L	msx1.S				ca10.L	gtf2i.S
ccn2	spin1.S	patl2.L		mob2.2.L	zfyve28-like.2.S				itsn1.S	mcoln2.L
nkx2-3.L	thumpd2.L	prdm9.L		gne.S	atf7.S				prss36.L	LOC108709626
trim13.L	znf516.L	elmo2.L		snai1.S	cab39.L				tbc1d22a	rmdn2.S
march10.L	cdc42bpa.S	tor1b.S		cenpj.L	hdac6.L				slc9a3r1.S	map3k4.S
ccdc24.L	phf21b	gtf2i.S		rsph6a.L	spin1.S				enosf1.S	inpp4a.S
wrap73.L	tab2.S	mcoln2.L		rab3a.S	thumpd2.L				pask.L	acer2.L
ttc6.L	crocc2	LOC108709626		fam20b.S	znf516.L				otud6b.S	fitm2.L
LOC108709811	LOC108718861	rmdn2.S		miip.L	cdc42bpa.S				trappc8.L	atg4c.S
ggt6	gmps.L	map3k4.S		ankrd24.L	phf21b				mettl9.L	LOC108718445
map9.L	rbfox2.S	inpp4a.S		cfap20.S	tab2.S				adam17.S	lin54.S
agr2.L	fam63b.S	acer2.L		dydc1.L	crocc2				inpp5f.L	fam73a.L
wdr63.L	uspl1-like.L	fitm2.L		comt.L	LOC108718861				loc108718668.L	cited2.L
usp2.S	actn1.L	atg4c.S		mfsd6l.S	gmps.L				timm50.S	MGC115657
prr18.S	degs3.L	LOC108718445		ccdc96.S	rbfox2.S				tax1bp1.L	LOC108719547
armc3.L	rrn3.L	lin54.S		sphk1.L	fam63b.S				LOC100505442	ccnb1.L
rab37.L	eral1.L	fam73a.L		arhgap27.L	uspl1-like.L				smarcal1.L	LOC108701404
lrrc46	thumpd3.L	cited2.L		ago3	actn1.L				pkr2.L	inpp4a.L
ccdc191.L	slc12a2.L	MGC115657		loc734020.L	degs3.L				ube2g1.L	tbc1d22b.S
dzank1.L	hmcn2	LOC108719547		dhcr7.S	rrn3.L				lrwd1.L	kifap3.S
cdc14a.S	c18orf21.L	ccnb1.L		mapk15.L	eral1.L				ap1ar.L	sorbs3.L
ppp4r4.L	ubiad1.L	LOC108701404		LOC108697646	thumpd3.L				nxn.S	kank3.S
eps8l1.S	ventx1.1.S	inpp4a.L		cxcl16.L	slc12a2.L				os9.L	brap.L
c17orf98	slc39a10	tbc1d22b.S		Xelaev18019738m	hmcn2				rfx2.L	lrp2.L
kctd9.L	krt5.7.S	kifap3.S		smpd1.L	c18orf21.L				tada3.L	gdpd5.L
dnah10.L	arfgef2-like.S	sorbs3.L		fam160a1.L	ubiad1.L				brms1l.L	zic1.L
tmem53.L	vezt.L	kank3.S		spata6l.L	ventx1.1.S				slc10a7.L	fbxo25.L
iqca1.L	auts2	brap.L		cfap45.L	slc39a10				tubd1.L	efna5.S
kif27	rin3.L	lrp2.L		c18orf54.S	krt5.7.S				bace1.L	tmem39b.L
stkld1.L	mfsd6.L	gdpd5.L		heatr6.S	arfgef2-like.S				LOC108707216	adcy4.L
styk1.L	lcmt2.L	zic1.L		gk.S	vezt.L				hemk1.L	ehbp1
invs.S	chpt1.L	fbxo25.L		itfg1.S	auts2				taf1d	MGC115510
sytl1.S	selenow2.L	efna5.S		MGC154819	rin3.L				rp2.L	gprc5b.S
cep350	igf1r.L	tmem39b.L		MGC131348	mfsd6.L				atp6v0b.S	gbf1.L
lrrc9.L	fam53a.L	adcy4.L		tlcd2.S	lcmt2.L				siae.S	grip1
ankrd66	LOC108713946	ehbp1		cdkl2.L	chpt1.L				myof.1.L	zar1l.L
saxo2.L	rest.L	MGC115510		tuba1cl.2.S	selenow2.L				MGC68519	LOC108709286
Xelaev18000198m	cdc7.L	gprc5b.S		tmem218.L	igf1r.L				farp1	ywhag.L
fam160a1.S	gatm.S	gbf1.L		spsb3	fam53a.L				loc100493771.L	larp1b.S
LOC108704529	tacc3.S	grip1		LOC108704568	LOC108713946				cep19.L	admp2.L
esrra.S	ube2n.L	zar1l.L		slc10a3.S	rest.L				pi4ka.L	csnk1g2.L
cfap57.L	c2cd5.L	LOC108709286		LOC108702892	cdc7.L				sertad1.S	ehbp1.L
ccdc108.L	sh3pxd2a.L	ywhag.L		trpv6.L	gatm.S				calcoco1.L	oma1.S
ccdc60.L	plxnb2.S	larp1b.S		c19orf44.L	tacc3.S				mettl22.L	loc100493164.L
ccdc27.S	atp8b3.L	admp2.L		ndufa8.S	ube2n.L				vps18.S	rev1.S
casc1.L	LOC108718667	csnk1g2.L		dhcr7.L	c2cd5.L				tbc1d23.S	tnfaip8l3.S
hsbp1l1.S	dtl.L	ehbp1.L		rab8b.L	sh3pxd2a.L				ccdc69.L	dand5.S
cfap206.L	slc35d2.S	oma1.S		ralgapb.L	plxnb2.S				LOC108699095	csk.L
pcdh8.2.S	dad1.S	loc100493164.L		syne3.L	atp8b3.L				rap1a.L	corin.L
LOC108710961	dopey2.L	rev1.S		lpcat1.S	LOC108718667				mtmr1.L	ralgps2.L
cgrrf1.L	dgat1.L	tnfaip8l3.S		deaf1.L	dtl.L				adarb1.S	b3gnt4.L
LOC108699634	LOC108703993	dand5.S		bnip2	slc35d2.S				fam122a.S	zcchc11.S
krt18	ifrd1.S	csk.L		tbc1d15.S	dad1.S				snx2.S	slc20a2.L
ccdc113.L	nr1h2.L	corin.L		ube3a.L	dopey2.L				rap1a.S	foxh1.2.L
pde9a.L	fryl.L	ralgps2.L		higd1a.L	dgat1.L				rnf157.L	prdm1.S
LOC108705949	dot1l.S	b3gnt4.L		paqr5.S	LOC108703993				rab14.S	kiaa0226l.S
fbxo43.L	krt.S	zcchc11.S		dnaaf1.S	ifrd1.S				xxylt1.L	golga2
cep295.S	mboat1.L	slc20a2.L		c21orf59.S	nr1h2.L				banp.L	sema3c.S
cfap157.L	fer.L	foxh1.2.L		cep70.L	fryl.L				wfs1.L	sds.L
zdhhc1.L	ndc1.S	prdm1.S		npdc1.1.S	dot1l.S				suox.S	arhgap26.L
ccdc173.L	rab12.S	kiaa0226l.S		rsph9.L	krt.S				spast.S	grin1.S
heg1.L	LOC108704423	golga2		fam63a.S	mboat1.L				pou5f3.2.L	letmd1.L
ca12.L	qars.S	sema3c.S		trim68	fer.L				ccdc124.S	itprip.S
strc	zbtb11.L	sds.L		ubp1.L	ndc1.S				lrrc27.L	aifm3.L
creb3l1	kiaa1324l.L	arhgap26.L		gata6.S	rab12.S				slc41a2.S	tspan1.S
fjx1.S	slc33a1.L	grin1.S		macc1.L	LOC108704423				uhrf1.L	gpr65.S
tbc1d24.2.S	pigu	letmd1.L		stil.L	qars.S				sorl1.L	rev1.L
tmem150a	efna1.S	itprip.S		gas8.S	zbtb11.L				ubxn4.S	h1foo.L
efhc1.L	mcm6.2.S	aifm3.L		tmem200c.S	kiaa1324l.L				Xelaev18017238m	immp1l.L
foxl2.L	LOC108712218	tspan1.S		sphk2.L	slc33a1.L				irs2	traf4.S
LOC108698173	cdk17.L	gpr65.S		ncor2	pigu				cactin.S	xpo6.S
scnn1g.S	mak16.S	rev1.L		dnaaf5.S	efna1.S				mrpl36.L	ccnb1.S
ccdc151.L	kmt2e.L	h1foo.L		dnai1.L	mcm6.2.S				kcnab2	trafd1.S
speg	cblb.L	immp1l.L		chmp4c.L	LOC108712218				slc25a29.S	dapl1.L
greb1.L	krt5.7.L	traf4.S		sorcs1.S	cdk17.L				LOC108719555	wasll.S
LOC108705105	dll1.L	xpo6.S		cep350.S	mak16.S				gtpbp1.S	prdm1.L
b9d2.L	cdh26.S	ccnb1.S		nme9.L	kmt2e.L				xzar2	cyp1a1.L
cetn4.L	thap2.S	trafd1.S		MGC81163	cblb.L				pigo.L	ptpru.S
loc100494782.L	pdcd2.S	dapl1.L		yipf4.L	krt5.7.L				sept11.L	LOC108709196
hook1.L	tmem39a.L	wasll.S		meis2	dll1.L				gltp.L	LOC108701852
arhgap27.S	tsc1.S	prdm1.L		gmppb.L	cdh26.S				wbp4.L	foxi2.L
Xelaev18037285m	LOC108718134	cyp1a1.L		ift52.L	thap2.S				Xelaev18025079m	spon2.L
LOC108704696	zfc3h1.L	ptpru.S		yipf4.S	pdcd2.S				kcnk7.L	dlk2.S
c1galt1.S	prdm2.S	LOC108709196		wfdc2.L	tmem39a.L				ptges2.L	tmcc2.S
xrra1.L	tmem19.L	LOC108701852		pear1.L	tsc1.S				rab22a.S	optn.S
asb13.L	usp12.S	foxi2.L		leprotl1.S	LOC108718134				spata18.L	prickle4.S
edem1.S	ticrr.S	spon2.L		slc4a11.L	zfc3h1.L				rabep1.L	cxcl11.L
efcab2.L	zmynd19.S	dlk2.S		sec22b.L	prdm2.S				gpm6b.L
lrrc71.L	arfgef2-like.L	tmcc2.S		rfx1.S	tmem19.L				sh3glb1.S
drc7	LOC108708226	optn.S		tmprss4.L	usp12.S				utrn-like.2.S
ttll5.L	rad9a.L	prickle4.S		ndfip2.S	ticrr.S				rabep1.S
rnf152	pdcd2l.L	cxcl11.L		gm39120	zmynd19.S				zpax.L
bmpr2.L	Xetrov90026452m.S	lrrc31		abcd1.L	arfgef2-like.L				Xelaev18040026m
alms1.L	kcmf1.L	spata18-like.L		fbxo15.S	LOC108708226				fam21a.L
slc16a12.L	znf229.S	hgf.S		tspan13.S	rad9a.L				gyg
tctex1d1.S	armc10.L	LOC100127337		cdk7.L	pdcd2l.L				LOC108705723
errfi1.S	slc25a28	ttc24.L		amotl2.L	Xetrov90026452m.S				spata13.S
fbn3.S	fam3c.S	b3gnt3.L		iqsec2.L	kcmf1.L				ccar1.S
chl1	gpatch4.S	scn5a		cfap52.L	znf229.S				eloa
fam183b.L	macf1	MGC75872.L		tfcp2l1.S	armc10.L				kctd2-like.L
gmppb.S	serinc5.S	tekt2.S		zbtb46.S	slc25a28				LOC108708164
kcne5.S	phactr3.S	ppl.L		socs5.S	fam3c.S				prodh.L
kndc1.L	ttc4.L	slc3a2		ttc41	gpatch4.S				ireb2.L
rabl2b.S	slc27a2.L	LOC108718065		nme5.L	macf1				capn7.L
prdx4.L	ndufv2.L	sytl1.L		dlx1	serinc5.S				tube1.L
cfap44.L	med8.L	tuba1cl.2.L		1700030j22rik	phactr3.S				pid1.L
atp6v1g3.L	dennd3.L	rsph1.L		LOC108713208	ttc4.L				rnf123.S
sptssb	zbtb40.L	wdr66.L		colgalt1.L	slc27a2.L				sox2.L
sdpr.S	usp9x.S	ptprd.L		usp21	ndufv2.L				vta1.L
LOC108712926	trpv5.L	slc16a9.S		rab15.S	med8.L				map7d2.S
hoxa1.L	plekhm1.S	axl.L		slc6a16.S	dennd3.L				lysmd2.L
elk4.S	lmo4.2.L	slc3a2.L		stard10.L	zbtb40.L				mgat4a.L
ctbs.S	trim71	galnt5.L		brca2.L	usp9x.S				eogt.L
foxq1.L	dgka.L	lpar3.S		kcnk1.S	trpv5.L				ppp1r9a.L
Xelaev18004144m	pcdh1.S	dgkk.L		vangl1.S	plekhm1.S				agpat4.S
glo1.S	ddhd1.L	rapgef3		lrrcc1.L	lmo4.2.L				wdr44.L
c9orf116.S	LOC108714507	cat1.L		flii.L	trim71				pik3r4.L
tnk2.L	ing4.S	dse.S		ccdc130.L	dgka.L				gphn.L
cfap126.L	qser1.S	galnt12.L		lrtomt.S	pcdh1.S				ppp3cb.L
dixdc1.L	polr1c.L	LOC108718814		nipal4.L	ddhd1.L				ntpcr
h1f0.S	gigyf2.L	plxna2.L		MGC82342	LOC108714507				cep41.L
galnt6.3.L	ube2w.S	tril.L		trim45.L	ing4.S				brox.S
fam227a.L	enc1.L	sptlc3.S		ywhah.S	qser1.S				lmbr1.L
ccdc40.S	ankrd17	LOC108703547		faim.S	polr1c.L				plrg1.L
mycbp.S	klhl36.L	pm20d1.L		g67.L	gigyf2.L				cisd2.S
mgst1.L	slc25a39.L	frk.L		kif24.L	ube2w.S				morc3
bbs12.L	plekhm1.L	zc3h12a.L		sipa1l3.S	enc1.L				hcn2.S
usf1	ralgds.S	ly6e		uckl1.S	ankrd17				slc37a2.L
zbbx.L	arhgap35.L	sp7.L		rest.S	klhl36.L				kif15.L
fam126b	kitlg.L	slc38a3.S		loc100497729.L	slc25a39.L				ppm1l.L
Xelaev18028374m	golga4.L	slc35b4.L		bcar1.L	plekhm1.L				rabac1.S
golga3.S	sh3rf2.S	tcaf1.L		tmem238.S	ralgds.S				Xelaev18014049m
hoxa11.S	tubb.L	cdx2.S		tmem168.S	arhgap35.L				ssbp2.S
galnt6.1.S	b3gnt7.L	vill.L		atp1b2.S	kitlg.L				crbn.L
plekhg5.S	Xelaev18006061m	kcnj2.L		purg.L	golga4.L				hadha.L
bmp7.1.S	dnajc11.S	scel.L		cspp1.L	sh3rf2.S				snx2.L
nek6	clptm1.S	pcnt.L		LOC100486385.S	tubb.L				pask
rab34.S	ccdc142.S	loc100496187.L		ubl3	b3gnt7.L				Xelaev18004920m
tctex1d1.L	mydgf.L	sytl2		LOC108700400	Xelaev18006061m				pigs.L
MGC75872.S	clasrp.L	gcm1.S		c2cd3.S	dnajc11.S				MGC130950
pih1d3.L	csgalnact2.L	myo5c.L		ribc2.L	clptm1.S				gpr155.S
lmo4.1.L	rnf38.S	sytl5.L		spag8	ccdc142.S				tulp4.L
atp6ap1.1.S	disp1.S	atp13a4.L		fry.L	mydgf.L				zar2.L
efcab7.L	picalm.1.S	LOC108707893		rbm47.L	clasrp.L				plekhm2.S
itgb3.L	tmem259.S	syt16.L		btg3.L	csgalnact2.L				kctd6.L
jun.L	surf4.2.S	tlrs5		slain2.L	rnf38.S				inadl.L
b3gnt7.S	gnb3.L	tanc2.L		fzd8.S	disp1.S				cacnb4.S
zdhhc2	notch2.S	liph.L		ift20.L	picalm.1.S				wdyhv1.S
tekt1.L	nxpe4	syt1		irak1bp1.S	tmem259.S				dcaf6.S
elk4.L	ccdc71.S	capn8.2.L		smad9.S	surf4.2.S				mxi1.S
ccdc103	zbtb5.L	krt222.S		ccno.S	gnb3.L				pdcd10.S
ankrd22.S	trub1.L	tsga10.L		ccdc112.L	notch2.S				itpkc.L
pih1d1.L	actr5.S	kitlg		bbs7.L	nxpe4				arhgap12.S
drc3.L	rps6ka3.S	myo10.S		rnf115.S	ccdc71.S				MGC75714.S
dnah5	entpd4.L	b4galt4.L		c8g.S	gas1.S				nkrf.L
pacrgl.L	c1orf84.L	anxa9.L		smim7.S	zbtb5.L				smco4.S
sigirr.S	stx12	niban2		slc30a5.S	trub1.L				LOC108704510
cyth2.L	kmt2a	loc100492168.L		katnb1.L	actr5.S				LOC100488695.S
stpg4	serbp1.L	clock.S		c3orf14.L	rps6ka3.S				mcoln3.L
sertad4.S	krt8.L	gbx2.1.L		ly6g6c.L	entpd4.L				mrpl3.L
tctn3.L	mtf1.L	tm2d3.L		eef1a1o.L	c1orf84.L				fzd7.L
ccdc157	fam3b.L	eps8l2.L		LOC108696555	stx12				tbc1d5.L
Xelaev18003283m	polr1a.L	parm1		Xelaev18040914m	kmt2a				rubcn.L
arhgef3.2.L	aqp4	glipr2.S		elmsan1.S	serbp1.L				rnaset2.L
MGC83023	znf236.L	stx3.L		mypop.L	krt8.L				Xelaev18004919m
tbcel.L	LOC108719489	arpc1a		wdr31.L	mtf1.L				LOC108703777
nfat5.L	loc108718659.S	adcy9.L		slc50a1.L	fam3b.L				Xelaev18037615m
rarres1.L	irf2bpl.S	dlx2.L		cfap77	polr1a.L				sycp2l.L
znf703.L	eif2ak3.S	lrrc36.L		clcnkb	aqp4				vps33a.S
tp73.L	slc44a4.L	fut2.L		npdc1.1.L	znf236.L				oxct1.L
c4orf47.L	slc39a10.L	krt12.L		spryd3.L	LOC108719489				enpp1.L
dnai2.S	dhx33.L	tmem181.L		reep4.L	loc108718659.S				paics.2.L
klhdc8a.S	nle1.S	mboat1.S		bbs5.L	irf2bpl.S				zp3.S
cep76.L	khdc4	tnk2.S		LOC108704278	eif2ak3.S				slc2a9.S
chn1.L	nup210.L	fbxw9.S		sik1.S	slc44a4.L				dnajc10.L
enkur.L	akap13.S	adgrf1.L		pidd1.L	slc39a10.L				rdx.S
fbxo16.L	atp6v0a2.L	hid1.L		ganc.L	dhx33.L				dnajc14.L
Xelaev18025028m	aspg.L	rfk.S		prkar1a.S	nle1.S				mib2.S
kif3b	uri1.S	plxna2.S		Xelaev18000128m	khdc4				cuedc1.L
tstd1.S	itpa	ahnak		zbtb21.S	nup210.L				snap91.S
smtnl1	cdk6.L	fzd10.L		dera.S	akap13.S				anapc4.L
atp7b.L	ptcd3.L	itpkb		rab11a.S	atp6v0a2.L				spef1.L
farp2.L	pabpc4.L	zfpm1.S		mns1.L	aspg.L				hmbs.2.S
LOC108714578	aamp.S	LOC100486385.L		mycbp.L	uri1.S				tmem30b.L
camkk2.S	LOC108719544	syt13		rundc1.S	itpa				tll2.L
gcnt1.S	shkbp1.L	alg11.L		kdf1.L	cdk6.L				smarcad1.S
tctn2.L	palb2.L	vsig8.L		ncoa1.S	ptcd3.L				spag6.S
maats1	dus4l.L	pcdh10.L		adipor2.S	pabpc4.L				aplf.L
ern2.L	meis3.S	slco4c1.L		rnf44.L	aamp.S				agtpbp1.L
znf474.S	nudt1.S	rab3d.L		ddost.S	LOC108719544				b9d1
zmynd10.L	lama5.L	adam9		cep350.L	shkbp1.L				cntn4.S
cfap58	znf654.L	sept8.S		dnaaf2.L	palb2.L				mipep.L
LOC108699297	rictor	gjb1.L		vwa5a.L	dus4l.L				atl2.L
pdk3.L	dtl.S	sgsm3.L		endod1.S	meis3.S				cuedc2.S
adgrf5	rnf146.S	rab3d.S		kiaa0753.S	nudt1.S				hectd4.L
LOC108711247	setd4.L	inf2		c5orf15.S	lama5.L				dnah3
arntl.L	mrto4.S	plekha6.S		rassf6.S	znf654.L				ppp2r2b.S
MGC154492	Xelaev18038622m	sh3rf1.L		hipk1.S	rictor				clcc1.S
s100a2	fancm.L	LOC108709394		Xelaev18000401m	dtl.S				wipi1.S
ypel2.L	mapk6.S	gdpd1.L		dnajb5.L	rnf146.S				pdcd10.L
poc5.L	fchsd2	b4galnt3.S		mpzl1.S	setd4.L				ssbp2.L
nrdc.L	mllt10.L	atp11c.L		tll1-like.1.L	mrto4.S				dhrs7b.L
ifngr2.1.L	aamp.L	fucolectin.S		stk36.L	Xelaev18038622m				gpd2.S
MGC68910	snapc5.L	rab27a.S		tmed1.L	fancm.L				LOC108696874
ankef1.L	b4galnt3.L	igsf9b.L		rps21	mapk6.S				slc39a9-like.1.L
slc16a9.L	LOC108709654	xk81a1.L		tax1bp3.S	fchsd2				lrrc58.S
col16a1	wsb1.L	sidt1.L		LOC108719340	mllt10.L				irf9.L
abcb5	stag2.S	reps2.L		mpp5.L	aamp.L				cd55
LOC108717899	fibp.L	ribc1		wwtr1.L	snapc5.L				irf5.L
cdk20.L	trim71.S	robo2		rpl27a.S	b4galnt3.L				acr
nipa2.S	polr3h.L	krt18.3.S		MGC84460	LOC108709654				nuggc.L
LOC108704226	trim8.L	samd15.L		hmgcl.S	wsb1.L				dmtf1.S
LOC108701745	atxn2.S	vill.S		katnal2.L	stag2.S				LOC108699955
hk1.L	mfsd11.S	foxn4.S		degs1.L	fibp.L				kctd18.L
amotl2.S	srrd.L	eps8l1.L		derl1	trim71.S				armc8.L
creb3l4.L	larp4.L	st3gal4.L		aldh4a1.L	polr3h.L				tuba4.S
ascl1.L	cd3eap	nipal2.S		nudt9.L	trim8.L				abca5.S
samd12	sbno2.S	furin.L		ubtd1.S	atxn2.S				ivns1abp.L
poc1a.L	smug1.L	cfap100.L		tsc22d3.L	mfsd11.S				slc7a8.S
zfand2b.S	eif4g1.S	hexd		kdm6b.S	srrd.L				dcp1b.L
nek5.L	evpl.L	slc25a22.L		rfx1.L	larp4.L				cyct.L
spef2.L	trip11.L	kiaa1217.S		ndufa8.L	cd3eap				bpgm.S
tchh	disp1.L	Xelaev18037313m		lmln.L	sbno2.S				vps9d1.L
kiaa0556.L	trim29.S	fzd10.S		hao2.L	smug1.L				cdk5rap2.L
nfkb2.L	wasl.S	bcat1.L		lnx1.L	eif4g1.S				LOC108712544
arfip2	agpat3.L	nav1.L		accs.L	evpl.L				gyltl1b.L
gmpr2.S	eif4a2.L	rab25.L		sdf2l1.L	trip11.L				nsun4.L
LOC108705534	mst1r.L	ptk2b.S		ist1	disp1.L				pacs1.L
nfe2l2.L	fam8a1.S	sytl2.L		znf593.L	trim29.S				klhdc10
dnaaf3.L	yipf6.L	c6orf132		med13l.L	wasl.S				mmadhc.S
nipal3.L	LOC108713945	meis3.L		rapgef1.L	agpat3.L				brdt.L
LOC108698123	mrpl55.L	Xelaev18028823m		nat9.S	eif4a2.L				strip2.L
bbip1.L	mcm6.2.L	atp2a3.L		phf20l1.L	mst1r.L				agfg1.L
jun.S	mga.L	rbbp8nl.S		copb1.L	fam8a1.S				epg5.L
ift46.L	slc22a4.L	ndel1.S		cxcr4.S	yipf6.L				lrch2.L
ptprn.S	rbm26.L	trappc4.S		spcs1	LOC108713945				nde1.L
ankdd1b.L	hspa13.L	tmem87b.L		ttc7b.S	mrpl55.L				ap3s2.S
dnali1.S	msto1.L	tacc2.L		stim1	mcm6.2.L				nisch.S
tmcc1.S	trdmt1.L	mfsd6.S		hdlbp.S	mga.L				ccdc158
bbs1.L	LOC108717955	gpd1.L		cep83.L	slc22a4.L				slc34a2.L
fbxo46.L	hipk1.L	stoml1.L		nkrf.S	rbm26.L				mtrr.L
xepsin.L	cry1	plekha8.L		rap2b.S	hspa13.L				LOC100489887.L
tbccd1.L	prkcd.S	sgk3.S		necap1.L	msto1.L				MGC115231
rgs12.L	sema6a.S	abcg2.L		tp53bp2.S	trdmt1.L				dnmbp.L
cntrob	zswim9	ephb2.S		cops5.S	LOC108717955				vps13d.L
col1a2.L	cbfb.S	sgms1.L		golph3l.L	hipk1.L				slc9a3r1.L
s100g	scml2.L	hspa5		net1.S	cry1				myo5a.S
efcab1.S	arhgef1.S	ttc39a.L		ankrd50	prkcd.S				chm.L
tubb4b.S	cab39.S	syt8.L		cldn4.S	sema6a.S				lrba
fam83f.L	wdsub1.S	cog1.S		rpl39.S	zswim9				mpp6.L
pick1.S	smim10	slc30a10.L			cbfb.S				fdxr.S
slc4a1.S	zbtb40.S	znf185.L			scml2.L				lrp3.L
plpp5.L	mtfr1.L	ppp1r3c.1.L			arhgef1.S				hectd2.L
mob2.2.L	pcyt1a.S	MGC52899			cab39.S				arl6.L
gne.S	ccnt1.S	foxj1.2.L			wdsub1.S				ntan1.L
snai1.S	efs.L	dspp			smim10				trmu.L
cenpj.L	LOC108714701	sgk2.L			zbtb40.S				rab14.L
rsph6a.L	akap1	c1galt1c1.L			mtfr1.L				MGC115273
rab3a.S	znf644.L	txndc11.L			pcyt1a.S				sec23a.S
fam20b.S	xpo4.L	myo1e			ccnt1.S				supt3h.L
miip.L	vamp7.L	nxpe3			efs.L				rnaseh1.S
ankrd24.L	gopc.L	gby.L			LOC108714701				ddhd1.S
cfap20.S	tm9sf3.L	hk2.S			akap1				LOC100158389
dydc1.L	picalm.S	rab15.L			znf644.L				LOC108695555
comt.L	nus1.L	mmp11.S			xpo4.L				nbl1.L
mfsd6l.S	sec24b.L	atf7ip.S			vamp7.L				tmem2.S
ccdc96.S	ficd.L	gcnt4			gopc.L				trim23.L
sphk1.L	lrif1	zdhhc9.L			tm9sf3.L				mfn1.S
arhgap27.L	c7orf26.L	trabd.S			picalm.S				vwa3a.L
ago3	igbp1.L	kmt2c.L			nus1.L				bnipl.L
loc734020.L	trrap.L	gmppa.L			sec24b.L				ccni.S
dhcr7.S	ints10.L	gnpnat1.L			ficd.L				ptdss2.S
mapk15.L	gng7.L	fam83e.S			lrif1				mdm1.L
LOC108697646	fzr1.L	nhsl1			c7orf26.L				blnk.S
cxcl16.L	rere.S	slc35c2.S			igbp1.L				arhgef10.L
Xelaev18019738m	rnf139.L	chsy1.S			trrap.L				slit3
smpd1.L	esrp1.L	lrmp.L			ints10.L				gbf1.S
fam160a1.L	ocrl.S	isl1.L			gng7.L				LOC108705724
spata6l.L	sephs1.S	bnip1.L			fzr1.L				tnik.S
cfap45.L	ncbp1.S	mkl1.L			rere.S				slc25a15
c18orf54.S	atrx.L	nefm.L			rnf139.L				tmem120b.S
heatr6.S	c6orf62.L	tab2.L			esrp1.L				dlgap5.L
gk.S	LOC108702355	sowaha.S			ocrl.S				ccz1b.L
itfg1.S	tm9sf3.S	sytl5.S			sephs1.S				LOC108720027
MGC154819	phip.L	plcb4.S			ncbp1.S				tbc1d24.1.L
MGC131348	ddx54	slc8b1.L			atrx.L				parn.S
tlcd2.S	sulf1.L	rnf149.S			c6orf62.L				MGC115716
cdkl2.L	rnf44.S	sytl2.S			LOC108702355				helz.S
tuba1cl.2.S	prickle3.L	csta			tm9sf3.S				peci
tmem218.L	golga5.S	stard10.S			phip.L				myo1c.L
spsb3	mllt4.L	dedd2.S			ddx54				cers3.S
LOC108704568	smchd1.L	crybg3.S			sulf1.L				ccdc34.S
slc10a3.S	map2k6.L	sgsm3.S			rnf44.S				osbpl3.L
LOC108702892	topbp1.L	chpf.S			prickle3.L				idi1.L
trpv6.L	wdr46.L	rab19.L			golga5.S				rnf14.5.S
c19orf44.L	mrto4.L	mcm5.S			mllt4.L				phldb3.S
ndufa8.S	utp15.L	aadacl4.S			smchd1.L				kif16b
dhcr7.L	ubr5.L	galnt4.L			map2k6.L				ttc39b.S
rab8b.L	LOC108715906	capn13.L			topbp1.L				mtmr14.S
ralgapb.L	fam234a.L	phlda2			wdr46.L				rab27b.S
syne3.L	rpl4.S	prr5.L			mrto4.L				ecsit.S
lpcat1.S	mia3	fa2h.L			utp15.L				c9orf3.L
deaf1.L	arhgap5.L	golgb1.L			ubr5.L				tmem57.L
bnip2	cep152.S	Xelaev18028825m			LOC108715906				dhcr24.S
tbc1d15.S	igf2r.L	arhgef28.S			fam234a.L				sema3a.L
ube3a.L	ctps1.S	MGC83169			rpl4.S				wdtc1.L
higd1a.L	ubr5.S	amot.S			mia3				pak3.S
paqr5.S	MGC83673	per2.L			arhgap5.L				LOC108698206
dnaaf1.S	heatr1.S	nkd1.L			cep152.S				LOC108696301
c21orf59.S	LOC108696788	rnf43.S			igf2r.L				ghr.L
cep70.L	mcm2.S	capn1.L			ctps1.S				tor1a.L
npdc1.1.S	txndc12.L	bsn.S			ubr5.S				uck1.S
rsph9.L	zfp91.S	ehd4.L			MGC83673				pde4dip
fam63a.S	gpbp1l1.S	tanc2			heatr1.S				dnajb1.L
trim68	syde2.S	sh3d21.S			LOC108696788				LOC108719643
ubp1.L	tmed9.L	xk.L			mcm2.S				arntl.S
gata6.S	znf654.S	vsig10.L			txndc12.L				med18.S
macc1.L	srpra.L	lgalsl.S			zfp91.S				rbsn.L
stil.L	LOC108705295	nrbp2.L			gpbp1l1.S				nfatc3.L
gas8.S	cyp4b1.2.L	slc35a3.2.S			syde2.S				tuba4.L
tmem200c.S	tmem45b.L	arid3a			tmed9.L				hspbap1.L
sphk2.L	atp1a1.S	sp7.S			znf654.S				trim3.L
ncor2	tnks2.S	nfe2l3.L			srpra.L				rcan1.S
dnaaf5.S	rangap1.S	csrnp2.L			LOC108705295				Xelaev18001443m
dnai1.L	urb2.L	cep135.L			cyp4b1.2.L				fam134c.L
chmp4c.L	ptp4a2.L	degs3.S			tmem45b.L				slc7a9.L
sorcs1.S	vangl1.L	galnt6			atp1a1.S				elavl2.S
cep350.S	mfge8.L	nfe2l3.S			tnks2.S				mfsd10.L
nme9.L	gen1	meioc			rangap1.S				pigk.S
MGC81163	gemin5	nr6a1.S			urb2.L				LOC108696306
yipf4.L	sprtn.S	ccdc14			ptp4a2.L				ubac1.L
meis2	fbxl3.S	fblim1.S			vangl1.L				mtif2.L
gmppb.L	thap7.L	mfsd6l.L			mfge8.L				tasp1.S
ift52.L	znf518a.L	nkain4.S			gen1				lace1.L
yipf4.S	strap.L	pik3ca.S			gemin5				agbl5.L
wfdc2.L	nup188.S	LOC108704569			sprtn.S				nectin1l2.1.S
pear1.L	cbx1.S	arl6ip1.S			fbxl3.S				haus3
leprotl1.S	zc3h4	rnf145l.L			thap7.L				fam46c.S
slc4a11.L	ptrh2.L	cpt1a.L			znf518a.L				cenpo.L
sec22b.L	dgkd-like.L	cib1.S			strap.L				ppm1e.S
rfx1.S	cdca7.S	snx33.L			nup188.S				klhl5
tmprss4.L	gigyf1.L	map4k3.L			cbx1.S				asphd2.L
ndfip2.S	wdr36.S	pgm3.L			zc3h4				dda1
gm39120	MGC108429.L	gnb3.S			ptrh2.L				mad2l2.S
abcd1.L	nufip1.S	vtcn1.L			dgkd-like.L				gpm6b.S
fbxo15.S	pi4k2b.S	map3k10.L			cdca7.S				b3glct
tspan13.S	ccdc71l.L	fam3d.S			gigyf1.L				tjp2.S
cdk7.L	timm17a.S	sipa1l3.L			wdr36.S				LOC108695585
amotl2.L	nr2c1.L	fam3a.L			MGC108429.L				smim18.S
iqsec2.L	efnb1.L	mfhas1			nufip1.S				pitpnb.2.S
cfap52.L	lmo4.2.S	mid1ip1.S			pi4k2b.S				mink1.L
tfcp2l1.S	leng8.S	styk1.S			ccdc71l.L				higd1a.S
zbtb46.S	strap	specc1l			timm17a.S				loxhd1.L
socs5.S	stambp.S	capn8.1.S			nr2c1.L				atp12a
ttc41	emg1.S	angpt4.S			efnb1.L				trim7.L
nme5.L	dolpp1.L	cep170b.S			lmo4.2.S				pgap1.L
dlx1	c17orf97	ganab.L			leng8.S				lrrc56.L
1700030j22rik	slc12a2.S	thbs1.L			strap				ctbp1.S
LOC108713208	rpl8.L	slc9a3r2.S			stambp.S				gde1.L
colgalt1.L	lig3.L	tbx3.L			emg1.S				nhej1.S
usp21	ap1m2.L	caskin2.S			dolpp1.L				tmem189.L
rab15.S	chd2.L	bmpr2.S			c17orf97				snx10.L
slc6a16.S	capn8.S	bace2.L			slc12a2.S				cox19.S
stard10.L	faf2.S	fam83h.S			rpl8.L				usp25.S
brca2.L	polm.S	hid1.S			lig3.L				strn
kcnk1.S	c9orf114.L	clcn5.L			ap1m2.L				specc1.L
vangl1.S	spsb1.S	camk2g.L			chd2.L				pigh.L
lrrcc1.L	mpv17l.S	stard3.L			capn8.S				batf3.S
flii.L	sptbn2.L	kcnj15.L			faf2.S				osbpl9.S
ccdc130.L	gemin4.L	pik3r2.S			polm.S				scd.L
lrtomt.S	mak16.L	adck1.L			c9orf114.L				mreg.S
nipal4.L	ube3d.S	Xelaev18013479m			spsb1.S				pkd1l1.L
MGC82342	papd4.L	krt16.L			mpv17l.S				osbpl8.S
trim45.L	fkbpl.S	muc3a			sptbn2.L				clpx.L
ywhah.S	h1fx.S	MGC52622			gemin4.L				mib2.L
faim.S	grwd1.L	slc30a7.S			mak16.L				sh3d19.L
g67.L	hsf2.L	depdc7.S			ube3d.S				plekhg1.L
kif24.L	arid1a	mdk.S			papd4.L				Xelaev18001309m
sipa1l3.S	ranbp2.L	post.L			fkbpl.S				insrr.S
uckl1.S	myc.L	ralgps1.S			h1fx.S				LOC100489554.L
rest.S	chmp4b.S	retsat.L			grwd1.L				fam26d.L
loc100497729.L	nus1.S	cebpd.L			hsf2.L				MGC84007
bcar1.L	znf526.S	ptpn23.S			arid1a				trim7.S
tmem238.S	krt18.L	LOC108701166			ranbp2.L				otud4-like.2.L
tmem168.S	exosc6.L	golph3l.S			myc.L				LOC108706543
atp1b2.S	phf6.S	tll1.S			chmp4b.S				nedd1.L
purg.L	wdr77.S	trpm5.L			nus1.S				LOC108706865
cspp1.L	noc2l.L	ccdc149.S			znf526.S				acot12.L
LOC100486385.S	emc1.S	unc50.L			krt18.L				tecpr1.L
ubl3	kiaa0907.L	golga3.L			exosc6.L				fgfr3
LOC108700400	pdcl3.L	esrp1.S			phf6.S				wdr47.S
c2cd3.S	selk.S	LOC108706721			wdr77.S				fancb.L
ribc2.L	MGC146454.L	rhof.L			noc2l.L				trappc10.L
spag8	tuba3c.S	baz2b.L			emc1.S				agpat4.L
fry.L	trim67.S	ptbp3.L			kiaa0907.L				ppm1e.L
rbm47.L	rps6ka3.L	MGC98819			pdcl3.L				sfrp2.S
btg3.L	foxo4.L	post7p.L			selk.S				ank3.S
slain2.L	kdm5b.S	rxra.S			MGC146454.L				zranb3.L
fzd8.S	pank1.L	edem3.S			tuba3c.S				ttbk2.L
ift20.L	acvr2b.S	post10.L			trim67.S				grtp1.S
irak1bp1.S	rad54l2.S	endod1.L			rps6ka3.L				jak2.L
smad9.S	smyd5.L	tmem63a.L			foxo4.L				LOC108700142
ccno.S	nol8.L	atp13a2.L			kdm5b.S				hook2.L
ccdc112.L	c6orf62.S	slc6a7			pank1.L				ptdss2.L
bbs7.L	pa2g4.L	mfsd14a.S			acvr2b.S				kcnip4.L
rnf115.S	edc3.L	foxn4.L			rad54l2.S				Xelaev18001896m
c8g.S	slc7a6.L	flrt2.L			smyd5.L				tmem55a.S
smim7.S	stambp.L	post5.S			nol8.L				dck.1.L
slc30a5.S	ddx56.L	krt8.S			c6orf62.S				pign.S
katnb1.L	lsm4.L	Xelaev18038969m			pa2g4.L				mbp.S
c3orf14.L	chsy1.L	raver2.S			edc3.L				heatr5b.L
ly6g6c.L	arl8b.L	epn3.L			slc7a6.L				phf19.S
eef1a1o.L	ppp1r12a.S	bean1.L			stambp.L				atp2b1.S
LOC108696555	gm20188	ppp1r18			ddx56.L				clint1.L
Xelaev18040914m	Xelaev18012451m	elovl3.S			lsm4.L				pla2g4a.L
elmsan1.S	slc39a7.S	gosr2.L			chsy1.L				vps50.L
mypop.L	wdr43.S	etnk1.L			arl8b.L				grip1.S
wdr31.L	rassf3.S	elmsan1.L			ppp1r12a.S				josd1.L
slc50a1.L	dcaf8.S	tfcp2.L			gm20188				lhx5.L
cfap77	naa10.S	capns1.L			Xelaev18012451m				nav3.L
clcnkb	tti1.L	efnb2.L			slc39a7.S				neurl1b.L
npdc1.1.L	c14orf169.L	man2a1.L			wdr43.S				tmem57.S
spryd3.L	psmg1.L	ncoa2.L			rassf3.S				gtdc1.S
reep4.L	dnajb12.L	gopc.S			dcaf8.S				calhm2.L
bbs5.L	ppip5k2.L	tm9sf2.L			naa10.S				irak1.L
LOC108704278	tcf20.S	kdm7a.S			tti1.L				epb41l4b.S
sik1.S	tceb3.L	zbtb46.L			c14orf169.L				dctn2.S
pidd1.L	cdca7.L	dab2ip.L			psmg1.L				gpt2
ganc.L	dph2.L	gcm1.L			dnajb12.L				c15orf39.S
prkar1a.S	surf6.L	LOC108695829			ppip5k2.L				liph.S
Xelaev18000128m	gmeb2.L	ptprz1.L			tcf20.S				ywhag.S
zbtb21.S	tonsl.L	golga1.L			tceb3.L				fadd.S
dera.S	ptafr.L	slc35a2.L			cdca7.L				evi5l.L
rab11a.S	rbm25.L	galnt7.L			dph2.L				cxorf57.S
mns1.L	rrs1.S	ccm2.S			surf6.L				hist1h2aa.L
mycbp.L	mpdu1.L	dusp8.S			gmeb2.L				gcnt3.S
rundc1.S	acsl1.S	arap1			tonsl.L				fam46c.L
kdf1.L	xetrov90011961m.L	zfand4.S			ptafr.L				lpar6.S
ncoa1.S	kmt2e.S	nlrc4.L			rbm25.L				tgfbr1.S
adipor2.S	fam179b.L	pcdh7.S			rrs1.S				lonrf1.S
rnf44.L	utp15.S	chpf.L			mpdu1.L				aida.S
ddost.S	eif6.S	trim8			acsl1.S				appbp2.S
cep350.L	LOC108710017	mbd6.S			xetrov90011961m.L				sclt1.L
dnaaf2.L	LOC108718070	stim1.S			kmt2e.S				fam210a.S
vwa5a.L	atf7ip.L	capns2.S			fam179b.L				gramd1c.S
endod1.S	txndc9.L	tmem259.L			utp15.S				agbl5.S
kiaa0753.S	senp1.L	pknox1.S			eif6.S				vash1.L
c5orf15.S	sars.L	mgat1.L			LOC108710017				rcan1.L
rassf6.S	prkci.L	hs3st3a1.L			LOC108718070				tbc1d1
hipk1.S	gcc1.S	apeh.L			atf7ip.L				scn1b.S
Xelaev18000401m	zbed6cl.S	pik3r1.S			txndc9.L				gdf9.S
dnajb5.L	gpatch8.S	ngfr.S			senp1.L				dock9.L
mpzl1.S	ppp3cc.S	ano9.L			sars.L				hhla2.S
tll1-like.1.L	rpl17-c18orf32	tmem183a.L			prkci.L				LOC108715416
stk36.L	ripk4.L	yif1b.L			gcc1.S				setd7.L
tmed1.L	afdn.S	slc16a6.L			zbed6cl.S				reep6.L
rps21	eif3k.L	slc16a6.S			gpatch8.S				foxd4l1.1.S
tax1bp3.S	phrf1.S	gigyf2.S			ppp3cc.S				l2hgdh.L
LOC108719340	rps6kb1.S	dmxl1.L			rpl17-c18orf32				lrrc28.L
mpp5.L	slc25a1.L	sh3d21.L			ripk4.L				paqr8.L
wwtr1.L	rps5.S	sun1.L			afdn.S				cask.S
rpl27a.S	trmt10c.S	tbx3.S			eif3k.L				cflar.L
MGC84460	ywhae.L	fer1l4			phrf1.S				gs17.S
hmgcl.S	ddx51.L	abhd13.S			rps6kb1.S				spg11.L
katnal2.L	rps3.S	kiaa1324.S			slc25a1.L				casp10.S
degs1.L	MGC53707	ergic2.L			rps5.S				nell1.S
derl1	baz1b.L	prkca.S			trmt10c.S				arhgap26.S
aldh4a1.L	slc20a1.L	ap1b1.L			ywhae.L				atxn1.S
nudt9.L	hells.S	pi4k2a.L			ddx51.L				rabggta.S
ubtd1.S	LOC108719008	bmp7.1.L			rps3.S				LOC100127794.L
tsc22d3.L	parp1.L	pvrl1-like.2.S			MGC53707				LOC108711583
kdm6b.S	trap1.S	map3k2.L			baz1b.L				cask.L
rfx1.L	esf1.L	lig4.L			slc20a1.L				trim23.S
ndufa8.L	ak2.L	slc35f5.L			hells.S				bmp2k.S
lmln.L	trap1.L	slc44a3.L			LOC108719008				LOC108703769
hao2.L	kmt2d.L	tbx2.S			parp1.L				lrp8.L
lnx1.L	polr3a.L	rbm23.L			trap1.S				slc5a1.2.L
accs.L	frrs1.L	cltc.L			esf1.L				ceacam21
sdf2l1.L	sf3b3.S	rnft1.L			ak2.L				smpdl3a.L
ist1	cep170b.L	gpr160.L			trap1.L				LOC108703778
znf593.L	clptm1.L	zbtb7b.S			kmt2d.L				larp6-like.1.S
med13l.L	rps7	entpd4.S			polr3a.L				ska2.L
rapgef1.L	prc1.2.L	atf7.L			frrs1.L				LOC108714398
nat9.S	trappc13.S	LOC108704672			sf3b3.S				ccdc88a.S
phf20l1.L	trim29.L	scnn1a.S			cep170b.L				smarcc2.S
copb1.L	crls1.S	det1.L			clptm1.L				abhd12.L
cxcr4.S	dhx38.L	calr			rps7				gpc1.S
spcs1	tspan6.S	dnajc3.L			prc1.2.L				mpst
ttc7b.S	ldb1.S	MGC68448			trappc13.S				sox18.L
stim1	utp18.L	ydjc.L			trim29.L				eri3.S
hdlbp.S	znf282	mars2			crls1.S				st3gal1.S
cep83.L	rpl8.S	msx1.L			dhx38.L				lgmn.S
nkrf.S	rrp1b.S	prpf39			tspan6.S				fbxo46.S
rap2b.S	ccndbp1.S	nr2f6			ldb1.S				arhgap20
necap1.L	ddi2.S	acbd3.L			utp18.L				gas2l1.S
tp53bp2.S	dnajb12.S	tnrc6b.L			znf282				zar1l.S
cops5.S	pex6.S	szl.L			rpl8.S				gls.L
golph3l.L	tbc1d25.L	ube2n.S			rrp1b.S				LOC108706212
net1.S	anxa4.L	nfe2l1.S			ccndbp1.S				MGC80465
ankrd50	wdr48.L	mgat4a.S			ddi2.S				camkk1.S
cldn4.S	ppp2r3b.L	fam174b.L			dnajb12.S				nab1.L
rpl39.S	proser1.L	tmem238			pex6.S				nid1.S
	slc29a2.L	fam174b.S			tbc1d25.L				dtna.S
	ctsa.L	tdg.S			anxa4.L				dennd4b.L
	casp7	prelid1.S			wdr48.L				c10orf35.L
	ahctf1.L	tfcp2l1.L			ppp2r3b.L				ptprm
	gdpd2.L	tnrc6b.S			proser1.L				zic2.S
	elof1.L	pcdh1.L			slc29a2.L				commd2.S
	nifk.L	MGC82989			ctsa.L				ppp2r2b.L
	LOC108698093	itpr2			casp7				tpgs2.L
	zfx.L	chmp1b.L			ahctf1.L				pam.S
	rictor.S	tbc1d25.S			gdpd2.L				camsap1.L
	rnf220.1.L	wdr13.L			elof1.L				ada.S
	LOC108698533	tmco3.L			nifk.L				amh.S
	rpn2.L	nfe2l1.L			LOC108698093				dck.1l.L
	larp4.S	kiaa0141.S			zfx.L				kcnh6
	copb2.L	ncor1.L			rictor.S				calhm2
	ventx2.1.S	rhbdf2.L			rnf220.1.L				igdcc4.L
	tm9sf4.L	rps3a.L			LOC108698533				usp18.L
	rpl32	hes1.L			rpn2.L				stk11.L
	znf518a.S	pknox1.L			larp4.S				mthfr.S
	wdr82.S	mcm10.L			copb2.L				nsun7.S
	MGC84194	kmt2c.S			ventx2.1.S				pla2g4f.L
	pnrc2.L	abhd13.L			tm9sf4.L				fam198b.L
	utp4.L	rps12.L			rpl32				tpcn2
	uso1.L	adam9.S			znf518a.S				znf234.L
	kdm3a.S	arid3a.S			wdr82.S				borcs7.S
	ints6l	sec22a.S			MGC84194				tprn
	sptssa.S	fundc1.L			pnrc2.L				ccdc3.L
	eif4e.L	fkbp9.L			utp4.L				map1lc3c.L
	ss18.L	c22orf39.L			uso1.L				g6pc.L
	ago4.S	kiaa1147.L			kdm3a.S				sik2.S
	atp1a1.L	ghitm.S			ints6l				armc2.L
	znf462.L	tsen2.L			sptssa.S				rab31.L
	znf740.L	rpl19.L			eif4e.L				fopnl.L
	alg2.L	rtcb.L			ss18.L				npnt.S
	ipo5.L	m6pr.L			ago4.S				neu1.L
	timm9.L	rsbn1l.S			atp1a1.L				kbtbd3.S
	rpl26.L	col18a1.L			znf462.L				prss16.L
	ttc14.L	march6.L			znf740.L				capn3.L
	rpsa.L	wwc2.S			alg2.L				atp13a4.S
	tab3.L	rab6a.L			ipo5.L				trappc8.S
	kmt5b.L	ncor1.S			timm9.L				manbal.S
	LOC108714696				rpl26.L				LOC108718446
	nol11.S				ttc14.L				ly75.L
	ago4.L				rpsa.L				tspoap1.L
	rps6kb1.L				tab3.L				pou5f3.2.S
	rpl7a.S				kmt5b.L				dmxl2.S
	cachd1.S				LOC108714696				slc8a3.L
	setd6.L				nol11.S				cdca7
	usp37.L				ago4.L				pgat.L
	top2b.S				rps6kb1.L				Xelaev18003796m
	slc26a11.L				rpl7a.S				syt4.S
	kcne5.L				cachd1.S				Xelaev18024710m
	golgb1.S				setd6.L				racgap1.2.L
	eif4b.S				usp37.L				mapkapk5.S
	b3gat3.L				top2b.S				arid4b.S
	srm.L				slc26a11.L				trerf1.L
	bmp4.L				kcne5.L				pag1.S
	c19orf68.L				golgb1.S				lpar5.S
	Xetrov90023445m.L				eif4b.S				ripor3.S
	nap1l4.S				b3gat3.L				tpcn1
	aff4.L				srm.L				ccdc53.L
	trim33.L				bmp4.L				eomes.L
	rnf139.S				c19orf68.L				camkk1
	bcorl1.L				Xetrov90023445m.L				LOC108699896
	wdr12.L				nap1l4.S				spsb3.L
	gtpbp4.L				aff4.L				pknox2.L
	snrnp200.L				trim33.L				cep41.S
	rundc1.L				rnf139.S				acad11.L
	lsg1.L				bcorl1.L				kiaa0513.L
	ino80.L				wdr12.L				tmem266.L
	b4galt3l2.L				gtpbp4.L				sox18.S
	szl				snrnp200.L				LOC108698338
	arf1.S				rundc1.L				serac1.L
	zbtb17.L				lsg1.L				cntn4.L
	anln-like.1.L				ino80.L				cep170.S
	tm9sf2.S				b4galt3l2.L				kat2b
	irf2bpl.L				szl				hpca.S
	zc3h6				arf1.S				gpr137b.L
	pds5b.L				zbtb17.L				kiaa0586.L
	trmt6.L				anln-like.1.L				dsc3.S
	upf3b.L				tm9sf2.S				zfyve28.L
	znhit6.S				irf2bpl.L				LOC108711716
	tmed4.S				zc3h6				pank3
	peli2.L				pds5b.L				MGC68821
	actn4.L				trmt6.L				ston2.S
	chd8.L				upf3b.L				plekhm3.L
	ckap4.L				znhit6.S				kcnj5.L
	ddx1.L				tmed4.S				nlk.L
	cnot3.L				peli2.L				alg13.L
	MGC81028				actn4.L				bmp7.2.S
	ssr1.S				chd8.L				wnk2
	itga3.S				ckap4.L				gpr65.L
	p4hb.L				ddx1.L				stc1.L
	zcchc9.L				cnot3.L				not.L
	kiaa1191.S				MGC81028				LOC108703768
	rpf1.L				ssr1.S				LOC100036828
	eef1a1.L				itga3.S				rilp.S
	usp10				p4hb.L				stat6.L
	zfr.L				zcchc9.L				zfp36
	gnl2.L				kiaa1191.S				zyg11b.L
	xab2.L				rpf1.L				adcy8.S
	rpl7a.L				eef1a1.L				LOC108716797
	kdm5b				usp10				prkag1.S
	rlim.L				zfr.L				rgs4.S
	mfsd14a.L				gnl2.L				LOC108702944
	cnbp.L				xab2.L				eomes.S
	ap1s3				rpl7a.L				znf577.S
	ddx6.S				kdm5b				LOC108707871
	rpl31.L				rlim.L				gng10.L
	top2b.L				mfsd14a.L				not.S
	psma3.L				cnbp.L				homer2.S
	pop4.L				ap1s3				brinp3
	wdr75.L				ddx6.S				antxr2.L
	kri1.L				rpl31.L				foxh1.S
	gnl3.L				top2b.L				LOC108713378
	rpl4.L				psma3.L				ccna1.L
	leng8.L				pop4.L				popdc3.S
	wac.L				wdr75.L				LOC100127287
	rbm34.L				kri1.L				gdf1.L
	dsp.L				gnl3.L				clstn2.L
	rps3a.S				rpl4.L				negr1.L
	rps6.L				leng8.L				adamts16.L
	znf250.S				wac.L				slc18a2.L
	cdc25a.L				rbm34.L				socs3
	tjp3.S				dsp.L				chst8.L
	cyfip1.L				rps3a.S				arhgap11a.2.S
	ppip5k1.L				rps6.L				mapk4.S
	arpc5l.L				znf250.S				garnl3.S
	rfx5.S				cdc25a.L				LOC495407
	mcrs1.S				tjp3.S				socs3.L
	ranbp2.S				cyfip1.L				lhfp.S
	hgs.L				ppip5k1.L				npy2r-like.1.L
	nop2.L				arpc5l.L				Xelaev18008577m
	cdc34.S				rfx5.S				LOC108696785
	rps3.L				mcrs1.S				tmem187.S
	impdh1				ranbp2.S				tdgf1.1.L
	rpl17.S				hgs.L
	rpap3.L				nop2.L
	psmc6-b				cdc34.S
	pnisr.L				rps3.L
	ddx56.S				impdh1
	eif3e.L				rpl17.S
	e2f3.L				rpap3.L
	hnrnpl.L				psmc6-b
	arid3b.L				pnisr.L
	gart.L				ddx56.S
	rpf1.S				eif3e.L
	eef2.1.L				e2f3.L
	ncapd2.S				hnrnpl.L
	nop58.S				arid3b.L
	sbno1.S				gart.L
	ppia.L				rpf1.S
	ddx54.L				eef2.1.L
	blzf1.S				ncapd2.S
	psmd8.S				nop58.S
	cbx3.S				sbno1.S
	mapk11.S				ppia.L
	pitrm1.L				ddx54.L
	cdc20.L
	sept2.L
	cltb.S
	supt6h.L
	calm2.S
	cdc123.S
	rnf112.L
	gnai1.L
	ccna2.L
	taf8.S
	ykt6.S
	faf1.L
	tstd3.L
	ppm1d
	nup37.L
	sgta.L
	scaf11.S
	dsn1.L
	calhm2.S
	clstn1
	MGC82347
	chmp6.S
	ap2m1.S
	mrps5.L
	kiaa0226l.L
	cdr2.L
	mst1.L
	gtf2e2.L
	ppp1r12c.L
	cldn6.2.S
	wdr45b
	ddt.L
	bora.S
	msi1.L
	gemin6.L
	tmc6.L
	mtor.L
	gtf2h3.L
	pfkfb3.L
	larp1b.L
	tpm1.L
	bag4.S
	e2f7.L
	nelfb.L
	myh10.S
	gkap1.L
	map2k1.L
	rnd1.S
	atp6v0c.L
	plaa.S
	gprc5c.S
	ubqln1.S
	vgll4l.S
	vps4b.S
	smap1.L
	c19orf43.L
	rnf14.5.L
	rpp38.S
	LOC108719050
	sdcbp.S
	mrpl44.S
	ifi30.L
	ube2d1.S
	msh3.L
	hax1.L
	cdkal1.S
	tyms.L
	acly.L
	LOC100497184.L
	eif4e
	psap.S
	btaf1.L
	mkrn3.L
	cst7.L
	pds5a.S
	cdca8.S
	enkd1.L
	cldn6.1.L
	dscc1.L
	fscn1.S
	ccne2.L
	cat.2.S
	dnal4.L
	uba6.L
	ilkap.L
	wbp2nl.S
	triqk.L
	fxr1.L
	ermp1.L
	ube2d4.S
	vps11.S
	dctd.L
	atp6v1g1.L
	papss1.L
	ptp4a1.L
	ipo9.S
	vta1.S
	hmces.L
	cul1.L
	gnb4.L
	papss1.S
	spg7.L
	odc1.S
	c15orf39.L
	vps29.S
	MGC147242.L
	chtf18.L
	exoc4.L
	tmx2.L
	slc38a10.S
	g2e3.L
	rngtt.S
	smc6.L
	rbbp5.S
	gtpbp1.L
	flna
	ap1m1.S
	ap3b1.L
	fkbp8.L
	blmh.L
	ankrd28
	ctu1.L
	LOC108714266
	cul4b.S
	pola2.L
	sde2.L
	znf239
	memo1.S
	kti12.L
	elovl5.L
	hdac8.L
	mpst.L
	iqgap2.L
	ero1a.L
	c11orf73.L
	cdipt.L
	taok1.S
	kif13b.L
	ppp6r3.L
	rprd1b.L
	txndc5.S
	vamp1.L
	ube2k.S
	MGC68458
	nup88.S
	wash1.L
	stxbp3.S
	napa.S
	ptprk
	tmem79.S
	tpp2.S
	phf14.L
	pkp3.L
	birc5.2.L
	slc27a6.L
	gramd4.S
	nomo3.L
	tspan31.S
	mycl.L
	akap8l.L
	g6pd.L
	l3mbtl3.S
	4930579g24rik
	rabgap1l.S
	cand1.S
	notum.L
	pigt.L
	cul3.L
	chfr.L
	pan2.S
	eml1
	ykt6.L
	loc734029.L
	cab39l.S
	cul1.S
	mrpl53.L
	MGC86492.S
	tmem161a.L
	tom1l1.L
	smtn.S
	ociad1.L
	ppa1.S
	atg2b.S
	rpusd2.L
	tbc1d1.S
	uchl1.L
	sgta.S
	ilvbl.L
	acot11
	rb1.S
	herc4.L
	ctf1
	sycp2l.S
	fam171a1.L
	ubxn8.L
	pef1.L
	capn5.S
	parvb.S
	uhrf1.S
	srpk3.S
	fzd7.S
	hs2st1.L
	mrpl42.S
	rnf182
	xpr1.L
	nrxn3
	c1qbp.S
	cyp17a1.L
	ccdc93.L
	pdhb.L
	faf1.S
	sucla2.L
	arhgap1.S
	abhd17a.L
	polr2k.L
	snx31.S
	adarb1.L
	cdc25c.S
	gtf2a1.S
	tbc1d9b
	xiap.L
	uqcc2.S
	cluap1.L
	acoxl
	mon2.L
	kdm3b.S
	mfsd11.L
	dym.L
	usp38.S
	atg16l1.S
	dnajc15.L
	dbr1.L
	lpar6.L
	rhov.L
	strn.S
	opa1.L
	wdfy3
	pla2g12a.S
	xrn1.L
	rassf7.L
	mob3a.L
	ide.L
	g6pd.S
	gatsl2.L
	ipo9.L
	atp6v1a.S
	tbc1d10a.L
	usp3.S
	ccnb1.2.L
	syap1.L
	slc9a1.L
	mob4.L
	rhot2.L
	dnal4.S
	f2rl1.S
	mnat1.L
	vwa8.L
	eps15l1.S
	haus5.L
	dync1li1.S
	bmp7.2.L
	ern1.S
	fcho2.S
	LOC495950
	ints2.S
	gtsf1.L
	tdrd5.L
	LOC108719787
	manbal.L
	galc.L
	sirt4.L
	pitpnb.2.L
	lzic.L
	pabpc1l.L
	LOC108699776
	brf2.L
	spc25.L
	maea.S
	tmem43-like.L
	otulin.S
	nsun6.L
	uxs1.S
	ppt1.L
	paip1.L
	loc733561.S
	ecd.S
	qsox1.S
	vmp1.S
	c1orf21.L
	kcnab2.L
	papd5.L
	kidins220.S
	mettl25.L
	proca1.L
	gs17.L
	kif2a.L
	cox7a2l.L
	lrrc1.L
	h1foo.S
	ankrd13a.S
	pkmyt1.S
	tmem120b.L
	atp6ap1.2.S
	mtmr12.L
	znf618.S
	nphp1.L
	rnpepl1.S
	afg3l1p.L
	mdh2.L
	LOC108719063
	LOC108699863
	lpgat1.L
	myh9.S
	abcd3.S
	stx19.L
	fbxl5
	pomt2.L
	ipo13.L
	rnf126.L
	ric8a.L
	dpyd.L
	dctn2.L
	stag1.L
	gls.S
	anks3.L
	mettl3.L
	ccdc148.L
	hirip3.S
	dctn1.L
	sccpdh.L
	mettl6.S
	bend5.S
	kpna6.L
	ap3s1
	cox15.S
	naa35.L
	acsl4.S
	pard6b.L
	grb2.S
	pip4k2c.S
	herc4.S
	thada
	prkaca.L
	gyg1.S
	homer2.L
	timm44.S
	zp4.2.L
	stk26
	col4a3bp.L
	limch1.L
	vars2.L
	ap3d1.S
	bloc1s6
	slc25a26.L
	camkmt.L
	tom1l2.L
	trmt61b.L
	gpa33.S
	LOC108698101
	lclat1.L
	vav2.S
	arfip1.L
	arih2.L
	tbc1d19.L
	calcoco1.S
	lrrc49.L
	kdm4c.L
	scarb2.L
	xtm4
	trim44.S
	serpine2.L
	LOC496342
	c7orf60.L
	MGC115587
	arhgap33.L
	rfxap.L
	cand1.L
	dock1.S
	hip1r.L
	cul4a.S
	sept10.S
	dusp18.L
	ipo4.L
	cnpy2.L
	pole2.L
	tmem65
	pold2.L
	smarca5.S
	slc35b3
	ezh2.S
	tmem106b.L
	ergic1.L
	ppp3ca.S
	dgat2.L
	ggps1.S
	alg3.S
	elp3.L
	rptor.L
	timm21.L
	tbc1d12.L
	MGC97820.L
	lrba.L
	agpat1.L
	ttc39b.L
	map3k5
	socs3-like.1.L
	nbn.L
	rcn1.L
	reps1.L
	mettl15.S
	pard3b
	sat1.S
	fbxo34.S
	herc6.S
	iqgap2.S
	paox.L
	rab5a.S
	LOC108704499
	mnd1.L
	entpd2.S
	mrpl1.S
	usp43.L
	pafah1b2.L
	smarca2
	fsip1.L
	hebp2.S
	tram2.L
	add3.S
	atp6v1h.L
	uchl3.L
	trappc11.L
	parn.L
	slc15a4.S
	ift88.S
	gnpat.S
	fam60a.L
	ifrd2.S
	ppm1b.L
	kif23.S
	dock5.L
	nxpe3l.1.S
	dennd2d.S
	kiaa0319l.S
	mxd3.S
	rfc3.L
	ipo8
	ppp1cc.L
	eif5b.L
	agl.S
	pik3c2a.S
	ctsd.S
	pcyox1.L
	nfatc3.S
	trim25
	pacsin2.L
	gnai1.S
	hsd17b12.L
	vps35.S
	LOC108718648
	p2ry2.L
	plpp1.L
	rufy1.L
	rab3ip.S
	neil3.L
	dhps.S
	LOC101734284-like.L
	bri3bp.L
	mapk14.S
	fnip2.S
	anks1a
	LOC108711140
	naglu.L
	Xelaev18001619m
	plin2.S
	mocs3.L
	trim39
	impa2.S
	slc2a9.L
	pir.L
	fuca1.L
	sh3bp5.L
	aldh7a1.S
	haus1.L
	MGC68662
	rint1.L
	lamtor1
	mkrn1.S
	slc12a6.S
	fmo2
	gprc5c.L
	pomgnt1.S
	ctdp1.L
	Xelaev18011182m
	naa16-like.L
	prune.L
	cetn3.L
	ap3s1.S
	ca10.L
	itsn1.S
	prss36.L
	tbc1d22a
	slc9a3r1.S
	enosf1.S
	pask.L
	otud6b.S
	trappc8.L
	mettl9.L
	adam17.S
	inpp5f.L
	loc108718668.L
	timm50.S
	tax1bp1.L
	LOC100505442
	smarcal1.L
	pkr2.L
	ube2g1.L
	lrwd1.L
	ap1ar.L
	nxn.S
	os9.L
	rfx2.L
	tada3.L
	brms1l.L
	slc10a7.L
	tubd1.L
	bace1.L
	LOC108707216
	hemk1.L
	taf1d
	rp2.L
	atp6v0b.S
	siae.S
	myof.1.L
	MGC68519
	farp1
	loc100493771.L
	cep19.L
	pi4ka.L
	sertad1.S
	calcoco1.L
	mettl22.L
	vps18.S
	tbc1d23.S
	ccdc69.L
	LOC108699095
	rap1a.L
	mtmr1.L
	adarb1.S
	fam122a.S
	snx2.S
	rap1a.S
	rnf157.L
	rab14.S
	xxylt1.L
	banp.L
	wfs1.L
	suox.S
	spast.S
	pou5f3.2.L
	ccdc124.S
	lrrc27.L
	slc41a2.S
	uhrf1.L
	sorl1.L
	ubxn4.S
	Xelaev18017238m
	irs2
	cactin.S
	mrpl36.L
	kcnab2
	slc25a29.S
	LOC108719555
	gtpbp1.S
	xzar2
	pigo.L
	sept11.L
	gltp.L
	wbp4.L
	Xelaev18025079m
	kcnk7.L
	ptges2.L
	rab22a.S
	spata18.L
	rabep1.L
	gpm6b.L
	sh3glb1.S
	utrn-like.2.S
	rabep1.S
	zpax.L
	Xelaev18040026m
	fam21a.L
	gyg
	LOC108705723
	spata13.S
	ccar1.S
	eloa
	kctd2-like.L
	LOC108708164
	prodh.L
	ireb2.L
	capn7.L
	tube1.L
	pid1.L
	rnf123.S
	sox2.L
	vta1.L
	map7d2.S
	lysmd2.L
	mgat4a.L
	eogt.L
	ppp1r9a.L
	agpat4.S
	wdr44.L
	pik3r4.L
	gphn.L
	ppp3cb.L
	ntpcr
	cep41.L
	brox.S
	lmbr1.L
	plrg1.L
	cisd2.S
	morc3
	hcn2.S
	slc37a2.L
	kif15.L
	ppm1l.L
	rabac1.S
	Xelaev18014049m
	ssbp2.S
	crbn.L
	hadha.L
	snx2.L
	pask
	Xelaev18004920m
	pigs.L
	MGC130950
	gpr155.S
	tulp4.L
	zar2.L
	plekhm2.S
	kctd6.L
	inadl.L
	cacnb4.S
	wdyhv1.S
	dcaf6.S
	mxi1.S
	pdcd10.S
	itpkc.L
	arhgap12.S
	MGC75714.S
	nkrf.L
	smco4.S
	LOC108704510
	LOC100488695.S
	mcoln3.L
	mrpl3.L
	fzd7.L
	tbc1d5.L
	rubcn.L
	rnaset2.L
	Xelaev18004919m
	LOC108703777
	Xelaev18037615m
	sycp2l.L
	vps33a.S
	oxct1.L
	enpp1.L
	paics.2.L
	zp3.S
	slc2a9.S
	dnajc10.L
	rdx.S
	dnajc14.L
	mib2.S
	cuedc1.L
	snap91.S
	anapc4.L
	spef1.L
	hmbs.2.S
	tmem30b.L
	tll2.L
	smarcad1.S
	spag6.S
	aplf.L
	agtpbp1.L
	b9d1
	cntn4.S
	mipep.L
	atl2.L
	cuedc2.S
	hectd4.L
	dnah3
	ppp2r2b.S
	clcc1.S
	wipi1.S
	pdcd10.L
	ssbp2.L
	dhrs7b.L
	gpd2.S
	LOC108696874
	slc39a9-like.1.L
	lrrc58.S
	irf9.L
	cd55
	irf5.L
	acr
	nuggc.L
	dmtf1.S
	LOC108699955
	kctd18.L
	armc8.L
	tuba4.S
	abca5.S
	ivns1abp.L
	slc7a8.S
	dcp1b.L
	cyct.L
	bpgm.S
	vps9d1.L
	cdk5rap2.L
	LOC108712544
	gyltl1b.L
	nsun4.L
	pacs1.L
	klhdc10
	mmadhc.S
	brdt.L
	strip2.L
	agfg1.L
	epg5.L
	lrch2.L
	nde1.L
	ap3s2.S
	nisch.S
	ccdc158
	slc34a2.L
	mtrr.L
	LOC100489887.L
	MGC115231
	dnmbp.L
	vps13d.L
	slc9a3r1.L
	myo5a.S
	chm.L
	lrba
	mpp6.L
	fdxr.S
	lrp3.L
	hectd2.L
	arl6.L
	ntan1.L
	trmu.L
	rab14.L
	MGC115273
	sec23a.S
	supt3h.L
	rnaseh1.S
	ddhd1.S
	LOC100158389
	LOC108695555
	nbl1.L
	tmem2.S
	trim23.L
	mfn1.S
	vwa3a.L
	bnipl.L
	ccni.S
	ptdss2.S
	mdm1.L
	blnk.S
	arhgef10.L
	slit3
	gbf1.S
	LOC108705724
	tnik.S
	slc25a15
	tmem120b.S
	dlgap5.L
	ccz1b.L
	LOC108720027
	tbc1d24.1.L
	parn.S
	MGC115716
	helz.S
	peci
	myo1c.L
	cers3.S
	ccdc34.S
	osbpl3.L
	idi1.L
	rnf14.5.S
	phldb3.S
	kif16b
	ttc39b.S
	mtmr14.S
	rab27b.S
	ecsit.S
	c9orf3.L
	tmem57.L
	dhcr24.S
	sema3a.L
	wdtc1.L
	pak3.S
	LOC108698206
	LOC108696301
	ghr.L
	tor1a.L
	uck1.S
	pde4dip
	dnajb1.L
	LOC108719643
	arntl.S
	med18.S
	rbsn.L
	nfatc3.L
	tuba4.L
	hspbap1.L
	trim3.L
	rcan1.S
	Xelaev18001443m
	fam134c.L
	slc7a9.L
	elavl2.S
	mfsd10.L
	pigk.S
	LOC108696306
	ubac1.L
	mtif2.L
	tasp1.S
	lace1.L
	agbl5.L
	nectin1l2.1.S
	haus3
	fam46c.S
[truncated: 300 more rows]
