# Supplementary material for: Quantitative analysis of transcriptome dynamics provides novel insights into developmental state transitions
Source: BMC Genomics. 2022 Oct 23;23:723. doi: 10.1186/s12864-022-08953-3 (PMC9588240; doi:10.1186/s12864-022-08953-3)
Supplement: Supplementary file 21 — Additional file 21. Supplemental Table 12. Lists of epidermal and mesoderm GO Terms and their over represented p value in genes differentially expressed between the epidermal and mesoderm lineages corresponding with supplemental figure 7B. [file 12864_2022_8953_MOESM21_ESM.xlsx]

## Sheet: St10_MesoGOTerms
Lists of epidermal and mesoderm GO Terms and their over represented p value in genes differentially expressed between the epidermal and mesoderm lineages corresponding with supplemental figure 7B
Meso-Epi DE Genes GO Terms
St10 Meso								St10 Epi
category	over_represented_pvalue	under_represented_pvalue	numDEInCat	numInCat	term	ontology		category	over_represented_pvalue	under_represented_pvalue	numDEInCat	numInCat	term	ontology
GO:0061326	0.000112089	0.999989	6	88	renal tubule development	BP		GO:0010665	0.000689442	0.999951	4	47	regulation of cardiac muscle cell apoptotic process	BP
GO:0042074	0.000213924	0.999995	3	14	cell migration involved in gastrulation	BP		GO:0010660	0.000739523	0.999921	5	78	regulation of muscle cell apoptotic process	BP
GO:0003257	0.000459375	0.999997	2	4	positive regulation of transcription from RNA polymerase II promoter involved in myocardial precursor cell differentiation	BP		GO:0010662	0.00080345	0.99994	4	49	regulation of striated muscle cell apoptotic process	BP
GO:0007507	0.00060758	0.999826	13	530	heart development	BP		GO:0010659	0.000895394	0.999932	4	50	cardiac muscle cell apoptotic process	BP
GO:0003272	0.000733173	0.999972	3	21	endocardial cushion formation	BP		GO:0010657	0.000928675	0.999896	5	82	muscle cell apoptotic process	BP
GO:0008078	0.000795474	0.999993	2	5	mesodermal cell migration	BP		GO:0010656	0.00101414	0.99992	4	49	negative regulation of muscle cell apoptotic process	BP
GO:0061311	0.00131723	0.999938	3	25	cell surface receptor signaling pathway involved in heart development	BP		GO:0010658	0.00103195	0.999918	4	52	striated muscle cell apoptotic process	BP
GO:0072001	0.00162859	0.999643	8	255	renal system development	BP		GO:0003025	0.0011088	0.999988	2	5	regulation of systemic arterial blood pressure by baroreceptor feedback	BP
GO:0003143	0.00170063	0.999844	4	59	embryonic heart tube morphogenesis	BP		GO:0010667	0.00178111	0.999906	3	29	negative regulation of cardiac muscle cell apoptotic process	BP
GO:0003203	0.00217721	0.999876	3	30	endocardial cushion morphogenesis	BP		GO:0051154	0.00344117	0.999768	3	34	negative regulation of striated muscle cell differentiation	BP
GO:0060379	0.00316894	0.999928	2	10	cardiac muscle cell myoblast differentiation	BP		GO:0003220	0.00807911	1	1	1	left ventricular cardiac muscle tissue morphogenesis	BP
GO:0048382	0.00338593	0.999921	2	10	mesendoderm development	BP		GO:0003251	0.00807911	1	1	1	positive regulation of cell proliferation involved in heart valve morphogenesis	BP
GO:0003007	0.00350493	0.999226	7	229	heart morphogenesis	BP		GO:1905304	0.00807911	1	1	1	regulation of cardiac myofibril assembly	BP
GO:0061333	0.00368402	0.999579	4	73	renal tubule morphogenesis	BP		GO:0051148	0.0124002	0.998644	3	52	negative regulation of muscle cell differentiation	BP
GO:0035050	0.00383084	0.999557	4	74	embryonic heart tube development	BP		GO:0019229	0.0140903	0.998381	3	56	regulation of vasoconstriction	BP
GO:0072073	0.00413962	0.999339	5	122	kidney epithelium development	BP		GO:0001525	0.0141047	0.995185	9	406	angiogenesis	BP
GO:0014706	0.00450409	0.99872	9	367	striated muscle tissue development	BP
GO:0001822	0.00454188	0.998948	7	238	kidney development	BP
GO:0003197	0.00536038	0.999573	3	41	endocardial cushion development	BP
GO:0060537	0.00623252	0.998136	9	386	muscle tissue development	BP
GO:0007369	0.00826008	0.998441	5	143	gastrulation	BP
GO:0003345	0.00864747	1	1	1	proepicardium cell migration involved in pericardium morphogenesis	BP
GO:0007517	0.00871961	0.997467	8	335	muscle organ development	BP
GO:0048321	0.00907973	1	1	1	axial mesodermal cell differentiation	BP
GO:0048322	0.00907973	1	1	1	axial mesodermal cell fate commitment	BP
GO:0048327	0.00907973	1	1	1	axial mesodermal cell fate specification	BP
GO:0061061	0.00910095	0.996729	11	558	muscle structure development	BP
GO:0090133	0.00920757	1	1	1	mesendoderm migration	BP
GO:0010002	0.00936266	0.999602	2	17	cardioblast differentiation	BP
GO:0072077	0.00940821	0.999599	2	17	renal vesicle morphogenesis	BP
GO:0048514	0.0113386	0.996017	10	498	blood vessel morphogenesis	BP
GO:0001947	0.0116248	0.998757	3	54	heart looping	BP
GO:0072087	0.0117924	0.999428	2	19	renal vesicle development	BP
GO:0007498	0.0121105	0.998038	4	101	mesoderm development	BP
GO:0001707	0.012468	0.998632	3	55	mesoderm formation	BP

## Sheet: St10_EpiGOTerms
Lists of epidermal and mesoderm GO Terms and their over represented p value in genes differentially expressed between the epidermal and mesoderm lineages corresponding with supplemental figure 7B
Meso-Epi DE Genes GO Terms
St10 Meso								St10 Epi
category	over_represented_pvalue	under_represented_pvalue	numDEInCat	numInCat	term	ontology		category	over_represented_pvalue	under_represented_pvalue	numDEInCat	numInCat	term	ontology
GO:0009913	0.0015055	0.99976	6	143	epidermal cell differentiation	BP		GO:0062023	0.000339321	0.999927	10	259	collagen-containing extracellular matrix	CC
GO:0008544	0.00422641	0.999034	7	235	epidermis development	BP		GO:0051797	0.0121859	0.999399	2	19	regulation of hair follicle development	BP
GO:0045605	0.00480976	0.999861	2	12	negative regulation of epidermal cell differentiation	BP
GO:0045683	0.00848157	0.999659	2	16	negative regulation of epidermis development	BP

## Sheet: St10.5_MesoGOTerms
Lists of epidermal and mesoderm GO Terms and their over represented p value in genes differentially expressed between the epidermal and mesoderm lineages corresponding with supplemental figure 7B
Meso-Epi DE Genes GO Terms
St10.5 Meso								St10.5 Epi
category	over_represented_pvalue	under_represented_pvalue	numDEInCat	numInCat	term	ontology		category	over_represented_pvalue	under_represented_pvalue	numDEInCat	numInCat	term	ontology
GO:0003257	0.000137934	1	2	4	positive regulation of transcription from RNA polymerase II promoter involved in myocardial precursor cell differentiation	BP		GO:0010662	8.49685e-05	0.999994	5	49	regulation of striated muscle cell apoptotic process	BP
GO:1901228	0.000319053	0.999998	2	6	positive regulation of transcription from RNA polymerase II promoter involved in heart development	BP		GO:0010658	0.000114866	0.999992	5	52	striated muscle cell apoptotic process	BP
GO:0008078	0.000319222	0.999998	2	5	mesodermal cell migration	BP		GO:0010665	0.000894819	0.999932	4	47	regulation of cardiac muscle cell apoptotic process	BP
GO:0003256	0.000375202	0.999997	2	7	regulation of transcription from RNA polymerase II promoter involved in myocardial precursor cell differentiation	BP		GO:0010660	0.00104603	0.99988	5	78	regulation of muscle cell apoptotic process	BP
GO:0007507	0.000637185	0.999868	9	530	heart development	BP		GO:0010659	0.00114506	0.999906	4	50	cardiac muscle cell apoptotic process	BP
GO:1901213	0.000642558	0.999994	2	9	regulation of transcription from RNA polymerase II promoter involved in heart development	BP		GO:0010657	0.00129163	0.999844	5	82	muscle cell apoptotic process	BP
GO:0090184	0.000810177	0.999967	3	37	positive regulation of kidney development	BP		GO:0010664	0.00273765	0.99983	3	32	negative regulation of striated muscle cell apoptotic process	BP
GO:0060379	0.000811158	0.999991	2	10	cardiac muscle cell myoblast differentiation	BP		GO:0001525	0.00325928	0.998981	11	406	angiogenesis	BP
GO:0061061	0.00126203	0.999711	9	558	muscle structure development	BP		GO:0072359	0.00383091	0.998364	19	926	circulatory system development	BP
GO:0042074	0.00187012	0.999966	2	14	cell migration involved in gastrulation	BP
GO:0090183	0.00191909	0.999894	3	50	regulation of kidney development	BP
GO:0010002	0.0025473	0.999945	2	17	cardioblast differentiation	BP
GO:0048738	0.00342227	0.999482	5	220	cardiac muscle tissue development	BP
GO:0003345	0.00367169	1	1	1	proepicardium cell migration involved in pericardium morphogenesis	BP
GO:0001822	0.00450137	0.999273	5	238	kidney development	BP
GO:0045445	0.00507897	0.9996	3	72	myoblast differentiation	BP
GO:0072001	0.00588061	0.998988	5	255	renal system development	BP
GO:0090133	0.00630974	1	1	1	mesendoderm migration	BP
GO:0090134	0.00630974	1	1	1	cell migration involved in mesendoderm migration	BP
GO:0014706	0.00740768	0.998383	6	367	striated muscle tissue development	BP
GO:0055024	0.00777423	0.999282	3	87	regulation of cardiac muscle tissue development	BP
GO:0035909	0.0082268	0.999661	2	32	aorta morphogenesis	BP
GO:0014809	0.00873191	0.999981	1	2	regulation of skeletal muscle contraction by regulation of release of sequestered calcium ion	BP
GO:0060537	0.00929065	0.997871	6	386	muscle tissue development	BP
GO:0007509	0.0114966	0.999967	1	2	mesoderm migration involved in gastrulation	BP
GO:0055026	0.0116813	0.999421	2	34	negative regulation of cardiac muscle tissue development	BP
GO:0007498	0.0143736	0.998332	3	101	mesoderm development	BP
GO:0001569	0.0168574	0.998979	2	42	branching involved in blood vessel morphogenesis	BP
GO:0001568	0.0169662	0.995023	7	577	blood vessel development	BP
GO:0001944	0.0211176	0.993524	7	603	vasculature development	BP
GO:0072358	0.0234141	0.992666	7	616	cardiovascular system development	BP
GO:0048659	0.0252372	0.996366	3	135	smooth muscle cell proliferation	BP
GO:0035904	0.0260604	0.99799	2	59	aorta development	BP

## Sheet: St10.5_EpiGOTerms
Lists of epidermal and mesoderm GO Terms and their over represented p value in genes differentially expressed between the epidermal and mesoderm lineages corresponding with supplemental figure 7B
Meso-Epi DE Genes GO Terms
St10.5 Meso								St10.5 Epi
category	over_represented_pvalue	under_represented_pvalue	numDEInCat	numInCat	term	ontology		category	over_represented_pvalue	under_represented_pvalue	numDEInCat	numInCat	term	ontology
n/a								GO:0005006	9.28723e-05	1	2	2	epidermal growth factor-activated receptor activity	MF
								GO:0005587	0.00108954	0.99999	2	4	collagen type IV trimer	CC
								GO:0098642	0.00108954	0.99999	2	4	network-forming collagen trimer	CC
								GO:0098645	0.00108954	0.99999	2	4	collagen network	CC
								GO:0098651	0.00108954	0.99999	2	4	basement membrane collagen trimer	CC
								GO:0043588	0.0016005	0.99965	8	206	skin development	BP
								GO:0008544	0.00366387	0.999082	8	235	epidermis development	BP
								GO:0038063	0.00383621	0.999909	2	8	collagen-activated tyrosine kinase receptor signaling pathway	BP
								GO:0038065	0.00589336	0.999817	2	10	collagen-activated signaling pathway	BP

## Sheet: St11_MesoGOTerms
Lists of epidermal and mesoderm GO Terms and their over represented p value in genes differentially expressed between the epidermal and mesoderm lineages corresponding with supplemental figure 7B
Meso-Epi DE Genes GO Terms
St11 Meso								St11 Epi
category	over_represented_pvalue	under_represented_pvalue	numDEInCat	numInCat	term	ontology		category	over_represented_pvalue	under_represented_pvalue	numDEInCat	numInCat	term	ontology
GO:0007498	6.31673e-08	1	12	101	mesoderm development	BP		GO:0061053	1.12076e-05	0.999999	9	85	somite development	BP
GO:0061053	7.14304e-08	1	11	85	somite development	BP		GO:0001756	0.000139664	0.999983	7	69	somitogenesis	BP
GO:0001756	1.03465e-06	1	9	69	somitogenesis	BP		GO:0090050	0.000212071	0.99999	4	19	positive regulation of cell migration involved in sprouting angiogenesis	BP
GO:0007369	2.49187e-06	1	12	143	gastrulation	BP		GO:0061333	0.000214751	0.999971	7	73	renal tubule morphogenesis	BP
GO:0072073	2.94581e-06	1	11	122	kidney epithelium development	BP		GO:0090049	0.000288408	0.999976	5	36	regulation of cell migration involved in sprouting angiogenesis	BP
GO:0001822	4.19947e-06	0.999999	15	238	kidney development	BP		GO:0048514	0.00030347	0.999891	20	498	blood vessel morphogenesis	BP
GO:0010002	4.57053e-06	1	5	17	cardioblast differentiation	BP		GO:0060993	0.000556119	0.999912	7	85	kidney morphogenesis	BP
GO:0072001	9.60664e-06	0.999998	15	255	renal system development	BP		GO:0061326	0.000705988	0.999883	7	88	renal tubule development	BP
GO:0001707	2.39129e-05	0.999998	7	55	mesoderm formation	BP		GO:0010662	0.00106054	0.999879	5	49	regulation of striated muscle cell apoptotic process	BP
GO:0048332	3.73455e-05	0.999996	7	59	mesoderm morphogenesis	BP		GO:0072073	0.00110264	0.999773	8	122	kidney epithelium development	BP
GO:0060993	5.04471e-05	0.999994	8	85	kidney morphogenesis	BP		GO:0043536	0.00118458	0.999862	5	48	positive regulation of blood vessel endothelial cell migration	BP
GO:0014706	5.6935e-05	0.999984	17	367	striated muscle tissue development	BP		GO:0002042	0.00127561	0.999848	5	49	cell migration involved in sprouting angiogenesis	BP
GO:0001944	6.20775e-05	0.999979	23	603	vasculature development	BP		GO:0010658	0.00138459	0.999832	5	52	striated muscle cell apoptotic process	BP
GO:0061326	6.44941e-05	0.999991	8	88	renal tubule development	BP		GO:0001944	0.00138959	0.999421	21	603	vasculature development	BP
GO:0007507	6.62695e-05	0.999978	21	530	heart development	BP		GO:0010664	0.00141599	0.99988	4	32	negative regulation of striated muscle cell apoptotic process	BP
GO:0001568	9.09075e-05	0.999969	22	577	blood vessel development	BP		GO:0072001	0.00144078	0.999565	12	255	renal system development	BP
GO:0060537	0.000105699	0.999969	17	386	muscle tissue development	BP		GO:0001525	0.0014886	0.999458	16	406	angiogenesis	BP
GO:0090183	0.000130539	0.999987	6	50	regulation of kidney development	BP		GO:0072358	0.00180493	0.999232	21	616	cardiovascular system development	BP
GO:0061333	0.000134166	0.999983	7	73	renal tubule morphogenesis	BP		GO:0001568	0.00192041	0.999196	20	577	blood vessel development	BP
GO:0061061	0.000164184	0.999942	21	558	muscle structure development	BP		GO:0043535	0.00196987	0.999671	6	79	regulation of blood vessel endothelial cell migration	BP
GO:1905207	0.000185431	0.999981	6	54	regulation of cardiocyte differentiation	BP		GO:1903672	0.00231707	0.999774	4	34	positive regulation of sprouting angiogenesis	BP
GO:0090184	0.000280923	0.999977	5	37	positive regulation of kidney development	BP		GO:0060956	0.00247577	0.99996	2	5	endocardial cell differentiation	BP
GO:0060379	0.000395179	0.999989	3	10	cardiac muscle cell myoblast differentiation	BP		GO:0001822	0.00252743	0.999229	11	238	kidney development	BP
GO:0048382	0.000457084	0.999987	3	10	mesendoderm development	BP		GO:0045843	0.00256908	0.999639	5	57	negative regulation of striated muscle tissue development	BP
GO:0035051	0.000587728	0.999876	9	153	cardiocyte differentiation	BP		GO:0048635	0.00279991	0.999598	5	58	negative regulation of muscle organ development	BP
GO:1905209	0.00144542	0.999877	4	32	positive regulation of cardiocyte differentiation	BP		GO:1901862	0.00325014	0.999516	5	60	negative regulation of muscle tissue development	BP
GO:0003279	0.00166693	0.999678	7	112	cardiac septum development	BP		GO:1903670	0.00327901	0.999511	5	60	regulation of sprouting angiogenesis	BP
GO:0060973	0.00179307	0.99991	3	16	cell migration involved in heart development	BP
GO:0048738	0.00213166	0.999407	10	220	cardiac muscle tissue development	BP
GO:0072077	0.00217058	0.999883	3	17	renal vesicle morphogenesis	BP
GO:0055024	0.00230994	0.9996	6	87	regulation of cardiac muscle tissue development	BP
GO:0008078	0.0025978	0.999957	2	5	mesodermal cell migration	BP
GO:0072087	0.00307841	0.999809	3	19	renal vesicle development	BP
GO:0061437	0.00441851	0.999683	3	22	renal system vasculature development	BP
GO:0061440	0.00441851	0.999683	3	22	kidney vasculature development	BP

## Sheet: St11_EpiGOTerms
Lists of epidermal and mesoderm GO Terms and their over represented p value in genes differentially expressed between the epidermal and mesoderm lineages corresponding with supplemental figure 7B
Meso-Epi DE Genes GO Terms
St11 Meso								St11 Epi
category	over_represented_pvalue	under_represented_pvalue	numDEInCat	numInCat	term	ontology		category	over_represented_pvalue	under_represented_pvalue	numDEInCat	numInCat	term	ontology
GO:0045683	9.46311e-05	0.999996	4	16	negative regulation of epidermis development	BP		n/a
GO:0008544	0.00106986	0.999708	11	235	epidermis development	BP
GO:0045682	0.00390328	0.999391	5	66	regulation of epidermis development	BP

## Sheet: St12_MesoGOTerms
Lists of epidermal and mesoderm GO Terms and their over represented p value in genes differentially expressed between the epidermal and mesoderm lineages corresponding with supplemental figure 7B
Meso-Epi DE Genes GO Terms
St12 Meso								St12 Epi
category	over_represented_pvalue	under_represented_pvalue	numDEInCat	numInCat	term	ontology		category	over_represented_pvalue	under_represented_pvalue	numDEInCat	numInCat	term	ontology
GO:0061053	3.71506e-14	1	22	85	somite development	BP		GO:0001568	1.4781e-07	1	52	577	blood vessel development	BP
GO:0001756	1.73959e-13	1	20	69	somitogenesis	BP		GO:0035051	1.77776e-07	1	23	153	cardiocyte differentiation	BP
GO:0007498	1.8066e-09	1	16	101	mesoderm development	BP		GO:0001944	2.35684e-07	1	53	603	vasculature development	BP
GO:0072001	4.00424e-09	1	25	255	renal system development	BP		GO:0072358	2.91217e-07	1	54	616	cardiovascular system development	BP
GO:0001822	4.56617e-09	1	24	238	kidney development	BP		GO:0060956	1.09896e-05	1	4	5	endocardial cell differentiation	BP
GO:0007369	1.1536e-08	1	18	143	gastrulation	BP		GO:0007369	2.42332e-05	0.999993	18	143	gastrulation	BP
GO:0072359	2.48643e-08	1	52	926	circulatory system development	BP		GO:0007507	3.19392e-05	0.999985	44	530	heart development	BP
GO:0072073	4.80939e-08	1	16	122	kidney epithelium development	BP		GO:1905653	6.38211e-05	0.999999	4	6	positive regulation of artery morphogenesis	BP
GO:0090184	1.46188e-07	1	9	37	positive regulation of kidney development	BP		GO:0042692	7.79486e-05	0.999969	29	323	muscle cell differentiation	BP
GO:0090183	2.49315e-07	1	10	50	regulation of kidney development	BP		GO:0060411	7.9662e-05	0.999983	12	73	cardiac septum morphogenesis	BP
GO:0001707	6.60268e-07	1	10	55	mesoderm formation	BP		GO:0060840	8.59801e-05	0.999979	14	97	artery development	BP
GO:0048332	1.35041e-06	1	10	59	mesoderm morphogenesis	BP		GO:0003231	9.55939e-05	0.999974	16	124	cardiac ventricle development	BP
GO:0007507	4.10503e-06	0.999999	33	530	heart development	BP		GO:0001822	0.000107262	0.999961	24	238	kidney development	BP
GO:0072358	1.90309e-05	0.999993	33	616	cardiovascular system development	BP
GO:0001944	3.10888e-05	0.999988	32	603	vasculature development	BP
GO:0001568	3.31748e-05	0.999987	31	577	blood vessel development	BP
GO:0032525	0.000104833	0.999996	4	12	somite rostral/caudal axis specification	BP
GO:0008078	0.000105458	0.999999	3	5	mesodermal cell migration	BP
GO:1901722	0.000202354	0.999991	4	13	regulation of cell proliferation involved in kidney development	BP
GO:0060993	0.000241935	0.999956	9	85	kidney morphogenesis	BP
GO:0061326	0.000309587	0.999941	9	88	renal tubule development	BP
GO:0003007	0.000315759	0.999897	17	229	heart morphogenesis	BP
GO:0061333	0.000404905	0.99993	8	73	renal tubule morphogenesis	BP
GO:0061061	0.000549651	0.999755	28	558	muscle structure development	BP

## Sheet: St12_EpiGOTerms
Lists of epidermal and mesoderm GO Terms and their over represented p value in genes differentially expressed between the epidermal and mesoderm lineages corresponding with supplemental figure 7B
Meso-Epi DE Genes GO Terms
St12 Meso								St12 Epi
category	over_represented_pvalue	under_represented_pvalue	numDEInCat	numInCat	term	ontology		category	over_represented_pvalue	under_represented_pvalue	numDEInCat	numInCat	term	ontology
GO:0045605	0.00012674	0.999995	4	12	negative regulation of epidermal cell differentiation	BP		GO:0043588	3.01328e-05	0.99999	23	206	skin development	BP
GO:0045682	0.000155475	0.999977	8	66	regulation of epidermis development	BP

## Sheet: St13_MesoGOTerms
Lists of epidermal and mesoderm GO Terms and their over represented p value in genes differentially expressed between the epidermal and mesoderm lineages corresponding with supplemental figure 7B
Meso-Epi DE Genes GO Terms
St13 Meso								St13 Epi
category	over_represented_pvalue	under_represented_pvalue	numDEInCat	numInCat	term	ontology		category	over_represented_pvalue	under_represented_pvalue	numDEInCat	numInCat	term	ontology
GO:0001756	2.22124e-16	1	30	69	somitogenesis	BP		GO:0035050	1.97681e-07	1	20	74	embryonic heart tube development	BP
GO:0061053	1.62113e-15	1	32	85	somite development	BP		GO:0072359	3.73834e-07	1	107	926	circulatory system development	BP
GO:0072001	8.90534e-10	1	45	255	renal system development	BP		GO:0007507	6.353e-06	0.999997	67	530	heart development	BP
GO:0001822	2.95345e-09	1	42	238	kidney development	BP		GO:0003007	1.03017e-05	0.999996	36	229	heart morphogenesis	BP
GO:0072359	4.71794e-09	1	107	926	circulatory system development	BP		GO:0003143	1.4617e-05	0.999997	15	59	embryonic heart tube morphogenesis	BP
GO:0001568	1.34798e-08	1	74	577	blood vessel development	BP		GO:0061371	2.09595e-05	0.999995	15	61	determination of heart left/right asymmetry	BP
GO:0072073	2.10749e-08	1	27	122	kidney epithelium development	BP		GO:0001947	2.1849e-05	0.999996	14	54	heart looping	BP
GO:0001944	3.74739e-08	1	75	603	vasculature development	BP		GO:0003348	0.000357242	0.999989	4	6	cardiac endothelial cell differentiation	BP
GO:0072358	4.20533e-08	1	76	616	cardiovascular system development	BP		GO:0003279	0.00051788	0.999816	19	112	cardiac septum development	BP
GO:0007498	8.47254e-08	1	23	101	mesoderm development	BP		GO:0072358	0.0010145	0.999377	66	616	cardiovascular system development	BP
GO:0007369	1.7467e-07	1	28	143	gastrulation	BP		GO:0001944	0.00151997	0.999057	64	603	vasculature development	BP
GO:0048514	7.18677e-07	1	62	498	blood vessel morphogenesis	BP
GO:0001707	1.55907e-06	1	15	55	mesoderm formation	BP
GO:0048332	4.29229e-06	0.999999	15	59	mesoderm morphogenesis	BP
GO:0061005	4.74683e-06	0.999999	13	45	cell differentiation involved in kidney development	BP
GO:0001525	6.4523e-06	0.999997	51	406	angiogenesis	BP
GO:0061061	1.07335e-05	0.999995	64	558	muscle structure development	BP
GO:0035850	1.11864e-05	0.999998	11	35	epithelial cell differentiation involved in kidney development	BP
GO:0090183	1.42028e-05	0.999997	13	50	regulation of kidney development	BP
GO:0090184	1.53974e-05	0.999998	11	37	positive regulation of kidney development	BP
GO:0007517	3.47017e-05	0.999984	43	335	muscle organ development	BP
GO:0007507	6.03929e-05	0.999968	60	530	heart development	BP
GO:1901342	9.25646e-05	0.99996	34	260	regulation of vasculature development	BP
GO:1903706	0.000114523	0.999948	36	287	regulation of hemopoiesis	BP

## Sheet: St13_EpiGOTerms
Lists of epidermal and mesoderm GO Terms and their over represented p value in genes differentially expressed between the epidermal and mesoderm lineages corresponding with supplemental figure 7B
Meso-Epi DE Genes GO Terms
St13 Meso								St13 Epi
category	over_represented_pvalue	under_represented_pvalue	numDEInCat	numInCat	term	ontology		category	over_represented_pvalue	under_represented_pvalue	numDEInCat	numInCat	term	ontology
GO:0045683	2.52633e-06	1	8	16	negative regulation of epidermis development	BP		GO:0043588	0.00049225	0.999781	29	206	skin development	BP
GO:0045682	6.76115e-05	0.999984	14	66	regulation of epidermis development	BP
